# Supplementary material for: Multiplexed Strain Phenotyping Defines Consequences of Genetic Diversity in Mycobacterium tuberculosis for Infection and Vaccination Outcomes
Source: mSystems. 2022 Apr 18;7(3):e00110-22. doi: 10.1128/msystems.00110-22 (PMC9239107; doi:10.1128/msystems.00110-22)
Supplement: TABLE S1 [file msystems.00110-22-s0006.xlsx]

## Sheet: Pearson Correlations
Strain	In vitro	Lung	Spleen
N0145	1	0.996399	0.997001
N0155	1	0.873736	0.985335
662	0.9956	0.984942	0.986545
631	1	0.997168	0.921423
621	0.9984	0.985116	0.932781
632	0.9999	0.999253	0.901316
N0052	0.9989	0.9911	0.9783
N0031	0.9997	0.9998	0.9983
N1274	0.9999	0.998518	0.966907
N0054	1	0.999983	0.944371
663	0.9999	0.999877	0.998914
N0136	1	0.999822	0.993191
630	0.9834	0.999694	0.997892
N1283	1	0.995439	0.9961
Erdman	1	0.99949	0.994166
H37Rv	1	0.999849	0.998616
