# Supplementary material for: Multiplexed Strain Phenotyping Defines Consequences of Genetic Diversity in Mycobacterium tuberculosis for Infection and Vaccination Outcomes
Source: mSystems. 2022 Apr 18;7(3):e00110-22. doi: 10.1128/msystems.00110-22 (PMC9239107; doi:10.1128/msystems.00110-22)
Supplement: TABLE S2 [file msystems.00110-22-s0007.xlsx]

## Sheet: Strain 621 Variants
This table lists variants in strain 621 (relative to H37Rv) that were no observed in strain 630.
Stats columns: 'cov' = depth of coverage in 621 (number of reads); 'pur' is purity or homogeneity (fraction of reads representing the majortity nucleotide); 'len' is length of insertion or deletion (in bp)
Mutation type	Coord in H37Rv	Nuc in H37Rv	Nuc in 621	Coord in 621	stats1	stats2	description
ins	1595		'+TGAACCGCCCCGGCATGTCCGGAGACTCCAGTTCTTGGAAAGGATGGGGTCATGTCAGGTGGTTCATCGAGGAGGTACCCGCCGGAGCTGCGTGAGCGGGCGGTGCGGATGGTCGCAGAGATCCGCGGTCAGCACGATTCGGAGTGGGCAGCGATCAGTGAGGTCGCCCGTCTACTTGGTGTTGGCTGCGCGGAGACGGTGCGTAAGTGGGTGCGCCAGGCGCAGGTCGATGCCGGCGCACGGCCCGGGACCACGACCGAAGAATCCGCTGAGCTGAAGCGCTTGCGGCGGGACAACGCCGAATTGCGAAGGGCGAACGCGATTTTAAAGACCGCGTCGGCTTTCTTCGCGGCCGAGCTCGACCGGCCAGCACGCTAATTACCCGGTTCATCGCCGA…	1595	(len=1358)		in intergenic (70 bp downstream of Rv0001/dnaA)
SNP	1849	C	A	3207	cov=242,	pur=1.00,	intergenic (203 bp upstream of Rv0002/dnaN)
SNP	11820	C	G	13178	cov=246,	pur=1.00,	intergenic (54 bp downstream of Rv0008c/-)
SNP	14861	G	T	16219	cov=250,	pur=1.00,	Rv0012/-:G258V
SNP	15087	C	G	16445	cov=243,	pur=1.00,	Rv0013/trpG:T58T
SNP	15117	C	G	16475	cov=252,	pur=1.00,	Rv0013/trpG:I68M
SNP	16119	C	A	17477	cov=207,	pur=1.00,	Rv0014c/pknB:R451L
SNP	17654	T	G	19012	cov=123,	pur=1.00,	Rv0015c/pknA:Q370P
SNP	17657	T	C	19015	cov=121,	pur=1.00,	Rv0015c/pknA:Q369R
SNP	24716	A	G	26074	cov=46,	pur=0.74,	Rv0020c/TB39.8:G243G
SNP	25610	G	C	26968	cov=222,	pur=1.00,	intergenic (166 bp upstream of Rv0020c/TB39.8)
del	28368		'-T	29726	(len=1)		from Rv0024/-:Y3 to Rv0024/-:Y3
SNP	35608	C	T	36965	cov=272,	pur=1.00,	Rv0032/bioF2:A438A
SNP	36008	G	C	37365	cov=213,	pur=1.00,	Rv0032/bioF2:D572H
SNP	37305	C	G	38662	cov=184,	pur=1.00,	Rv0035/fadD34:S16W
SNP	37334	A	T	38691	cov=181,	pur=1.00,	Rv0035/fadD34:T26S
SNP	38542	C	T	39899	cov=186,	pur=0.99,	Rv0035/fadD34:G428G
SNP	39158	C	G	40515	cov=188,	pur=1.00,	Rv0036c/-:R224R
SNP	42281	C	A	43638	cov=129,	pur=1.00,	Rv0039c/-:C24F
SNP	44768	A	G	46125	cov=220,	pur=1.00,	Rv0041/leuS:R403G
SNP	48503	T	C	49860	cov=156,	pur=1.00,	Rv0044c/-:R175R
SNP	49360	C	T	50717	cov=172,	pur=1.00,	Rv0045c/-:V194I
del	49692		'-CC	51049	(len=2)		from Rv0045c/-:G83 to Rv0045c/-:P82
SNP	50557	T	C	51912	cov=150,	pur=1.00,	Rv0046c/ino1:R190G
SNP	51949	A	G	53304	cov=194,	pur=1.00,	Rv0048c/-:V250A
SNP	54394	A	G	55749	cov=251,	pur=1.00,	Rv0050/ponA1:A244A
SNP	55549	G	T	56904	cov=76,	pur=0.93,	Rv0050/ponA1:P629P
ins	55554		'+CGCCGCCGT	56909	(len=9)		in Rv0050/ponA1:P631
SNP	63146	G	T	64510	cov=294,	pur=1.00,	intergenic (54 bp upstream of Rv0059/-)
SNP	65150	C	T	66514	cov=193,	pur=1.00,	Rv0061/-:P54S
ins	68339		'+C	69703	(len=1)		in Rv0063/-:V472
SNP	70267	G	T	71632	cov=233,	pur=1.00,	Rv0064/-:V550F
SNP	71572	A	G	72937	cov=5,	pur=0.60,	intergenic (13 bp downstream of Rv0064/-)
SNP	71573	G	A	72938	cov=4,	pur=0.75,	intergenic (14 bp downstream of Rv0064/-)
SNP	71575	C	G	72940	cov=10,	pur=0.90,	intergenic (16 bp downstream of Rv0064/-)
SNP	71576	G	C	72941	cov=14,	pur=1.00,	intergenic (17 bp downstream of Rv0064/-)
SNP	71577	G	T	72942	cov=14,	pur=1.00,	intergenic (18 bp downstream of Rv0064/-)
SNP	71578	T	A	72943	cov=14,	pur=1.00,	intergenic (19 bp downstream of Rv0064/-)
SNP	71582	C	T	72947	cov=19,	pur=1.00,	intergenic (23 bp downstream of Rv0064/-)
SNP	71583	T	A	72948	cov=19,	pur=1.00,	intergenic (24 bp downstream of Rv0064/-)
SNP	71584	C	G	72949	cov=27,	pur=1.00,	intergenic (25 bp downstream of Rv0064/-)
SNP	75233	C	A	76598	cov=139,	pur=0.99,	intergenic (35 bp upstream of Rv0067c/-)
SNP	79480	T	C	80845	cov=195,	pur=1.00,	intergenic (6 bp upstream of Rv0071/-)
del	79571		'-CGGGATCAGACGGGCTCACTGTGGCCCGCATCGAGTCCGAGATCGGGGCCTTGGAGTTCCTGAACGAACTGCGCACTGAACTCAAGAGTGGACAGTTTCGACCTCAACCGGTGCGGGAACGCAAGATCCCCAAACCGGGCGGGTTGGGCAAGGTACGGCGGCTGGGGATTCCCACAGTGGCCGACCGGGTCGTTCAGGCGGCGTTGAAACTGGTGCTAGAACCCATCTTTGAGACCGACTTCGAGCCGGTCTCCTACGGGTTTCGGCCCGCGCGACGCGCGCACGACACGATCGCTGAGATTCACTTGTTCGGCACCCAGGAGTATCGCTGGGTGCTCGACGCTGATATCAAGGCGTGCTTTGACCGCATCGACCACGCGGACCTGATGGACCGGGT…	80954	(len=3466)		from Rv0071/-:A29 to Rv0074/-:V97
SNP	87468	C	T	85385	cov=202,	pur=1.00,	Rv0078A/-:E112K
SNP	94388	G	A	92305	cov=221,	pur=1.00,	Rv0086/hycQ:G146G
SNP	96894	C	T	94811	cov=276,	pur=1.00,	intergenic (2 bp downstream of Rv0087/hycE)
SNP	97350	A	C	95267	cov=221,	pur=1.00,	Rv0088/-:R142R
del	99166		'-TGTGCGCGG	97083	(len=9)		from Rv0090/-:V230 to Rv0090/-:G232
SNP	101539	C	T	99447	cov=168,	pur=1.00,	Rv0092/ctpA:G319G
SNP	104782	G	A	102693	cov=165,	pur=0.99,	intergenic (23 bp downstream of Rv0095c/-)
SNP	104785	A	G	102696	cov=164,	pur=1.00,	intergenic (20 bp downstream of Rv0095c/-)
SNP	104791	C	T	102702	cov=162,	pur=0.99,	intergenic (14 bp downstream of Rv0095c/-)
SNP	104794	C	T	102705	cov=173,	pur=1.00,	intergenic (11 bp downstream of Rv0095c/-)
SNP	104800	T	A	102711	cov=169,	pur=1.00,	intergenic (5 bp downstream of Rv0095c/-)
SNP	104801	T	G	102712	cov=172,	pur=0.99,	intergenic (4 bp downstream of Rv0095c/-)
SNP	104803	C	T	102714	cov=180,	pur=0.99,	intergenic (2 bp downstream of Rv0095c/-)
SNP	104806	T	G	102717	cov=175,	pur=1.00,	Rv0095c/-:*137S
SNP	104808	A	G	102719	cov=175,	pur=1.00,	Rv0095c/-:P136P (warning: adjacent SNPs could affect translation)
SNP	104809	G	A	102720	cov=174,	pur=1.00,	Rv0095c/-:P136L (warning: adjacent SNPs could affect translation)
SNP	104810	G	T	102721	cov=169,	pur=1.00,	Rv0095c/-:P136T (warning: adjacent SNPs could affect translation)
SNP	104812	T	G	102723	cov=164,	pur=1.00,	Rv0095c/-:K135T (warning: adjacent SNPs could affect translation)
SNP	104813	T	G	102724	cov=164,	pur=1.00,	Rv0095c/-:K135Q (warning: adjacent SNPs could affect translation)
ins	104814		'+C	102725	(len=1)		in Rv0095c/-:K135
SNP	104817	T	G	102729	cov=160,	pur=1.00,	Rv0095c/-:E133D
SNP	104824	C	A	102736	cov=163,	pur=0.99,	Rv0095c/-:S131I
SNP	105736	T	C	103648	cov=183,	pur=1.00,	Rv0096/PPE1:V138A
SNP	123454	C	T	121366	cov=195,	pur=1.00,	Rv0104/-:Q380*
SNP	123520	T	C	121432	cov=218,	pur=1.00,	Rv0104/-:Y402H
SNP	135329	C	T	133243	cov=164,	pur=0.99,	Rv0111/-:P460P
SNP	139297	G	T	137211	cov=212,	pur=1.00,	Rv0115/hddA:G262V
SNP	141623	G	A	139537	cov=260,	pur=1.00,	Rv0117/oxyS:D142N
SNP	143207	T	C	141121	cov=155,	pur=1.00,	Rv0118c/oxcA:S224G
SNP	146236	C	G	144150	cov=222,	pur=1.00,	Rv0120c/fusA2:A512A
SNP	147262	G	T	145176	cov=216,	pur=1.00,	Rv0120c/fusA2:D170E
del	162156		'-T	160070	(len=1)		from Rv0134/ephF:F129 to Rv0134/ephF:F129
SNP	163705	C	T	161618	cov=189,	pur=0.99,	Rv0136/cyp138:P114S (warning: adjacent SNPs could affect translation)
SNP	163706	C	T	161619	cov=189,	pur=1.00,	Rv0136/cyp138:P114L (warning: adjacent SNPs could affect translation)
SNP	166266	G	A	164179	cov=189,	pur=0.99,	Rv0139/-:R147Q
SNP	182824	G	A	180737	cov=167,	pur=0.99,	Rv0154c/fadE2:I125I
SNP	183091	C	G	181004	cov=189,	pur=1.00,	Rv0154c/fadE2:P36P
SNP	190816	A	C	188729	cov=213,	pur=1.00,	Rv0161/-:S70S
ins	194306		'+GG	192219	(len=2)		in Rv0165c/-:G212
SNP	195682	C	G	193597	cov=207,	pur=1.00,	Rv0166/fadD5:V230V
SNP	199470	T	G	197385	cov=228,	pur=1.00,	Rv0169/mce1A:S313A
SNP	203038	T	C	200953	cov=240,	pur=1.00,	Rv0172/mce1D:I188T
SNP	204094	G	T	202009	cov=166,	pur=1.00,	Rv0173/lprK:V10V
SNP	206481	C	G	204396	cov=102,	pur=1.00,	Rv0174/mce1F:P417P
SNP	206484	G	T	204399	cov=99,	pur=0.98,	Rv0174/mce1F:G418G
SNP	211495	G	T	209410	cov=276,	pur=1.00,	Rv0180c/-:G252G
SNP	213147	C	A	211062	cov=227,	pur=1.00,	Rv0182c/sigG:D332Y
SNP	213281	C	T	211196	cov=195,	pur=1.00,	Rv0182c/sigG:G287D
SNP	215977	C	T	213892	cov=141,	pur=0.87,	Rv0185/-:A88V
SNP	217201	T	C	215116	cov=192,	pur=0.99,	Rv0186/bglS:N311N
SNP	222925	G	A	220840	cov=144,	pur=0.99,	Rv0191/-:A213T
SNP	224751	C	T	222666	cov=184,	pur=1.00,	Rv0193c/-:T607T
SNP	230170	C	T	228085	cov=207,	pur=1.00,	Rv0194/-:P1098L
ins	230578		'+T	228493	(len=1)		in intergenic (115 bp downstream of Rv0194/-)
SNP	249522	T	C	247440	cov=190,	pur=1.00,	Rv0209/-:V162A
SNP	249723	T	A	247641	cov=114,	pur=1.00,	Rv0209/-:L229Q
SNP	251575	G	A	249493	cov=187,	pur=1.00,	Rv0210/-:A486T
SNP	262268	A	T	260186	cov=218,	pur=1.00,	Rv0219/-:A5A
SNP	264129	G	A	262047	cov=317,	pur=0.99,	Rv0221/-:M21I
SNP	267751	G	C	265669	cov=244,	pur=1.00,	Rv0223c/-:A5G
SNP	270430	G	C	268348	cov=159,	pur=1.00,	Rv0226c/-:P379A
SNP	278021	T	C	275939	cov=167,	pur=1.00,	Rv0232/-:R41R
SNP	282892	C	T	280810	cov=128,	pur=1.00,	Rv0236c/-:T1320T
SNP	283610	G	A	281528	cov=120,	pur=1.00,	Rv0236c/-:A1081V
SNP	288260	C	T	286178	cov=338,	pur=0.99,	Rv0237/lpqI:L359L
ins	293634		'+C	291552	(len=1)		in intergenic (140 bp downstream of Rv0243/fadA2)
SNP	296312	C	T	294231	cov=255,	pur=1.00,	Rv0245/-:S103F
SNP	304923	A	G	302842	cov=253,	pur=1.00,	Rv0252/nirB:K686K
SNP	305188	G	T	303107	cov=278,	pur=1.00,	Rv0252/nirB:V775L
SNP	310680	C	A	308599	cov=241,	pur=1.00,	Rv0258c/-:G24C
SNP	325505	T	C	323424	cov=216,	pur=1.00,	Rv0270/fadD2:V313V
SNP	340132	G	A	338051	cov=247,	pur=1.00,	Rv0280/PPE3:E257K
SNP	340885	G	A	338804	cov=164,	pur=0.98,	Rv0280/PPE3:G508S
SNP	342146	A	C	340065	cov=234,	pur=1.00,	Rv0282/-:E6A
SNP	353309	G	A	351228	cov=204,	pur=1.00,	Rv0290/-:S76N
SNP	353365	G	A	351284	cov=186,	pur=0.99,	Rv0290/-:A95T
SNP	363464	G	A	361383	cov=221,	pur=1.00,	Rv0298/-:R71R
SNP	364854	C	G	362773	cov=159,	pur=1.00,	Rv0302/-:H84D
SNP	372913	A	C	370832	cov=221,	pur=1.00,	Rv0305c/PPE6:G933G
SNP	374353	A	G	372271	cov=174,	pur=1.00,	Rv0305c/PPE6:R453R
SNP	377014	C	T	374932	cov=237,	pur=1.00,	Rv0307c/-:L14L
SNP	378843	T	G	376761	cov=242,	pur=1.00,	Rv0310c/-:Q102H
SNP	379528	G	T	377446	cov=198,	pur=1.00,	Rv0311/-:E119D
SNP	381716	G	C	379634	cov=176,	pur=1.00,	Rv0312/-:E387D
SNP	383716	C	T	381634	cov=145,	pur=0.99,	Rv0315/-:P39S
SNP	391853	A	G	389771	cov=205,	pur=1.00,	Rv0324/-:T168A
SNP	392261	T	C	390179	cov=198,	pur=1.00,	Rv0325/-:*75Q
SNP	396199	T	C	394117	cov=192,	pur=1.00,	intergenic (2 bp upstream of Rv0331/-)
SNP	427657	C	T	425420	cov=210,	pur=1.00,	Rv0355c/PPE8:S2341S
SNP	432536	C	T	430299	cov=253,	pur=1.00,	Rv0355c/PPE8:G715D
SNP	441823	C	T	439586	cov=137,	pur=0.99,	Rv0363c/fba:E159E
SNP	445780	C	T	443543	cov=184,	pur=0.99,	Rv0368c/-:R249H
SNP	454333	T	G	452096	cov=178,	pur=0.99,	Rv0376c/-:T14P
SNP	456594	T	C	454357	cov=162,	pur=0.99,	Rv0380c/-:M76V
SNP	460413	C	T	458176	cov=165,	pur=1.00,	Rv0384c/clpB:K530K
SNP	465300	C	T	463063	cov=138,	pur=1.00,	Rv0386/-:F630F
SNP	473647	C	T	471412	cov=128,	pur=0.99,	Rv0393/-:C289C
SNP	475372	G	T	473137	cov=265,	pur=1.00,	Rv0396/-:R8L
SNP	477234	T	G	474999	cov=137,	pur=1.00,	Rv0398c/-:E29D
SNP	483935	T	G	481700	cov=239,	pur=1.00,	intergenic (42 bp upstream of Rv0404/fadD30)
SNP	484596	C	T	482361	cov=262,	pur=1.00,	Rv0404/fadD30:P207L
del	485813		'-A	483578	(len=1)		from Rv0405/pks6:N28 to Rv0405/pks6:N28
SNP	491742	T	C	489506	cov=179,	pur=1.00,	Rv0407/fgd1:F320F
SNP	492150	G	C	489914	cov=149,	pur=1.00,	Rv0408/pta:G122A
SNP	497491	G	A	495255	cov=140,	pur=1.00,	Rv0411c/glnH:D270D
SNP	498531	A	G	496295	cov=189,	pur=1.00,	Rv0412c/-:A363A
SNP	505974	G	A	503738	cov=108,	pur=0.99,	Rv0419/lpqM:A297T
del	507034		'-C	504798	(len=1)		from intergenic (64 bp upstream of Rv0420c/-) to intergenic (64 bp upstream of Rv0420c/-)
SNP	517358	T	C	515121	cov=204,	pur=1.00,	Rv0428c/-:D149G
SNP	518987	C	T	516750	cov=188,	pur=0.99,	Rv0430/-:R85R
SNP	524891	C	A	522654	cov=169,	pur=1.00,	Rv0436c/pssA:G167V
SNP	533547	C	G	531310	cov=128,	pur=1.00,	Rv0444c/-:E81D
SNP	534765	C	T	532528	cov=241,	pur=1.00,	Rv0446c/-:V151M
SNP	535642	G	C	533405	cov=170,	pur=0.94,	Rv0447c/ufaA1:S289W
SNP	542014	C	G	539777	cov=309,	pur=1.00,	intergenic (104 bp upstream of Rv0451c/mmpS4)
SNP	542514	C	G	540277	cov=186,	pur=1.00,	Rv0452/-:H125D
SNP	546357	A	G	544120	cov=213,	pur=1.00,	Rv0456c/echA2:T149T
SNP	549363	C	G	547126	cov=217,	pur=1.00,	Rv0457c/-:R82P
SNP	555991	A	G	553754	cov=222,	pur=1.00,	Rv0465c/-:C106R
SNP	561776	C	T	559539	cov=178,	pur=1.00,	intergenic (65 bp upstream of Rv0470c/pcaA)
SNP	561777	C	T	559540	cov=178,	pur=1.00,	intergenic (66 bp upstream of Rv0470c/pcaA)
SNP	565655	A	G	563418	cov=216,	pur=1.00,	intergenic (142 bp upstream of Rv0475/hbhA)
SNP	572591	C	T	570354	cov=211,	pur=1.00,	Rv0483/lprQ:D294D
SNP	575907	C	T	573670	cov=232,	pur=0.99,	Rv0486/-:A187V
SNP	583171	A	C	580910	cov=123,	pur=1.00,	Rv0492c/-:S70A
SNP	584171	T	C	581910	cov=123,	pur=1.00,	Rv0493c/-:S174G
SNP	584596	C	A	582335	cov=102,	pur=0.98,	Rv0493c/-:R32L
SNP	599868	A	G	597607	cov=248,	pur=1.00,	Rv0507/mmpL2:R890R
SNP	600496	A	G	598235	cov=248,	pur=1.00,	Rv0509/hemA:E19G
SNP	605150	G	A	602889	cov=228,	pur=1.00,	Rv0512/hemB:R183R
SNP	606409	C	T	604148	cov=148,	pur=1.00,	Rv0514/-:D87D
SNP	611048	T	G	608787	cov=213,	pur=1.00,	intergenic (124 bp downstream of Rv0519c/-)
SNP	620625	A	G	618364	cov=237,	pur=1.00,	Rv0529/ccsA:I245M
SNP	621598	C	T	619337	cov=190,	pur=1.00,	Rv0530/-:P231L
SNP	627485	G	A	625224	cov=111,	pur=1.00,	Rv0536/galE3:V80I
SNP	628864	T	C	626603	cov=161,	pur=1.00,	Rv0537c/-:T290A
SNP	640954	A	G	638693	cov=209,	pur=1.00,	intergenic (50 bp upstream of Rv0550c/-)
SNP	648856	T	C	646595	cov=197,	pur=0.99,	Rv0557/pimB:G107G
SNP	655986	T	G	653725	cov=271,	pur=1.00,	intergenic (24 bp downstream of Rv0565c/-)
SNP	657081	C	T	654820	cov=192,	pur=1.00,	Rv0565c/-:V130V
SNP	657142	C	T	654881	cov=191,	pur=1.00,	Rv0565c/-:R110H
SNP	659341	T	C	657080	cov=161,	pur=0.99,	intergenic (1 bp downstream of Rv0567/-)
SNP	662911	T	C	660650	cov=140,	pur=1.00,	Rv0570/nrdZ:A539A
SNP	669033	T	A	666772	cov=179,	pur=1.00,	Rv0575c/-:D238V
SNP	670545	G	A	668284	cov=231,	pur=1.00,	Rv0576/-:R233H
SNP	673564	C	T	671303	cov=14,	pur=1.00,	Rv0578c/PE_PGRS7:A785T
del	680553		'-TGC	678292	(len=3)		from Rv0584/-:L442 to Rv0584/-:H443
SNP	683829	C	T	681565	cov=130,	pur=1.00,	Rv0585c/-:A148A
ins	688346		'+A	686082	(len=1)		in Rv0590/mce2B:D105
ins	688797		'+G	686534	(len=1)		in Rv0590/mce2B:G255
SNP	690450	A	C	688188	cov=102,	pur=1.00,	Rv0591/mce2C:A464A
SNP	694531	A	G	692269	cov=227,	pur=1.00,	Rv0594/mce2F:N432S
SNP	696917	G	T	694655	cov=197,	pur=1.00,	intergenic (14 bp upstream of Rv0597c/-)
SNP	699840	A	C	697578	cov=142,	pur=1.00,	intergenic (16 bp upstream of Rv0603/-)
SNP	707334	T	C	705072	cov=115,	pur=1.00,	Rv0613c/-:T728A
SNP	712693	A	G	710431	cov=141,	pur=1.00,	Rv0619/galTb:T174A
SNP	713310	T	C	711048	cov=170,	pur=0.99,	Rv0620/galK:C199R
SNP	721373	T	G	719111	cov=216,	pur=1.00,	Rv0629c/recD:E120D
SNP	725190	G	A	722928	cov=25,	pur=1.00,	Rv0631c/recC:F1039F
SNP	738522	T	G	736260	cov=251,	pur=1.00,	Rv0644c/mmaA2:E213D
SNP	750904	T	C	749195	cov=262,	pur=1.00,	Rv0654/-:V302A
SNP	757139	C	A	755430	cov=202,	pur=1.00,	Rv0663/atsD:R335S
SNP	757182	A	G	755473	cov=220,	pur=1.00,	Rv0663/atsD:D349G
SNP	763031	T	C	761322	cov=182,	pur=1.00,	Rv0667/rpoB:A1075A
SNP	767414	G	A	765705	cov=164,	pur=0.99,	intergenic (94 bp downstream of Rv0668/rpoC)
SNP	769479	C	G	767770	cov=187,	pur=1.00,	Rv0669c/-:R40P
SNP	773497	C	A	771788	cov=167,	pur=1.00,	Rv0673/echA4:F125L
SNP	776100	G	A	774391	cov=214,	pur=1.00,	Rv0676c/mmpL5:T794I
SNP	776182	C	T	774473	cov=199,	pur=1.00,	Rv0676c/mmpL5:D767N
SNP	779615	G	C	777906	cov=194,	pur=1.00,	Rv0679c/-:N142K
SNP	791249	C	T	789540	cov=217,	pur=0.99,	Rv0691c/-:A140T
SNP	797736	C	T	796027	cov=204,	pur=1.00,	Rv0697/-:L268L
SNP	798355	G	C	796646	cov=227,	pur=1.00,	Rv0697/-:A475P
SNP	799666	A	G	797957	cov=141,	pur=1.00,	Rv0699/-:D13G
SNP	811753	C	T	810044	cov=246,	pur=1.00,	Rv0715/rplX:H4H
SNP	820752	C	T	819043	cov=131,	pur=0.99,	Rv0728c/serA2:R242H
SNP	820824	A	G	819115	cov=148,	pur=1.00,	Rv0728c/serA2:M218T
ins	830878		'+CG	829169	(len=2)		in Rv0739/-:R8
SNP	835611	C	T	833904	cov=144,	pur=1.00,	Rv0745/-:T153M
SNP	840794	A	G	839087	cov=79,	pur=0.97,	Rv0747/PE_PGRS10:S782G (warning: adjacent SNPs could affect translation)
SNP	840795	G	C	839088	cov=79,	pur=1.00,	Rv0747/PE_PGRS10:S782T (warning: adjacent SNPs could affect translation)
SNP	842030	C	T	840323	cov=223,	pur=1.00,	intergenic (3 bp upstream of Rv0750/-)
SNP	847995	T	C	846288	cov=191,	pur=1.00,	intergenic (82 bp downstream of Rv0754/PE_PGRS11)
SNP	861216	T	G	859508	cov=185,	pur=1.00,	Rv0768/aldA:L102R
SNP	866051	G	A	864343	cov=171,	pur=1.00,	Rv0773c/ggtA:R447C
SNP	868663	G	A	866955	cov=173,	pur=1.00,	Rv0775/-:R86Q
SNP	876141	G	T	874435	cov=231,	pur=1.00,	Rv0782/ptrBb:T470T
SNP	888640	C	T	886934	cov=245,	pur=1.00,	intergenic (4 bp upstream of Rv0794c/-)
SNP	892416	C	T	890737	cov=192,	pur=1.00,	Rv0799c/-:V286V
SNP	894000	G	C	892321	cov=184,	pur=1.00,	Rv0800/pepC:R228P
SNP	903537	G	T	901858	cov=165,	pur=1.00,	Rv0808/purF:R476L
SNP	916687	G	A	915008	cov=106,	pur=0.98,	Rv0823c/-:L320L (warning: adjacent SNPs could affect translation)
del	916688		'-AGC	915009	(len=3)		from Rv0823c/-:L320 to Rv0823c/-:A319
SNP	919351	A	C	917669	cov=215,	pur=1.00,	Rv0825c/-:F68C
SNP	931123	T	C	929441	cov=195,	pur=1.00,	Rv0835/lpqQ:Y57Y
SNP	932280	T	C	930598	cov=195,	pur=1.00,	Rv0836c/-:*218W
SNP	934230	C	G	932548	cov=254,	pur=1.00,	intergenic (199 bp upstream of Rv0837c/-)
SNP	934611	G	T	932929	cov=204,	pur=0.99,	intergenic (109 bp upstream of Rv0838/lpqR)
SNP	940602	C	G	938920	cov=139,	pur=1.00,	Rv0844c/narL:G169R
SNP	941845	C	A	940163	cov=194,	pur=1.00,	Rv0845/-:A219E
SNP	951702	C	T	950020	cov=198,	pur=0.99,	Rv0855/far:A24V
SNP	954101	C	T	952419	cov=200,	pur=0.99,	Rv0858c/-:A274T
SNP	954468	C	G	952786	cov=173,	pur=1.00,	Rv0858c/-:A151A
SNP	957117	T	C	955435	cov=147,	pur=1.00,	Rv0860/fadB:D275D
SNP	960367	A	G	958685	cov=201,	pur=1.00,	Rv0862c/-:L749S
SNP	969762	C	G	968089	cov=12,	pur=1.00,	Rv0872c/PE_PGRS15:G161G
SNP	972980	C	T	971307	cov=175,	pur=1.00,	Rv0874c/-:G243S
ins	976907		'+G	975234	(len=1)		in Rv0878c/PPE13:A433
ins	987592		'+G	985920	(len=1)		in Rv0888/-:G120
SNP	991896	T	C	990225	cov=152,	pur=1.00,	Rv0890c/-:E234G
SNP	996205	T	C	994534	cov=232,	pur=1.00,	Rv0893c/-:K31E
SNP	996346	G	A	994675	cov=260,	pur=0.99,	intergenic (51 bp upstream of Rv0893c/-)
del	1011038		'-C	1009368	(len=1)		from Rv0907/-:M302 to Rv0907/-:M302
SNP	1011511	A	C	1009840	cov=193,	pur=1.00,	Rv0907/-:Y459S
SNP	1022003	A	C	1020332	cov=221,	pur=1.00,	intergenic (84 bp upstream of Rv0917/betP)
SNP	1024346	A	G	1022675	cov=152,	pur=1.00,	Rv0918/-:S46G
SNP	1028217	G	A	1026546	cov=187,	pur=1.00,	Rv0922/-:G178D
del	1034211		'-TGC	1032540	(len=3)		from Rv0927c/-:G140 to Rv0927c/-:G140
SNP	1034758	C	T	1033084	cov=263,	pur=1.00,	intergenic (127 bp upstream of Rv0927c/-)
SNP	1035106	C	T	1033432	cov=265,	pur=1.00,	Rv0928/pstS3:N68N
SNP	1040251	C	A	1038577	cov=196,	pur=0.99,	Rv0932c/pstS2:P266P
ins	1043939		'+G	1042265	(len=1)		in Rv0935/pstC1:E214
SNP	1049300	C	A	1047627	cov=162,	pur=0.99,	Rv0939/-:Q297K
SNP	1054784	C	G	1053111	cov=237,	pur=1.00,	Rv0945/-:R180G
SNP	1071966	A	G	1070293	cov=159,	pur=0.99,	Rv0959/-:N238D
SNP	1076689	A	C	1075016	cov=244,	pur=1.00,	intergenic (11 bp upstream of Rv0964c/-)
SNP	1076880	C	T	1075207	cov=176,	pur=0.99,	Rv0965c/-:A106A
SNP	1080192	G	A	1078519	cov=139,	pur=1.00,	Rv0969/ctpV:D484N
ins	1090192		'+G	1088519	(len=1)		in intergenic (16 bp upstream of Rv0976c/-)
SNP	1097220	C	T	1095560	cov=172,	pur=1.00,	Rv0981/mprA:S135S
SNP	1097442	C	T	1095782	cov=205,	pur=1.00,	Rv0981/mprA:D209D
SNP	1098523	T	A	1096863	cov=195,	pur=0.99,	Rv0982/mprB:L339H
SNP	1099058	G	A	1097398	cov=174,	pur=1.00,	intergenic (8 bp upstream of Rv0983/pepD)
SNP	1102117	G	A	1100457	cov=224,	pur=1.00,	Rv0986/-:V105V
SNP	1102468	C	A	1100808	cov=224,	pur=1.00,	Rv0986/-:G222G
SNP	1102646	G	A	1100986	cov=215,	pur=1.00,	Rv0987/-:A35A
SNP	1103656	C	T	1101996	cov=262,	pur=1.00,	Rv0987/-:A372V
SNP	1104690	T	G	1103030	cov=297,	pur=1.00,	Rv0987/-:F717V
SNP	1105686	C	G	1104026	cov=315,	pur=1.00,	Rv0988/-:L191V (warning: adjacent SNPs could affect translation)
SNP	1105687	T	C	1104027	cov=320,	pur=0.99,	Rv0988/-:L191P (warning: adjacent SNPs could affect translation)
SNP	1107940	A	C	1106280	cov=170,	pur=1.00,	Rv0990c/-:S54A
SNP	1108521	G	A	1106861	cov=192,	pur=1.00,	intergenic (17 bp upstream of Rv0991c/-)
SNP	1111678	G	A	1110018	cov=179,	pur=1.00,	Rv0995/rimJ:G23S
SNP	1127493	T	C	1125833	cov=211,	pur=1.00,	Rv1008/tatD:N135N
SNP	1139578	T	C	1137918	cov=192,	pur=1.00,	Rv1020/mfd:H204H
SNP	1144585	A	G	1142925	cov=178,	pur=0.99,	Rv1023/eno:R8G
SNP	1145848	A	C	1144188	cov=143,	pur=1.00,	Rv1023/eno:K429Q
SNP	1148259	A	G	1146599	cov=242,	pur=1.00,	intergenic (168 bp downstream of Rv1027c/kdpE)
SNP	1148930	C	T	1147270	cov=189,	pur=1.00,	Rv1027c/kdpE:G60S
SNP	1151054	C	G	1149394	cov=204,	pur=1.00,	Rv1028c/kdpD:S211S
SNP	1164336	G	A	1162676	cov=226,	pur=1.00,	intergenic (236 bp downstream of Rv1041c/-)
del	1168014		'-C	1166355	(len=1)		from Rv1045/-:E115 to Rv1045/-:E115
SNP	1168776	T	G	1167117	cov=253,	pur=1.00,	Rv1046c/-:R151S
SNP	1172085	C	A	1170426	cov=233,	pur=1.00,	Rv1048c/-:E23D
SNP	1173750	G	T	1172091	cov=143,	pur=1.00,	Rv1050/-:A290A
SNP	1175343	C	T	1173684	cov=205,	pur=1.00,	intergenic (380 bp upstream of Rv1052/-)
SNP	1177157	G	A	1175498	cov=274,	pur=1.00,	Rv1054/-:G77D
SNP	1189408	G	A	1187749	cov=18,	pur=0.94,	Rv1067c/PE_PGRS19:G339G
SNP	1197157	T	G	1195498	cov=191,	pur=1.00,	intergenic (42 bp downstream of Rv1072/-)
SNP	1198656	C	T	1196997	cov=193,	pur=1.00,	Rv1074c/fadA3:V240I
SNP	1201581	A	C	1199922	cov=152,	pur=1.00,	Rv1076/lipU:Q272P
SNP	1211369	A	C	1209710	cov=306,	pur=1.00,	Rv1086/-:S259R
SNP	1212432	C	A	1210773	cov=8,	pur=1.00,	Rv1087/PE_PGRS21:G291G
ins	1213693		'+GCCGGTGGCGGCGGCGGGGCCGGCGGCATCGGCGGCGACGGCGGC	1212034	(len=45)		in Rv1087/PE_PGRS21:G711
del	1215106		'-T	1213492	(len=1)		from Rv1089/PE10:L113 to Rv1089/PE10:L113
SNP	1215742	G	A	1214127	cov=302,	pur=1.00,	Rv1090/celA2b:Q48Q (warning: adjacent SNPs could affect translation)
SNP	1215743	C	A	1214128	cov=302,	pur=1.00,	Rv1090/celA2b:Q49K (warning: adjacent SNPs could affect translation)
SNP	1217157	A	C	1215542	cov=5,	pur=1.00,	Rv1091/PE_PGRS22:D230A
SNP	1218896	G	A	1217281	cov=38,	pur=1.00,	Rv1091/PE_PGRS22:G810S
SNP	1227830	G	T	1226215	cov=212,	pur=1.00,	Rv1099c/glpX:T251T
SNP	1230778	G	A	1229163	cov=250,	pur=1.00,	Rv1102c/-:T65I
SNP	1248382	A	G	1246767	cov=176,	pur=1.00,	Rv1125/-:S101G
SNP	1248936	G	C	1247321	cov=198,	pur=1.00,	Rv1125/-:P285P
SNP	1250340	A	G	1248725	cov=212,	pur=0.99,	Rv1127c/ppdK:A355A
SNP	1251199	C	T	1249584	cov=154,	pur=1.00,	Rv1127c/ppdK:G69E
del	1252055		'-G	1250440	(len=1)		from Rv1128c/-:G306 to Rv1128c/-:G306
SNP	1252164	T	C	1250548	cov=253,	pur=1.00,	Rv1128c/-:E270G
SNP	1254562	A	G	1252946	cov=254,	pur=1.00,	Rv1130/-:D3G
SNP	1265070	G	T	1264812	cov=171,	pur=1.00,	intergenic (17 bp downstream of Rv1137c/-)
ins	1273251		'+A	1272993	(len=1)		in Rv1145/mmpL13a:A276
SNP	1276842	G	A	1276585	cov=209,	pur=1.00,	Rv1148c/-:L303L (warning: adjacent SNPs could affect translation)
SNP	1276843	G	C	1276586	cov=208,	pur=1.00,	Rv1148c/-:G302G (warning: adjacent SNPs could affect translation)
SNP	1276846	C	G	1276589	cov=203,	pur=1.00,	Rv1148c/-:R301R
SNP	1276853	G	C	1276596	cov=200,	pur=1.00,	Rv1148c/-:A299G
SNP	1276860	A	G	1276603	cov=204,	pur=1.00,	Rv1148c/-:L297L (warning: adjacent SNPs could affect translation)
SNP	1276861	A	T	1276604	cov=204,	pur=1.00,	Rv1148c/-:F296L (warning: adjacent SNPs could affect translation)
SNP	1276864	C	A	1276607	cov=205,	pur=0.99,	Rv1148c/-:A295A (warning: adjacent SNPs could affect translation)
SNP	1276865	G	C	1276608	cov=209,	pur=1.00,	Rv1148c/-:A295G (warning: adjacent SNPs could affect translation)
SNP	1276867	A	G	1276610	cov=208,	pur=1.00,	Rv1148c/-:D294D
SNP	1276873	A	G	1276616	cov=218,	pur=1.00,	Rv1148c/-:N292N
SNP	1276875	T	G	1276618	cov=217,	pur=1.00,	Rv1148c/-:N292H (warning: adjacent SNPs could affect translation)
SNP	1279968	G	C	1279711	cov=176,	pur=1.00,	Rv1152/-:G105A
SNP	1281771	T	C	1281514	cov=120,	pur=1.00,	Rv1155/-:S115P
SNP	1285001	A	C	1284744	cov=237,	pur=1.00,	Rv1159/pimE:T4P
SNP	1286766	G	C	1286509	cov=160,	pur=1.00,	Rv1160/mutT2:G58R
SNP	1288698	G	A	1288441	cov=236,	pur=1.00,	Rv1161/narG:G457G
SNP	1293333	C	G	1293076	cov=158,	pur=1.00,	Rv1163/narJ:P179R
SNP	1295922	C	T	1295665	cov=162,	pur=0.99,	Rv1165/typA:L585L
SNP	1297413	A	G	1297156	cov=157,	pur=1.00,	Rv1166/lpqW:D421G
SNP	1299305	G	A	1299048	cov=210,	pur=0.99,	Rv1168c/PPE17:P167L
SNP	1306259	A	G	1306002	cov=228,	pur=1.00,	Rv1175c/fadH:A656A
SNP	1313338	A	G	1313081	cov=201,	pur=1.00,	intergenic (39 bp upstream of Rv1179c/-)
ins	1313339		'+C	1313082	(len=1)		in intergenic (39 bp upstream of Rv1179c/-)
SNP	1317655	C	T	1317399	cov=198,	pur=1.00,	Rv1181/pks4:L808L
SNP	1322741	A	G	1322485	cov=217,	pur=1.00,	Rv1183/mmpL10:T408A
SNP	1329234	G	A	1328978	cov=137,	pur=0.98,	Rv1186c/-:D24D
SNP	1333669	T	G	1333413	cov=156,	pur=1.00,	Rv1190/-:G230G
SNP	1336164	C	T	1335908	cov=163,	pur=0.99,	Rv1193/fadD36:P124L
SNP	1349733	G	C	1349477	cov=210,	pur=1.00,	Rv1206/fadD6:E134D
SNP	1351172	A	G	1350916	cov=208,	pur=1.00,	intergenic (19 bp upstream of Rv1207/folP2)
SNP	1357308	T	G	1357052	cov=110,	pur=1.00,	Rv1214c/PE14:A106A
SNP	1361190	G	A	1360934	cov=136,	pur=0.98,	Rv1217c/-:S204S
SNP	1361285	C	T	1361029	cov=123,	pur=1.00,	Rv1217c/-:A173T
SNP	1362006	T	C	1361750	cov=294,	pur=1.00,	Rv1218c/-:Q243R
ins	1365842		'+GG	1365586	(len=2)		in intergenic (34 bp upstream of Rv1223/htrA)
SNP	1367484	T	G	1367230	cov=201,	pur=1.00,	Rv1224/tatB:W8G
ins	1368325		'+G	1368071	(len=1)		in Rv1225c/-:A133
SNP	1370852	T	G	1370599	cov=211,	pur=1.00,	intergenic (27 bp upstream of Rv1227c/-)
SNP	1374201	A	G	1373948	cov=174,	pur=1.00,	intergenic (4 bp upstream of Rv1230c/-)
SNP	1374685	C	G	1374432	cov=184,	pur=1.00,	Rv1231c/-:L60L
SNP	1375044	C	G	1374791	cov=209,	pur=1.00,	Rv1232c/-:A375A
SNP	1390763	C	T	1390510	cov=228,	pur=1.00,	Rv1248c/kgd:V764M
SNP	1399526	C	T	1399273	cov=133,	pur=1.00,	Rv1252c/lprE:A127T
ins	1406761		'+G	1406508	(len=1)		in Rv1258c/-:E194
del	1413135		'-G	1412883	(len=1)		from intergenic (49 bp downstream of Rv1264/-) to intergenic (49 bp downstream of Rv1264/-)
ins	1418875		'+AGCCAGGG	1418622	(len=8)		in Rv1269c/-:T27
SNP	1451405	G	A	1451160	cov=220,	pur=1.00,	Rv1295/thrC:G237S
SNP	1477596	C	T	1477237	cov=218,	pur=1.00,	Rv1316c/ogt:G12G
SNP	1479085	T	C	1478726	cov=148,	pur=1.00,	Rv1317c/alkA:I12V
SNP	1481337	G	A	1480978	cov=260,	pur=0.55,	Rv1319c/-:R389W
SNP	1490905	A	G	1490546	cov=233,	pur=1.00,	Rv1326c/glgB:S470P
SNP	1498951	G	T	1498592	cov=175,	pur=1.00,	Rv1329c/dinG:T80K
SNP	1501700	G	A	1501341	cov=160,	pur=1.00,	Rv1333/-:V34V
SNP	1510120	A	C	1509761	cov=148,	pur=0.99,	Rv1345/fadD33:G280G
SNP	1526311	G	T	1525952	cov=224,	pur=1.00,	intergenic (95 bp upstream of Rv1357c/-)
ins	1531043		'+TGAACCGCCCCGGTGAGTCCGGAGACTCTCTGATCTGAGACCTCAGCCGGCGGCTGGTCTCTGGCGTTGAGCGTAGTAGGCAGCCTCGAGTTCGACCGGCGGGACGTCGCCGCAGTACTGGTAGAGGCGGCGATGGTTGAACCAGTCGACCCAGCGCGCGGTGGCCAACTCGACATCCTCGATGGACCGCCAGGGCTTGCCGGGTTTGATCAGCTCGGTCTTGTATAGGCCGTTGATCGTCTCGGCTAGTGCATTGTCATAGGAGCTTCCGACCGCTCCGACCGACGGTTGGATGCCTGCCTCGGCGAGCCGCTCGCTGAACCGGATCGATGTGTACTGAGATCCCCTATCCGTATGGTGGATAACGTCTTTCAGGTCGAGTACGCCTTCTTGTTGG…	1530684	(len=1358)		in intergenic (117 bp downstream of Rv1359/-)
SNP	1540141	T	C	1541140	cov=60,	pur=1.00,	Rv1367c/-:I169V
SNP	1541798	C	T	1542797	cov=92,	pur=1.00,	Rv1368/lprF:A260V
ins	1543973		'+TGAACCGCCCCGGTGAGTCCGGAGACTCTCTGATCTGAGACCTCAGCCGGCGGCTGGTCTCTGGCGTTGAGCGTAGTAGGCAGCCTCGAGTTCGACCGGCGGGACGTCGCCGCAGTACTGGTAGAGGCGGCGATGGTTGAACCAGTCGACCCAGCGCGCGGTGGCCAACTCGACATCCTCGATGGACCGCCAGGGCTTGCCGGGTTTGATCAGCTCGGTCTTGTATAGGCCGTTGATCGTCTCGGCTAGTGCATTGTCATAGGAGCTTCCGACCGCTCCGACCGACGGTTGGATGCCTGCCTCGGCGAGCCGCTCGCTGAACCGGATCGATGTGTACTGAGATCCCCTATCCGTATGGTGGATAACGTCTTTCAGGTCGAGTACGCCTTCTTGTTGG…	1556544	(len=1359)		in Rv1371/-:G205
SNP	1544255	C	T	1558185	cov=257,	pur=1.00,	Rv1371/-:R299R
SNP	1546703	C	T	1560633	cov=248,	pur=0.99,	Rv1373/-:P231L
SNP	1556787	T	C	1570717	cov=154,	pur=1.00,	Rv1383/carA:S273P
SNP	1561939	G	C	1575869	cov=215,	pur=1.00,	Rv1387/PPE20:E57D
SNP	1576481	T	G	1590411	cov=141,	pur=1.00,	Rv1400c/lipI:T106P
SNP	1576527	G	T	1590457	cov=135,	pur=0.99,	Rv1400c/lipI:F90L
SNP	1577241	G	A	1591171	cov=149,	pur=1.00,	Rv1401/-:P104P
SNP	1593331	G	A	1607261	cov=162,	pur=0.99,	intergenic (6 bp downstream of Rv1418/lprH)
SNP	1594906	G	A	1608836	cov=154,	pur=1.00,	Rv1420/uvrC:V289I
SNP	1595342	T	C	1609272	cov=124,	pur=0.99,	Rv1420/uvrC:V434A
SNP	1606673	G	T	1620603	cov=215,	pur=1.00,	Rv1430/PE16:A96A
SNP	1608276	A	C	1622206	cov=244,	pur=1.00,	Rv1431/-:N65T
SNP	1616061	C	T	1629991	cov=189,	pur=0.99,	Rv1438/tpiA:S166S
SNP	1617302	G	T	1631232	cov=222,	pur=1.00,	Rv1439c/-:L29I
SNP	1618978	T	C	1632908	cov=17,	pur=1.00,	Rv1441c/PE_PGRS26:D236G
SNP	1619118	G	A	1633048	cov=4,	pur=0.75,	Rv1441c/PE_PGRS26:G189G
SNP	1620181	C	G	1634111	cov=161,	pur=1.00,	Rv1442/bisC:L131V
SNP	1620363	G	A	1634293	cov=150,	pur=1.00,	Rv1442/bisC:V191V
ins	1625346		'+GTG	1639276	(len=3)		in Rv1446c/opcA:D7
SNP	1627351	T	C	1641284	cov=225,	pur=1.00,	Rv1448c/tal:T244A
ins	1636170		'+GCGCCGCCCAATCCACCGAAGCCCCTCCCTTCGGTGGGGTCGCTGCCGCCGTCGCCGCCGTCACCGCCCTTGCCGCCGGCCCCGCCG	1650103	(len=87)		in Rv1452c/PE_PGRS28:N687
ins	1636184		'+GCC	1650204	(len=3)		in Rv1452c/PE_PGRS28:G683
SNP	1643864	T	C	1657887	cov=168,	pur=1.00,	Rv1458c/-:T133A
SNP	1647436	G	A	1661459	cov=327,	pur=1.00,	Rv1461/-:V150I
SNP	1651308	A	G	1665331	cov=173,	pur=1.00,	Rv1463/-:E198G
ins	1657017		'+GAACCGCCCCGGTGAGTCCGGAGACTCTCTGATCTGAGACCTCAGCCGGCGGCTGGTCTCTGGCGTTGAGCGTAGTAGGCAGCCTCGAGTTCGACCGGCGGGACGTCGCCGCAGTACTGGTAGAGGCGGCGATGGTTGAACCAGTCGACCCAGCGCGCGGTGGCCAACTCGACATCCTCGATGGACCGCCAGGGCTTGCCGGGTTTGATCAGCTCGGTCTTGTATAGGCCGTTGATCGTCTCGGCTAGTGCATTGTCATAGGAGCTTCCGACCGCTCCGACCGACGGTTGGATGCCTGCCTCGGCGAGCCGCTCGCTGAACCGGATCGATGTGTACTGAGATCCCCTATCCGTATGGTGGATAACGTCTTTCAGGTCGAGTACGCCTTCTTGTTGGC…	1671040	(len=1358)		in Rv1469/ctpD:V18
SNP	1657249	T	C	1672630	cov=145,	pur=1.00,	Rv1469/ctpD:L96P
SNP	1669158	T	C	1684539	cov=177,	pur=1.00,	intergenic (14 bp downstream of Rv1478/-)
SNP	1678706	A	C	1694087	cov=149,	pur=1.00,	Rv1489/-:K52T
SNP	1688064	A	G	1703445	cov=138,	pur=1.00,	Rv1497/lipL:M42V
SNP	1688300	T	C	1703681	cov=147,	pur=1.00,	Rv1497/lipL:F120F
SNP	1695037	G	A	1710418	cov=296,	pur=0.99,	Rv1504c/-:F36F
SNP	1695796	C	T	1711177	cov=295,	pur=1.00,	Rv1505c/-:A51T
del	1696676		'-A	1712057	(len=1)		from intergenic (50 bp downstream of Rv1507c/-) to intergenic (50 bp downstream of Rv1507c/-)
SNP	1697896	C	T	1713276	cov=190,	pur=1.00,	intergenic (37 bp downstream of Rv1507A/-)
SNP	1699849	G	A	1715229	cov=266,	pur=1.00,	Rv1508c/-:P16S
SNP	1701215	C	T	1716595	cov=208,	pur=1.00,	intergenic (80 bp upstream of Rv1510/-)
SNP	1706685	C	A	1722065	cov=182,	pur=1.00,	Rv1515c/-:G281V
SNP	1709432	C	T	1724812	cov=220,	pur=1.00,	Rv1517/-:L188F
SNP	1711670	C	T	1727050	cov=220,	pur=1.00,	Rv1520/-:R215C
SNP	1713192	A	G	1728572	cov=216,	pur=1.00,	Rv1521/fadD25:V297V
SNP	1716472	A	G	1731852	cov=209,	pur=1.00,	Rv1522c/mmpL12:S381P
SNP	1722200	C	G	1737580	cov=141,	pur=1.00,	Rv1527c/pks5:V2070V
SNP	1722228	A	C	1737608	cov=157,	pur=1.00,	Rv1527c/pks5:L2061R
SNP	1733134	C	T	1748514	cov=213,	pur=1.00,	Rv1532c/-:Q139Q
SNP	1733325	C	G	1748705	cov=194,	pur=1.00,	Rv1532c/-:A76P
SNP	1741352	C	T	1756732	cov=126,	pur=1.00,	Rv1538c/ansA:G281S
SNP	1744779	C	A	1760159	cov=251,	pur=1.00,	Rv1542c/glbN:G20C
del	1756361		'-G	1771742	(len=1)		from Rv1551/plsB1:G306 to Rv1551/plsB1:G306
SNP	1774659	C	T	1790039	cov=236,	pur=1.00,	intergenic (39 bp upstream of Rv1566c/-)
SNP	1792777	T	C	1798910	cov=242,	pur=0.96,	Rv1592c/-:I322V (warning: adjacent SNPs could affect translation)
SNP	1792778	T	C	1798911	cov=242,	pur=1.00,	Rv1592c/-:E321E (warning: adjacent SNPs could affect translation)
SNP	1811375	G	T	1817508	cov=235,	pur=1.00,	Rv1612/trpB:G83G
SNP	1831220	A	C	1837353	cov=185,	pur=1.00,	Rv1629/polA:T186P
SNP	1831226	A	G	1837359	cov=189,	pur=1.00,	Rv1629/polA:R188G
SNP	1831288	C	T	1837421	cov=183,	pur=1.00,	Rv1629/polA:P208P
SNP	1833070	G	A	1839203	cov=162,	pur=0.99,	Rv1629/polA:E802E
SNP	1834177	A	C	1840310	cov=271,	pur=1.00,	Rv1630/rpsA:R212R
SNP	1839759	G	C	1845892	cov=176,	pur=1.00,	Rv1634/-:G198R
SNP	1849051	C	T	1855184	cov=193,	pur=1.00,	Rv1640c/lysS:P995P
SNP	1849609	T	C	1855742	cov=207,	pur=1.00,	Rv1640c/lysS:R809R
SNP	1849934	A	G	1856067	cov=196,	pur=1.00,	Rv1640c/lysS:I701T
SNP	1854624	G	T	1860757	cov=183,	pur=0.99,	Rv1645c/-:G277G
SNP	1859559	C	A	1865692	cov=214,	pur=1.00,	Rv1649/pheS:A276D
SNP	1877744	A	C	1883898	cov=172,	pur=1.00,	Rv1661/pks7:E814A
SNP	1885385	T	G	1891539	cov=186,	pur=1.00,	Rv1662/pks8:L1228V
SNP	1888373	T	C	1894527	cov=217,	pur=1.00,	Rv1664/pks9:A116A
SNP	1892017	T	C	1898171	cov=181,	pur=1.00,	Rv1665/pks11:H264H
SNP	1894422	A	G	1900586	cov=154,	pur=1.00,	Rv1668c/-:D307D
SNP	1897608	C	T	1903772	cov=209,	pur=1.00,	Rv1672c/-:L200L
SNP	1902337	A	C	1908501	cov=167,	pur=0.99,	intergenic (41 bp downstream of Rv1677/dsbF)
SNP	1906078	A	G	1912242	cov=138,	pur=1.00,	Rv1681/moeX:T277A
SNP	1916137	A	G	1922301	cov=136,	pur=1.00,	Rv1691/-:L63L
SNP	1924008	G	A	1930172	cov=237,	pur=1.00,	Rv1699/pyrG:P60P
SNP	1931718	G	C	1937882	cov=153,	pur=1.00,	Rv1705c/PPE22:L313V
del	1955762		'-AAG	1961926	(len=3)		from Rv1730c/-:F495 to Rv1730c/-:N494
SNP	1955914	C	T	1962075	cov=226,	pur=1.00,	Rv1730c/-:R444R (warning: adjacent SNPs could affect translation)
del	1955915		'-CGGAAGTCGATGACCGTTG	1962076	(len=19)		from Rv1730c/-:R444 to Rv1730c/-:T438
SNP	1955941	G	C	1962083	cov=235,	pur=1.00,	Rv1730c/-:D435E
SNP	1961735	A	G	1967877	cov=158,	pur=1.00,	Rv1735c/-:A18A
SNP	1967026	C	T	1973168	cov=227,	pur=1.00,	Rv1739c/-:A204A
SNP	1967543	C	A	1973685	cov=206,	pur=0.99,	Rv1739c/-:G32V
SNP	1971725	G	C	1977867	cov=151,	pur=1.00,	Rv1745c/idi:R89R
SNP	1980652	G	T	1986794	cov=111,	pur=1.00,	Rv1751/-:P344P
del	1986639		'-CGCTGCTGCACTCGGACTTGGTACCGGTACATTCAAGGCCCATCGGGGCCGCGGATACCACGACCACCGGTGCCGAACATCGACGATCCGATCAATTTGCGTCCACTGTCGCCCGGACAGGTCAACAAGGTGTGGCTCTGGCAATCGCTACCCGGTCCCTGGATCGGGTCCGCACGGAATACCGTGTACCTGACCGGATTTGAGTTCCTCGAGCCTTAGCACGGACCGCTCGGAATACCACGGGTAGGCGTGGTTTCCTGCGTGGGCATGATCTGTGGATCAGGAACCCGATACGGGATTCCACGGTTTATCGTGCCCAGCGCCGCGTTGGGCACGCACTGCGGCACCGTTGATAGCGCGTGCAGCCCGGGATAATCCAGGTTGGGCCATGATGAGT…	1992703	(len=1064)		from Rv1754c/-:R11 to intergenic (7 bp upstream of Rv1755c/plcD)
SNP	2003105	C	T	1998540	cov=155,	pur=1.00,	Rv1769/-:F160F
SNP	2003827	A	C	1999262	cov=179,	pur=1.00,	Rv1769/-:D401A
del	2009295		'-C	2004730	(len=1)		from Rv1775/-:Q42 to Rv1775/-:Q42
SNP	2010614	G	A	2006048	cov=206,	pur=1.00,	intergenic (42 bp upstream of Rv1777/cyp144)
SNP	2023628	C	G	2019062	cov=172,	pur=1.00,	Rv1785c/cyp143:G334A
SNP	2050822	G	C	2046256	cov=173,	pur=1.00,	Rv1808/PPE32:G301A
SNP	2067684	G	A	2063118	cov=260,	pur=1.00,	Rv1821/secA2:V410M
SNP	2069771	C	A	2065205	cov=177,	pur=1.00,	Rv1823/-:Q24K
SNP	2072313	C	A	2067747	cov=223,	pur=1.00,	Rv1826/gcvH:T121K
SNP	2074754	C	T	2070188	cov=212,	pur=1.00,	intergenic (87 bp upstream of Rv1830/-)
SNP	2078246	C	G	2073680	cov=155,	pur=1.00,	Rv1832/gcvB:G790G
SNP	2082053	A	G	2077487	cov=183,	pur=1.00,	Rv1835c/-:C179R
SNP	2086672	C	T	2082106	cov=191,	pur=0.99,	Rv1837c/glcB:G104S
SNP	2097270	C	T	2092698	cov=202,	pur=1.00,	Rv1847/-:R132W
SNP	2108890	A	C	2104318	cov=175,	pur=1.00,	intergenic (177 bp downstream of Rv1860/apa)
SNP	2112832	A	C	2108261	cov=183,	pur=1.00,	Rv1865c/-:A45A
SNP	2122395	C	T	2117824	cov=188,	pur=1.00,	Rv1872c/lldD2:V253M
SNP	2122976	C	G	2118405	cov=249,	pur=1.00,	Rv1872c/lldD2:G59A
SNP	2123169	T	G	2118598	cov=232,	pur=1.00,	intergenic (5 bp upstream of Rv1873/-)
SNP	2135154	G	T	2130583	cov=204,	pur=0.98,	Rv1886c/fbpB:P238P
SNP	2138436	A	G	2133875	cov=237,	pur=1.00,	intergenic (8 bp downstream of Rv1888A/-)
SNP	2138453	C	T	2133892	cov=243,	pur=1.00,	Rv1888A/-:G55G
SNP	2142266	C	A	2137705	cov=143,	pur=0.99,	intergenic (255 bp upstream of Rv1895/-)
SNP	2151222	T	G	2146661	cov=208,	pur=1.00,	Rv1904/-:L90W
SNP	2153103	A	G	2148542	cov=197,	pur=1.00,	intergenic (132 bp downstream of Rv1907c/-)
del	2153742		'-ATCCCCGTCTCGTC	2149181	(len=14)		from Rv1907c/-:D47 to Rv1907c/-:R43
SNP	2154724	C	A	2150149	cov=183,	pur=0.99,	Rv1908c/katG:R463L
SNP	2158109	T	C	2153534	cov=199,	pur=1.00,	Rv1912c/fadB5:D328G
SNP	2160998	G	A	2156423	cov=192,	pur=0.99,	Rv1915/aceAa:G179D
ins	2161348		'+T	2156773	(len=1)		in Rv1915/aceAa:F295
SNP	2167926	A	G	2163145	cov=221,	pur=1.00,	Rv1918c/PPE35:L896S
SNP	2172380	A	C	2167599	cov=189,	pur=0.99,	Rv1920/-:E253A
SNP	2173860	A	C	2169079	cov=157,	pur=1.00,	intergenic (65 bp upstream of Rv1921c/lppF)
SNP	2177366	C	T	2172585	cov=222,	pur=1.00,	Rv1925/fadD31:R94C
SNP	2179021	C	T	2174240	cov=178,	pur=1.00,	Rv1926c/mpt63:G139D
SNP	2179825	G	C	2175044	cov=183,	pur=1.00,	Rv1927/-:E51D
SNP	2185674	A	G	2180893	cov=166,	pur=1.00,	Rv1934c/fadE17:I172T
SNP	2185884	T	C	2181103	cov=157,	pur=1.00,	Rv1934c/fadE17:N102S
SNP	2187587	G	C	2182806	cov=261,	pur=1.00,	Rv1936/-:Q68H
SNP	2191498	G	T	2186717	cov=200,	pur=1.00,	Rv1938/ephB:G158W
SNP	2199052	C	G	2194271	cov=216,	pur=1.00,	Rv1948c/-:G5R
SNP	2202500	C	T	2197719	cov=152,	pur=1.00,	Rv1956/-:H121H
SNP	2209465	G	A	2204685	cov=226,	pur=1.00,	Rv1966/mce3A:A47T
SNP	2216963	C	G	2212183	cov=186,	pur=1.00,	Rv1972/-:H124Q
ins	2219419		'+CAGGTGCGAAAGGAGGAGCAGCCCATTCAACTGAAGGACTTGTTCGGGACCAGTTGGCACGTTCCGTCCGTCCTCGGTGTTGGCCAGCAAGAAGTCGCGGAGCGCCTGGCTGCTGGTCATACGCTCGGGGATCTTCATCTGCCGCAAGACGGTGGCGATGTCGGGGTCGGTCACCACACCTCTCCTTCGCTAACGAGTAGTAGCGCAAGCGTAAGAGACCGCTCCCAGGCCTACGGATGGGTCTGGGGCTACGGCCGTGACAGCGAAAGCAACGAAAAGTAACGAGTTGAACGTCGCGGGCGGCTACGCCAAGCGCTCACCACTGGGCTGGTCGCGCCGGTCTTCCGGGTCCTTGTCATCCTCGTCCGCCGGCCCGGTGGCCGAGACCAGCCCTGCT…	2214639	(len=4495)		in intergenic (167 bp upstream of Rv1976c/-)
SNP	2221584	G	C	2221299	cov=254,	pur=1.00,	Rv1978/-:S226T
SNP	2225365	T	C	2225080	cov=237,	pur=1.00,	intergenic (48 bp downstream of Rv1982c/-)
SNP	2229801	C	G	2229516	cov=261,	pur=1.00,	Rv1985c/-:P34P
SNP	2230045	G	A	2229760	cov=283,	pur=1.00,	Rv1986/-:C12Y
SNP	2235087	G	A	2234802	cov=287,	pur=1.00,	Rv1992c/ctpG:F740F
del	2241033		'-G	2240748	(len=1)		from Rv1997/ctpF:G292 to Rv1997/ctpF:G292
SNP	2244421	G	T	2244135	cov=172,	pur=0.99,	Rv1999c/-:L240M
SNP	2245864	C	A	2245578	cov=232,	pur=1.00,	Rv2000/-:P219Q
SNP	2247677	A	C	2247391	cov=205,	pur=1.00,	Rv2002/fabG3:I6I
SNP	2251605	G	A	2251319	cov=168,	pur=0.95,	Rv2005c/-:S93S
SNP	2260100	C	T	2259814	cov=218,	pur=1.00,	intergenic (280 bp downstream of Rv2012/-)
ins	2263628		'+TGAACCGCCCCGGTGAGTCCGGAGACTCTCTGATCTGAGACCTCAGCCGGCGGCTGGTCTCTGGCGTTGAGCGTAGTAGGCAGCCTCGAGTTCGACCGGCGGGACGTCGCCGCAGTACTGGTAGAGGCGGCGATGGTTGAACCAGTCGACCCAGCGCGCGGTGGCCAACTCGACATCCTCGATGGACCGCCAGGGCTTGCCGGGTTTGATCAGCTCGGTCTTGTATAGGCCGTTGATCGTCTCGGCTAGTGCATTGTCATAGGAGCTTCCGACCGCTCCGACCGACGGTTGGATGCCTGCCTCGGCGAGCCGCTCGCTGAACCGGATCGATGTGTACTGAGATCCCCTATCCGTATGGTGGATAACGTCTTTCAGGTCGAGTACGCCTTCTTGTTGG…	2263342	(len=1358)		in Rv2016/-:D68
SNP	2267015	T	C	2268087	cov=297,	pur=1.00,	Rv2021c/-:A32A
SNP	2268433	C	A	2269505	cov=259,	pur=1.00,	intergenic (260 bp downstream of Rv2024c/-)
SNP	2268627	G	C	2269699	cov=318,	pur=1.00,	intergenic (66 bp downstream of Rv2024c/-)
SNP	2269545	G	A	2275617	cov=162,	pur=1.00,	Rv2024c/-:S232S
del	2273734		'-C	2279806	(len=1)		from Rv2027c/-:D258 to Rv2027c/-:D258
SNP	2283191	G	C	2289262	cov=174,	pur=1.00,	Rv2037c/-:A177A
SNP	2288085	G	C	2294156	cov=217,	pur=1.00,	Rv2042c/-:A199A
SNP	2294007	T	C	2300078	cov=209,	pur=1.00,	Rv2047c/-:T174A
SNP	2298194	G	T	2304265	cov=176,	pur=0.97,	Rv2048c/pks12:A2931A
SNP	2311099	C	G	2317170	cov=122,	pur=1.00,	Rv2052c/-:P473P
SNP	2314689	C	A	2320760	cov=184,	pur=1.00,	Rv2057c/rpmG:R46L
SNP	2315386	C	A	2321457	cov=184,	pur=1.00,	Rv2059/-:H71Q
SNP	2316123	C	A	2322194	cov=157,	pur=1.00,	Rv2059/-:T317K
SNP	2316505	C	T	2322576	cov=142,	pur=0.99,	Rv2060/-:A76V
SNP	2318725	C	T	2324796	cov=170,	pur=0.99,	Rv2062c/cobN:E677K
SNP	2320320	C	T	2326391	cov=176,	pur=1.00,	Rv2062c/cobN:R145H
SNP	2321975	T	C	2328046	cov=110,	pur=1.00,	Rv2064/cobG:D175D
SNP	2328543	T	C	2334614	cov=149,	pur=1.00,	Rv2071c/cobM:I145M
SNP	2331620	A	C	2337691	cov=169,	pur=0.99,	Rv2075c/-:G420G
SNP	2331789	G	T	2337860	cov=213,	pur=1.00,	Rv2075c/-:P364Q
SNP	2337179	C	T	2343250	cov=257,	pur=1.00,	Rv2079/-:Q609*
SNP	2338810	T	C	2344881	cov=215,	pur=1.00,	Rv2082/-:R34R (warning: adjacent SNPs could affect translation)
SNP	2338811	A	G	2344882	cov=215,	pur=1.00,	Rv2082/-:K35E (warning: adjacent SNPs could affect translation)
SNP	2339255	A	G	2345326	cov=219,	pur=1.00,	Rv2082/-:T183A
SNP	2339835	C	T	2345906	cov=38,	pur=1.00,	Rv2082/-:P376L
ins	2342651		'+GCGTACACACG	2348722	(len=11)		in Rv2084/-:Q281
SNP	2344246	G	C	2350328	cov=257,	pur=1.00,	intergenic (22 bp downstream of Rv2087/-)
SNP	2344499	T	G	2350581	cov=231,	pur=1.00,	Rv2088/pknJ:L30R
SNP	2346318	G	A	2352400	cov=249,	pur=1.00,	Rv2089c/pepE:P336L
ins	2352072		'+TGGGCTGGCGAGCAGACGCAAAATCCCCCGCACGCCCGGCGTGTCGGGGGATTTTGCGTCTGCTCGCC	2358154	(len=68)		in intergenic (17 bp upstream of Rv2092c/helY)
SNP	2354791	A	G	2360941	cov=210,	pur=1.00,	Rv2096c/-:S174P
SNP	2364475	T	C	2370626	cov=183,	pur=1.00,	Rv2103c/-:T16A
SNP	2369186	G	C	2375336	cov=182,	pur=1.00,	Rv2109c/prcA:R182G
SNP	2369326	C	G	2375476	cov=187,	pur=1.00,	Rv2109c/prcA:R135P
SNP	2376135	A	G	2382285	cov=235,	pur=1.00,	Rv2115c/-:S52S
del	2381577		'-C	2387727	(len=1)		from Rv2123/PPE37:S170 to Rv2123/PPE37:S170
SNP	2382776	A	C	2388925	cov=197,	pur=1.00,	Rv2124c/metH:Y1098D
SNP	2388641	G	A	2394790	cov=241,	pur=0.99,	Rv2127/ansP1:G9D
SNP	2393716	C	T	2399865	cov=194,	pur=1.00,	intergenic (75 bp downstream of Rv2132/-)
SNP	2399734	G	A	2405883	cov=133,	pur=0.99,	Rv2139/pyrD:G339S
del	2406843		'-C	2412992	(len=1)		from Rv2148c/-:P258 to Rv2148c/-:P258
SNP	2411496	G	A	2417644	cov=133,	pur=1.00,	Rv2152c/murC:F209F
SNP	2413246	C	A	2419394	cov=126,	pur=0.99,	Rv2153c/murG:V36L
SNP	2421816	A	G	2427964	cov=131,	pur=0.99,	Rv2160c/-:V63A
ins	2421976		'+GGAA	2428124	(len=4)		in Rv2160c/-:A10
SNP	2425471	T	C	2431623	cov=240,	pur=1.00,	Rv2163c/pbpB:R539R
SNP	2442468	C	T	2447262	cov=173,	pur=0.99,	Rv2180c/-:W249*
SNP	2448458	C	T	2453252	cov=163,	pur=1.00,	Rv2187/fadD15:T100I
SNP	2451700	A	C	2456494	cov=200,	pur=1.00,	Rv2189c/-:A107A
SNP	2470591	A	C	2475385	cov=211,	pur=1.00,	intergenic (31 bp upstream of Rv2206/-)
SNP	2491597	G	T	2496391	cov=179,	pur=1.00,	Rv2221c/glnE:R253R
SNP	2492855	G	A	2497649	cov=226,	pur=1.00,	Rv2222c/glnA2:Y296Y
SNP	2505085	G	A	2509879	cov=162,	pur=1.00,	Rv2231c/cobC:A205A
SNP	2510350	C	G	2515144	cov=180,	pur=1.00,	intergenic (94 bp downstream of Rv2237/-)
SNP	2516567	G	C	2521361	cov=254,	pur=1.00,	intergenic (19 bp downstream of Rv2242/-)
SNP	2521428	A	G	2526222	cov=165,	pur=1.00,	Rv2247/accD6:D229G
SNP	2522955	T	G	2527749	cov=186,	pur=1.00,	Rv2248/-:V199G
SNP	2526974	T	C	2531770	cov=230,	pur=1.00,	Rv2251/-:P470P
SNP	2532616	G	A	2537412	cov=165,	pur=1.00,	Rv2259/adhE2:E124E
SNP	2533377	T	C	2538173	cov=192,	pur=1.00,	Rv2260/-:D16D
del	2535432		'-CGAACCAGGCCAGCCACCACCAAGACGGCGCGGGAAAGGCCAGCGCGGGTAACCCGCCGAACACCAACGCTGCCGCACAACCAATGACCGGTTGTCGCCGGGCTCCCGCGCGCAACGCCATGCCGATCAGCATGCCGGCCACATTCGCCTGCGTCGAGGAAAAGAGCAGACTAAGACCGGCAGTCCCCGCCAGAAAGGGAGTGATTTGCATGGCCAAGGATCTGGTCGCCACGGTGCCCGATCTTTCCGGGAAGCTGGCAATCATCACCGGCGCCAACAGCGGTCTAGGCTTCGGGCTGGCCCGGCGGCTGTCGGCGGCTGGCGCCGACGTAATCATGGCGATCCGCAATCGCGCCAAGGGCGAGGCGGCGGTCGAGGAAATCCGGACCGCGGTTCC…	2540226	(len=710)		from Rv2262c/-:F40 to Rv2263/-:R168
SNP	2536599	C	T	2540683	cov=96,	pur=1.00,	Rv2264c/-:G584G
ins	2536629		'+A	2540713	(len=1)		in Rv2264c/-:P575
SNP	2536892	T	C	2540977	cov=64,	pur=1.00,	Rv2264c/-:T487A
SNP	2543395	T	C	2547480	cov=230,	pur=1.00,	Rv2268c/cyp128:E294E
SNP	2544003	G	T	2548088	cov=198,	pur=1.00,	Rv2268c/cyp128:H92N
SNP	2546684	C	A	2550769	cov=189,	pur=0.98,	Rv2274c/-:G41V
SNP	2548700	C	T	2552785	cov=180,	pur=1.00,	Rv2276/cyp121:H318Y
SNP	2551576	C	G	2554303	cov=202,	pur=1.00,	Rv2280/-:A6G (warning: adjacent SNPs could affect translation)
SNP	2551577	T	C	2554304	cov=203,	pur=1.00,	Rv2280/-:A6A (warning: adjacent SNPs could affect translation)
SNP	2562644	G	T	2565371	cov=229,	pur=1.00,	Rv2290/lppO:A16S
SNP	2563495	T	C	2566222	cov=143,	pur=1.00,	Rv2291/sseB:W108R
ins	2564370		'+C	2567097	(len=1)		in Rv2293c/-:A222
SNP	2566768	A	G	2569496	cov=163,	pur=1.00,	intergenic (4 bp upstream of Rv2295/-)
ins	2566769		'+C	2569497	(len=1)		in intergenic (4 bp upstream of Rv2295/-)
SNP	2578626	A	G	2581355	cov=212,	pur=1.00,	Rv2307c/-:M24T
SNP	2581052	G	A	2583781	cov=197,	pur=1.00,	Rv2308/-:D212N
SNP	2586076	C	G	2588805	cov=167,	pur=1.00,	Rv2314c/-:R405R
SNP	2589036	G	C	2591765	cov=234,	pur=1.00,	Rv2316/uspA:D67H
SNP	2589216	G	C	2591945	cov=259,	pur=1.00,	Rv2316/uspA:V127L
SNP	2592310	G	A	2595039	cov=130,	pur=0.80,	Rv2319c/-:I139I
SNP	2600260	A	G	2602989	cov=145,	pur=1.00,	Rv2327/-:R91R
SNP	2601576	T	G	2604305	cov=263,	pur=1.00,	Rv2328/PE23:S282R
SNP	2601760	G	A	2604489	cov=202,	pur=1.00,	Rv2328/PE23:A344T
SNP	2608117	C	A	2610846	cov=185,	pur=1.00,	Rv2333c/-:D69Y
SNP	2612256	G	T	2614985	cov=110,	pur=0.98,	Rv2337c/-:L244L
del	2614911		'-C	2617640	(len=1)		from Rv2339/mmpL9:G74 to Rv2339/mmpL9:G74
SNP	2619271	T	C	2621999	cov=225,	pur=1.00,	intergenic (326 bp upstream of Rv2341/lppQ)
SNP	2627618	C	A	2630346	cov=259,	pur=1.00,	Rv2349c/plcC:G361C
SNP	2627946	A	G	2630674	cov=238,	pur=1.00,	Rv2349c/plcC:R251R
SNP	2630740	T	C	2633468	cov=155,	pur=1.00,	Rv2351c/plcA:T446A
ins	2632346		'+A	2635074	(len=1)		in intergenic (270 bp upstream of Rv2351c/plcA)
SNP	2634282	T	G	2637011	cov=219,	pur=1.00,	intergenic (184 bp upstream of Rv2352c/PPE38)
SNP	2637162	C	T	2639891	cov=186,	pur=1.00,	intergenic (273 bp downstream of Rv2355/-)
SNP	2637541	C	T	2640270	cov=220,	pur=1.00,	intergenic (147 bp downstream of Rv2356c/PPE40)
SNP	2642383	C	T	2645112	cov=184,	pur=1.00,	Rv2360c/-:A66T
SNP	2647905	G	A	2650634	cov=141,	pur=1.00,	Rv2366c/-:R155C
SNP	2663483	C	T	2666212	cov=164,	pur=1.00,	Rv2380c/mbtE:P1211P
SNP	2663795	G	A	2666524	cov=138,	pur=1.00,	Rv2380c/mbtE:A1107A
SNP	2673818	C	G	2676547	cov=177,	pur=1.00,	Rv2383c/mbtB:V674L
SNP	2692100	C	T	2694829	cov=225,	pur=1.00,	intergenic (25 bp downstream of Rv2395/-)
SNP	2697489	C	T	2700218	cov=212,	pur=0.99,	Rv2400c/subI:A76T
SNP	2706663	G	T	2709414	cov=291,	pur=1.00,	Rv2409c/-:T224N
SNP	2711722	T	G	2714473	cov=125,	pur=0.98,	Rv2414c/-:P385P
SNP	2721562	C	G	2724313	cov=136,	pur=1.00,	Rv2424c/-:A72A
SNP	2723506	T	C	2726257	cov=186,	pur=1.00,	Rv2426c/-:L226L
del	2724202		'-ACGATCGGGTCTCCTCTAGC	2726953	(len=20)		from intergenic (20 bp upstream of Rv2426c/-) to intergenic (8 bp downstream of Rv2427c/proA)
SNP	2729058	A	C	2731789	cov=154,	pur=0.99,	Rv2433c/-:L26R
del	2729621		'-CCTCGTCGAGGTGTAGCCCTTCCCGACGCGCGGCGTACCAGACCCAGCGCAGAAACGTTGCCTGCGTTGGGCCTTCGTCGGCCGGTGATGTCAGCCTGACCGTCGTTCGATACTCGGCGGCTCCTCGGGCAATTGTGGCGGGCACGACCCCGGGCTTAACATGCGGTAGCGCGCTGGCAGCCCTGTTCAGCATGGCGCATACCTTGTCCGGGGG	2732352	(len=214)		from Rv2434c/-:E313 to Rv2434c/-:D242
del	2734482		'-A	2736999	(len=1)		from Rv2437/-:Y36 to Rv2437/-:Y36
SNP	2736158	A	C	2738674	cov=214,	pur=1.00,	Rv2438c/nadE:L225R
SNP	2737572	C	A	2740088	cov=113,	pur=0.99,	Rv2439c/proB:A226S
SNP	2738274	A	C	2740790	cov=152,	pur=1.00,	Rv2440c/obgE:S471R
SNP	2740693	T	C	2743209	cov=130,	pur=1.00,	intergenic (16 bp upstream of Rv2443/dctA)
SNP	2741209	G	A	2743725	cov=308,	pur=1.00,	Rv2443/dctA:L167L
SNP	2752122	G	C	2754638	cov=107,	pur=1.00,	Rv2450c/rpfE:T20R
SNP	2774555	T	C	2777071	cov=133,	pur=1.00,	Rv2471/aglA:V331A
SNP	2775361	C	T	2777877	cov=220,	pur=1.00,	Rv2472/-:R30R
SNP	2789798	G	T	2790956	cov=220,	pur=1.00,	Rv2483c/plsC:R409R
SNP	2791098	C	T	2792256	cov=169,	pur=0.98,	Rv2484c/-:G466D
SNP	2793810	C	A	2794968	cov=186,	pur=1.00,	Rv2485c/lipQ:R60L
SNP	2794071	G	A	2795229	cov=238,	pur=1.00,	intergenic (83 bp upstream of Rv2485c/lipQ)
SNP	2800087	G	A	2801245	cov=192,	pur=1.00,	Rv2488c/-:T265I
SNP	2801766	G	A	2802924	cov=22,	pur=1.00,	Rv2490c/PE_PGRS43:P1491S
SNP	2807486	C	A	2808644	cov=374,	pur=1.00,	Rv2492/-:A70D
SNP	2808452	T	C	2809610	cov=210,	pur=1.00,	Rv2494/-:V48A
SNP	2809633	A	C	2810791	cov=165,	pur=1.00,	Rv2495c/pdhC:Y103D
SNP	2817502	A	C	2818660	cov=221,	pur=1.00,	Rv2502c/accD1:F325V
SNP	2825466	G	A	2826624	cov=148,	pur=1.00,	Rv2509/-:K263K
SNP	2825581	T	G	2826739	cov=136,	pur=1.00,	Rv2510c/-:I503I
SNP	2833329	G	A	2834487	cov=277,	pur=1.00,	Rv2516c/-:A62V
SNP	2835984	T	C	2837142	cov=121,	pur=1.00,	Rv2519/PE26:V67A
SNP	2841022	A	G	2842180	cov=140,	pur=1.00,	Rv2524c/fas:C2771R
SNP	2847281	A	G	2848439	cov=181,	pur=1.00,	Rv2524c/fas:D684D
SNP	2850631	T	C	2851789	cov=235,	pur=1.00,	intergenic (57 bp upstream of Rv2525c/-)
del	2851162		'-AACATT	2852320	(len=6)		from Rv2526/-:T25 to Rv2526/-:L26
ins	2851168		'+C	2852320	(len=1)		in Rv2526/-:L26
del	2855206		'-AAGCCGGG	2856359	(len=8)		from Rv2531c/-:F859 to Rv2531c/-:P856
SNP	2866756	A	G	2867901	cov=226,	pur=1.00,	Rv2543/lppA:N97D (warning: adjacent SNPs could affect translation)
SNP	2866757	A	C	2867902	cov=227,	pur=1.00,	Rv2543/lppA:N97T (warning: adjacent SNPs could affect translation)
SNP	2866759	A	G	2867904	cov=227,	pur=1.00,	Rv2543/lppA:I98V (warning: adjacent SNPs could affect translation)
SNP	2866760	T	G	2867905	cov=231,	pur=1.00,	Rv2543/lppA:I98R (warning: adjacent SNPs could affect translation)
SNP	2866761	A	G	2867906	cov=233,	pur=1.00,	Rv2543/lppA:I98M (warning: adjacent SNPs could affect translation)
SNP	2866763	A	G	2867908	cov=229,	pur=1.00,	Rv2543/lppA:Q99R
SNP	2866765	C	A	2867910	cov=242,	pur=1.00,	Rv2543/lppA:Q100K
SNP	2866768	T	G	2867913	cov=245,	pur=0.99,	Rv2543/lppA:S101A
SNP	2866770	T	C	2867915	cov=243,	pur=1.00,	Rv2543/lppA:S101S
SNP	2866773	C	T	2867918	cov=248,	pur=1.00,	Rv2543/lppA:D102D
SNP	2866776	A	G	2867921	cov=251,	pur=1.00,	Rv2543/lppA:R103R (warning: adjacent SNPs could affect translation)
SNP	2866777	A	G	2867922	cov=249,	pur=1.00,	Rv2543/lppA:N104D (warning: adjacent SNPs could affect translation)
SNP	2866779	C	A	2867924	cov=249,	pur=1.00,	Rv2543/lppA:N104K
SNP	2866782	A	T	2867927	cov=249,	pur=1.00,	Rv2543/lppA:G105G (warning: adjacent SNPs could affect translation)
SNP	2866783	G	T	2867928	cov=245,	pur=1.00,	Rv2543/lppA:A106S (warning: adjacent SNPs could affect translation)
SNP	2866784	C	T	2867929	cov=244,	pur=1.00,	Rv2543/lppA:A106V (warning: adjacent SNPs could affect translation)
SNP	2866785	A	G	2867930	cov=242,	pur=1.00,	Rv2543/lppA:A106A (warning: adjacent SNPs could affect translation)
SNP	2866786	C	T	2867931	cov=243,	pur=1.00,	Rv2543/lppA:L107L (warning: adjacent SNPs could affect translation)
SNP	2866787	T	C	2867932	cov=243,	pur=1.00,	Rv2543/lppA:L107P (warning: adjacent SNPs could affect translation)
SNP	2866792	G	A	2867937	cov=242,	pur=1.00,	Rv2543/lppA:D109N
SNP	2866794	C	G	2867939	cov=242,	pur=1.00,	Rv2543/lppA:D109E (warning: adjacent SNPs could affect translation)
SNP	2866795	A	G	2867940	cov=245,	pur=0.99,	Rv2543/lppA:K110E (warning: adjacent SNPs could affect translation)
SNP	2866797	G	A	2867942	cov=250,	pur=1.00,	Rv2543/lppA:K110K
SNP	2866805	C	G	2867950	cov=237,	pur=1.00,	Rv2543/lppA:A113G (warning: adjacent SNPs could affect translation)
SNP	2866806	G	C	2867951	cov=236,	pur=1.00,	Rv2543/lppA:A113A (warning: adjacent SNPs could affect translation)
SNP	2866815	G	C	2867960	cov=238,	pur=1.00,	Rv2543/lppA:A116A
SNP	2866831	A	G	2867976	cov=245,	pur=1.00,	Rv2543/lppA:N122D
SNP	2866834	A	G	2867979	cov=243,	pur=1.00,	Rv2543/lppA:S123G (warning: adjacent SNPs could affect translation)
SNP	2866835	G	C	2867980	cov=245,	pur=1.00,	Rv2543/lppA:S123T (warning: adjacent SNPs could affect translation)
SNP	2866836	C	A	2867981	cov=242,	pur=1.00,	Rv2543/lppA:S123R (warning: adjacent SNPs could affect translation)
SNP	2866839	A	T	2867984	cov=251,	pur=1.00,	Rv2543/lppA:V124V
SNP	2866842	G	C	2867987	cov=279,	pur=1.00,	Rv2543/lppA:M125I
SNP	2866845	C	T	2867990	cov=269,	pur=1.00,	Rv2543/lppA:F126F
SNP	2866848	C	T	2867993	cov=262,	pur=1.00,	Rv2543/lppA:G127G (warning: adjacent SNPs could affect translation)
SNP	2866849	G	A	2867994	cov=262,	pur=1.00,	Rv2543/lppA:A128T (warning: adjacent SNPs could affect translation)
SNP	2866851	C	T	2867996	cov=247,	pur=1.00,	Rv2543/lppA:A128A (warning: adjacent SNPs could affect translation)
SNP	2866852	A	G	2867997	cov=251,	pur=1.00,	Rv2543/lppA:T129A (warning: adjacent SNPs could affect translation)
SNP	2867236	A	G	2868381	cov=247,	pur=1.00,	Rv2544/lppB:N38S
SNP	2867240	C	T	2868385	cov=252,	pur=1.00,	Rv2544/lppB:P39P
SNP	2867412	T	G	2868557	cov=245,	pur=1.00,	Rv2544/lppB:Y97D (warning: adjacent SNPs could affect translation)
SNP	2867413	A	C	2868558	cov=245,	pur=1.00,	Rv2544/lppB:Y97S (warning: adjacent SNPs could affect translation)
SNP	2867417	C	G	2868562	cov=242,	pur=1.00,	Rv2544/lppB:G98G
SNP	2867419	A	G	2868564	cov=233,	pur=1.00,	Rv2544/lppB:Q99R
SNP	2867421	G	A	2868566	cov=236,	pur=1.00,	Rv2544/lppB:D100N
SNP	2867423	C	G	2868568	cov=235,	pur=1.00,	Rv2544/lppB:D100E (warning: adjacent SNPs could affect translation)
SNP	2867424	T	G	2868569	cov=235,	pur=0.99,	Rv2544/lppB:F101V (warning: adjacent SNPs could affect translation)
SNP	2867425	T	C	2868570	cov=234,	pur=1.00,	Rv2544/lppB:F101S (warning: adjacent SNPs could affect translation)
SNP	2867427	T	G	2868572	cov=233,	pur=1.00,	Rv2544/lppB:Y102D
SNP	2867430	A	C	2868575	cov=232,	pur=1.00,	Rv2544/lppB:R103R
SNP	2867432	A	G	2868577	cov=236,	pur=1.00,	Rv2544/lppB:R103R (warning: adjacent SNPs could affect translation)
SNP	2867433	A	G	2868578	cov=235,	pur=1.00,	Rv2544/lppB:N104D (warning: adjacent SNPs could affect translation)
SNP	2867435	T	A	2868580	cov=231,	pur=1.00,	Rv2544/lppB:N104K
SNP	2867438	A	T	2868583	cov=238,	pur=1.00,	Rv2544/lppB:G105G
SNP	2867440	C	T	2868585	cov=234,	pur=1.00,	Rv2544/lppB:S106L
SNP	2867443	T	C	2868588	cov=227,	pur=1.00,	Rv2544/lppB:L107S
SNP	2867447	T	C	2868592	cov=229,	pur=1.00,	Rv2544/lppB:C108C
SNP	2867458	G	C	2868603	cov=223,	pur=1.00,	Rv2544/lppB:S112T (warning: adjacent SNPs could affect translation)
SNP	2867459	T	C	2868604	cov=217,	pur=1.00,	Rv2544/lppB:S112S (warning: adjacent SNPs could affect translation)
SNP	2867461	C	G	2868606	cov=213,	pur=1.00,	Rv2544/lppB:A113G
SNP	2867483	G	C	2868628	cov=219,	pur=1.00,	Rv2544/lppB:M120I
SNP	2867487	A	G	2868632	cov=214,	pur=0.99,	Rv2544/lppB:K122E
SNP	2867489	A	C	2868634	cov=216,	pur=1.00,	Rv2544/lppB:K122N (warning: adjacent SNPs could affect translation)
SNP	2867490	C	G	2868635	cov=216,	pur=1.00,	Rv2544/lppB:P123A (warning: adjacent SNPs could affect translation)
SNP	2867492	G	A	2868637	cov=221,	pur=1.00,	Rv2544/lppB:P123P
SNP	2867496	G	A	2868641	cov=238,	pur=1.00,	Rv2544/lppB:D125N (warning: adjacent SNPs could affect translation)
SNP	2867497	A	T	2868642	cov=241,	pur=1.00,	Rv2544/lppB:D125V (warning: adjacent SNPs could affect translation)
SNP	2867501	C	T	2868646	cov=240,	pur=1.00,	Rv2544/lppB:F126F
SNP	2867506	G	C	2868651	cov=238,	pur=1.00,	Rv2544/lppB:S128T (warning: adjacent SNPs could affect translation)
SNP	2867507	C	T	2868652	cov=222,	pur=1.00,	Rv2544/lppB:S128S (warning: adjacent SNPs could affect translation)
SNP	2867508	A	G	2868653	cov=225,	pur=1.00,	Rv2544/lppB:T129A (warning: adjacent SNPs could affect translation)
SNP	2867510	A	G	2868655	cov=225,	pur=1.00,	Rv2544/lppB:T129T
del	2867881		'-A	2869026	(len=1)		from Rv2545/-:F34 to Rv2545/-:F34
SNP	2881974	G	A	2883117	cov=228,	pur=1.00,	Rv2562/-:A73T
SNP	2886570	A	G	2887713	cov=191,	pur=1.00,	Rv2566/-:E66E
SNP	2898522	T	C	2899665	cov=152,	pur=1.00,	Rv2573/-:Y189Y
SNP	2903439	G	A	2904582	cov=216,	pur=1.00,	Rv2578c/-:S31S
SNP	2922846	C	T	2923992	cov=46,	pur=1.00,	Rv2591/PE_PGRS44:G432G
SNP	2922848	A	T	2923994	cov=47,	pur=1.00,	Rv2591/PE_PGRS44:Q433L
SNP	2925962	T	C	2927108	cov=214,	pur=1.00,	Rv2596/-:C77R
SNP	2948230	G	A	2949376	cov=131,	pur=0.99,	Rv2621c/-:A110V
SNP	2955957	A	C	2957103	cov=215,	pur=1.00,	Rv2629/-:D64A
SNP	2969197	A	G	2970343	cov=213,	pur=1.00,	intergenic (347 bp upstream of Rv2644c/-)
SNP	2975227	T	G	2975015	cov=175,	pur=1.00,	Rv2650c/-:N3T
del	2977485		'-CGGAAACCG	2977273	(len=9)		from Rv2655c/-:S391 to Rv2655c/-:S389
SNP	2980861	A	G	2980640	cov=305,	pur=1.00,	intergenic (43 bp upstream of Rv2659c/-)
SNP	2983873	A	G	2983652	cov=145,	pur=0.99,	Rv2666/-:*268*
SNP	2988630	C	G	2988409	cov=147,	pur=1.00,	Rv2672/-:H317D
SNP	2992572	T	C	2992351	cov=187,	pur=1.00,	Rv2676c/-:S19S
SNP	2994187	T	C	2993966	cov=109,	pur=1.00,	Rv2678c/hemE:L292L
SNP	3003115	C	G	3002894	cov=221,	pur=1.00,	Rv2685/arsB1:A378G
SNP	3009834	A	G	3009613	cov=235,	pur=1.00,	Rv2691/ceoB:D164G
SNP	3010420	A	G	3010199	cov=196,	pur=1.00,	Rv2692/ceoC:I133V
SNP	3010993	C	T	3010772	cov=203,	pur=0.99,	Rv2693c/-:G126R
SNP	3017587	G	T	3017366	cov=218,	pur=1.00,	Rv2702/ppgK:A244S
del	3021910		'-CTTCGACGA	3021689	(len=9)		from Rv2709/-:F25 to Rv2709/-:D27
SNP	3024021	C	A	3023791	cov=161,	pur=1.00,	Rv2711/ideR:R153R
SNP	3024343	G	A	3024113	cov=232,	pur=1.00,	Rv2712c/-:T329I
SNP	3027030	C	A	3026800	cov=196,	pur=1.00,	intergenic (35 bp upstream of Rv2714/-)
SNP	3027798	T	C	3027568	cov=232,	pur=1.00,	Rv2714/-:V245A
SNP	3031168	A	G	3030938	cov=137,	pur=1.00,	Rv2719c/-:Y124H
SNP	3033189	G	A	3032959	cov=160,	pur=1.00,	Rv2721c/-:P477P
SNP	3036826	C	T	3036596	cov=245,	pur=1.00,	Rv2724c/fadE20:V156M
SNP	3037377	T	C	3037147	cov=127,	pur=1.00,	intergenic (50 bp downstream of Rv2725c/hflX)
SNP	3048912	C	G	3048682	cov=168,	pur=1.00,	Rv2736c/recX:V59L
SNP	3061703	G	A	3061473	cov=143,	pur=0.99,	Rv2748c/ftsK:A268A
SNP	3069167	A	G	3068937	cov=164,	pur=1.00,	Rv2756c/hsdM:L306P
SNP	3078579	G	A	3078349	cov=129,	pur=1.00,	Rv2769c/PE27:A136V
SNP	3079877	A	G	3079647	cov=193,	pur=1.00,	Rv2770c/PPE44:F194S
ins	3100158		'+C	3099928	(len=1)		in Rv2790c/ltp1:G5
SNP	3104189	A	G	3103960	cov=220,	pur=1.00,	Rv2795c/-:C241C
SNP	3110140	G	T	3109911	cov=131,	pur=0.99,	intergenic (27 bp downstream of Rv2801c/-)
SNP	3111476	C	T	3111247	cov=128,	pur=0.98,	Rv2802c/-:S116S
SNP	3112877	G	A	3112648	cov=142,	pur=1.00,	Rv2805/-:G4D
SNP	3115384	G	C	3115155	cov=290,	pur=1.00,	intergenic (24 bp upstream of Rv2809/-)
ins	3127932		'+TTGGAAGCGTTTCGAGCGTACGGACTTTCCGGATGCAGGTTTCCGTCCCCTCTCTGAACCGCCCCGGCATGTCCGGAGACTCCAGTTCTTGGAAAGGATGGGGTCATGTCAGGTGGTTCATCGAGGAGGTACCCGCCGGAGCTGCGTGAGCGGGCGGTGCGGATGGTCGCAGAGATCCGCGGTCAGCACGATTCGGAGTGGGCAGCGATCAGTGAGGTCGCCCGTCTACTTGGTGTTGGCTGCGCGGAGACGGTGCGTAAGTGGGTGCGCCAGGCGCAGGTCGATGCCGGCGCACGGCCCGGGACCACGACCGAAGAATCCGCTGAGCTGAAGCGCTTGCGGCGGGACAACGCCGAATTGCGAAGGGCGAACGCGATTTTAAAGACCGCGTCGGCTT…	3120030	(len=1409)		in Rv2820c/-:K114
SNP	3135606	A	G	3129122	cov=237,	pur=1.00,	intergenic (123 bp upstream of Rv2827c/-)
SNP	3137736	G	T	3131252	cov=176,	pur=0.99,	Rv2831/echA16:D156Y
SNP	3144623	C	T	3138139	cov=169,	pur=1.00,	Rv2838c/rbfA:E183E
SNP	3146026	G	A	3139542	cov=123,	pur=1.00,	Rv2839c/infB:G616G
ins	3156205		'+G	3149721	(len=1)		in Rv2848c/cobB:P440
SNP	3165636	G	A	3159153	cov=195,	pur=1.00,	Rv2855/mtr:S144S
SNP	3174496	A	G	3168013	cov=166,	pur=1.00,	Rv2862c/-:C50R
del	3174698		'-C	3168215	(len=1)		from intergenic (56 bp upstream of Rv2862c/-) to intergenic (56 bp upstream of Rv2862c/-)
SNP	3177452	C	A	3170968	cov=274,	pur=1.00,	intergenic (85 bp upstream of Rv2865/-)
SNP	3180988	C	A	3174504	cov=101,	pur=1.00,	Rv2869c/-:V259F
SNP	3189242	A	G	3182758	cov=189,	pur=1.00,	Rv2878c/mpt53:A52A
SNP	3200282	C	T	3193798	cov=117,	pur=1.00,	Rv2891/-:A6V
SNP	3207506	T	C	3201022	cov=153,	pur=1.00,	Rv2897c/-:E146G
SNP	3209156	G	A	3202672	cov=245,	pur=1.00,	Rv2899c/fdhD:A84V
SNP	3214869	A	G	3208385	cov=156,	pur=0.99,	Rv2905/lppW:Q81R
del	3215623		'-G	3209139	(len=1)		from intergenic (41 bp downstream of Rv2906c/trmD) to intergenic (41 bp downstream of Rv2906c/trmD)
SNP	3217905	G	A	3211420	cov=221,	pur=1.00,	Rv2910c/-:D122D
del	3238123		'-GTG	3231638	(len=3)		from Rv2923c/-:T126 to Rv2923c/-:G125
SNP	3245647	A	G	3239159	cov=186,	pur=1.00,	Rv2931/ppsA:E68G
SNP	3249025	T	G	3242537	cov=214,	pur=1.00,	Rv2931/ppsA:L1194R
SNP	3266030	A	G	3259542	cov=28,	pur=0.96,	Rv2934/ppsD:S1261S
SNP	3276008	C	G	3269520	cov=329,	pur=1.00,	Rv2939/papA5:R354G
SNP	3276703	T	G	3270215	cov=149,	pur=1.00,	Rv2940c/mas:T2005P
SNP	3284640	A	G	3278152	cov=225,	pur=1.00,	Rv2941/fadD28:T436A
ins	3296381		'+GCGGCCC	3289893	(len=7)		in Rv2947c/pks15:G487
SNP	3304966	G	A	3298485	cov=171,	pur=1.00,	Rv2952/-:G176R
SNP	3310427	T	C	3303946	cov=133,	pur=1.00,	intergenic (130 bp downstream of Rv2957/-)
SNP	3310626	T	C	3304145	cov=135,	pur=1.00,	intergenic (88 bp downstream of Rv2958c/-)
SNP	3314542	C	T	3308061	cov=253,	pur=0.99,	Rv2962c/-:R194H
SNP	3316955	A	C	3310474	cov=193,	pur=1.00,	Rv2964/purU:M143L
SNP	3326554	A	C	3320073	cov=258,	pur=1.00,	Rv2971/-:N152H
del	3331367		'-GC	3324886	(len=2)		from Rv2975c/-:G82 to Rv2975c/-:G82
SNP	3335708	G	C	3329225	cov=249,	pur=1.00,	Rv2979c/-:P14R
SNP	3352932	C	G	3346448	cov=165,	pur=0.99,	Rv2995c/leuB:T179T
SNP	3367281	C	T	3360797	cov=197,	pur=0.99,	Rv3009c/gatB:A505T
SNP	3375165	A	C	3368681	cov=148,	pur=0.99,	Rv3015c/-:F167C
SNP	3401871	A	G	3395388	cov=157,	pur=1.00,	Rv3041c/-:A16A
SNP	3404376	C	G	3397893	cov=211,	pur=1.00,	Rv3043c/ctaD:T182T
SNP	3408150	T	C	3401667	cov=192,	pur=1.00,	Rv3047c/-:T53A
SNP	3412611	T	C	3406128	cov=213,	pur=1.00,	Rv3051c/nrdE:Q519R
SNP	3420825	A	G	3414328	cov=230,	pur=1.00,	Rv3059/cyp136:D445G
SNP	3426415	T	C	3419986	cov=163,	pur=1.00,	Rv3062/ligB:S278P
SNP	3446699	C	G	3440270	cov=174,	pur=1.00,	Rv3081/-:F220L
SNP	3447293	T	G	3440864	cov=247,	pur=1.00,	intergenic (15 bp downstream of Rv3081/-)
SNP	3448875	G	A	3442446	cov=137,	pur=0.98,	Rv3083/-:A124A
SNP	3450725	T	C	3444296	cov=237,	pur=0.99,	Rv3084/lipR:V243V
SNP	3454263	C	G	3447834	cov=209,	pur=1.00,	Rv3087/-:L447V
SNP	3455686	G	C	3449257	cov=244,	pur=1.00,	Rv3088/-:L449L
SNP	3466919	C	G	3460490	cov=171,	pur=1.00,	Rv3097c/PE_PGRS63:G58A
SNP	3467465	C	G	3461036	cov=262,	pur=1.00,	Rv3098c/-:A66A
SNP	3477942	A	G	3471514	cov=243,	pur=1.00,	Rv3109/moaA1:T98T
SNP	3480474	G	A	3474046	cov=226,	pur=1.00,	Rv3113/-:G134E
SNP	3480789	T	C	3474361	cov=225,	pur=1.00,	Rv3114/-:S11P
SNP	3487108	C	T	3480680	cov=256,	pur=1.00,	Rv3121/cyp141:A200A
ins	3493911		'+TGAACCGCCCCGGTGAGTCCGGAGACTCTCTGATCTGAGACCTCAGCCGGCGGCTGGTCTCTGGCGTTGAGCGTAGTAGGCAGCCTCGAGTTCGACCGGCGGGACGTCGCCGCAGTACTGGTAGAGGCGGCGATGGTTGAACCAGTCGACCCAGCGCGCGGTGGCCAACTCGACATCCTCGATGGACCGCCAGGGCTTGCCGGGTTTGATCAGCTCGGTCTTGTATAGGCCGTTGATCGTCTCGGCTAGTGCATTGTCATAGGAGCTTCCGACCGCTCCGACCGACGGTTGGATGCCTGCCTCGGCGAGCCGCTCGCTGAACCGGATCGATGTGTACTGAGATCCCCTATCCGTATGGTGGATAACGTCTTTCAGGTCGAGTACGCCTTCTTGTTGG…	3487483	(len=1358)		in intergenic (729 bp downstream of Rv3127/-)
SNP	3498198	C	T	3493128	cov=289,	pur=0.99,	Rv3132c/devS:E356E
SNP	3500149	G	A	3495079	cov=419,	pur=1.00,	Rv3134c/-:L201L
SNP	3500243	G	C	3495173	cov=421,	pur=1.00,	Rv3134c/-:A169A
ins	3501666		'+CGCCAACCGAGCCGAGCTGAAAGCACTGATCGCGTCGAACCTCCTGGGCCAGAACACCGCAGCGATCGCAGCCATCGAGGCACAGTACGCCGAGATGTGGGCACAAGACGCGGCCGCGATGTACGGCTACGCCACCACCTCAGCGGCGGCGAGACAGTTGACGCCGTTCTCCTCGCCACAACAGACCACCAACCCGGCCGGGCTAGCCGCCCAGAACGCCGCGGTCACCCAGGCCGCCACCAACTCCGCCGGGAACACGCCGACCGCATTGTCGCAACTGTCCTCTTTCCTGTCGCAGGCAGTAGAGGCGCCGACGGGATGGCGTTCAACTGCCACGAGCGGCCATATGACTTGGATTACAACAGTTTTGACTCGGCAGCCGGATAGGTC	3496596	(len=390)		in Rv3135/PPE50:T111
SNP	3503506	G	T	3498826	cov=412,	pur=1.00,	Rv3137/-:T38T
SNP	3508970	A	G	3504290	cov=413,	pur=1.00,	Rv3141/fadB4:E292E
SNP	3509626	C	A	3504946	cov=572,	pur=1.00,	intergenic (28 bp upstream of Rv3143/-)
SNP	3510120	T	G	3505440	cov=339,	pur=1.00,	Rv3144c/PPE52:K400Q
SNP	3513283	T	C	3508603	cov=346,	pur=0.99,	Rv3147/nuoC:V219A
SNP	3529067	G	C	3524387	cov=442,	pur=1.00,	Rv3159c/PPE53:R33G
SNP	3530955	C	G	3526275	cov=440,	pur=1.00,	Rv3161c/-:V62L
SNP	3538515	C	T	3533835	cov=322,	pur=1.00,	Rv3170/aofH:P4L
SNP	3542049	G	A	3537369	cov=546,	pur=1.00,	intergenic (4 bp upstream of Rv3173c/-)
SNP	3542219	G	A	3537539	cov=415,	pur=1.00,	Rv3174/-:G28S
ins	3547346		'+GAACCGCCCCGGCATGTCCGGAGACTCCAGTTCTTGGAAAGGATGGGGTCATGTCAGGTGGTTCATCGAGGAGGTACCCGCCGGAGCTGCGTGAGCGGGCGGTGCGGATGGTCGCAGAGATCCGCGGTCAGCACGATTCGGAGTGGGCAGCGATCAGTGAGGTCGCCCGTCTACTTGGTGTTGGCTGCGCGGAGACGGTGCGTAAGTGGGTGCGCCAGGCGCAGGTCGATGCCGGCGCACGGCCCGGGACCACGACCGAAGAATCCGCTGAGCTGAAGCGCTTGCGGCGGGACAACGCCGAATTGCGAAGGGCGAACGCGATTTTAAAGACCGCGTCGGCTTTCTTCGCGGCCGAGCTCGACCGGCCAGCACGCTAATTACCCGGTTCATCGCCGAT…	3542666	(len=1358)		in intergenic (273 bp upstream of Rv3179/-)
ins	3549200		'+TGAACCGCCCCGGTGAGTCCGGAGACTCTCTGATCTGAGACCTCAGCCGGCGGCTGGTCTCTGGCGTTGAGCGTAGTAGGCAGCCTCGAGTTCGACCGGCGGGACGTCGCCGCAGTACTGGTAGAGGCGGCGATGGTTGAACCAGTCGACCCAGCGCGCGGTGGCCAACTCGACATCCTCGATGGACCGCCAGGGCTTGCCGGGTTTGATCAGCTCGGTCTTGTATAGGCCGTTGATCGTCTCGGCTAGTGCATTGTCATAGGAGCTTCCGACCGCTCCGACCGACGGTTGGATGCCTGCCTCGGCGAGCCGCTCGCTGAACCGGATCGATGTGTACTGAGATCCCCTATCCGTATGGTGGATAACGTCTTTCAGGTCGAGTACGCCTTCTTGTTGG…	3545878	(len=1358)		in intergenic (55 bp downstream of Rv3180c/-)
SNP	3550347	C	T	3548383	cov=443,	pur=1.00,	intergenic (27 bp upstream of Rv3182/-)
SNP	3550789	C	G	3548825	cov=412,	pur=1.00,	Rv3183/-:A25A
SNP	3571828	G	C	3567148	cov=239,	pur=1.00,	Rv3199c/nudC:P239R
SNP	3576231	T	C	3571551	cov=385,	pur=1.00,	Rv3201c/-:Q269R
SNP	3577497	C	T	3572817	cov=390,	pur=1.00,	Rv3202c/-:E902K
SNP	3587446	G	A	3582765	cov=425,	pur=1.00,	Rv3210c/-:L32L
SNP	3597249	C	G	3592569	cov=390,	pur=1.00,	Rv3220c/-:G96R
SNP	3600576	C	T	3595896	cov=395,	pur=1.00,	Rv3224/-:C242C
ins	3610392		'+C	3605712	(len=1)		in Rv3234c/-:S267
SNP	3612813	T	C	3608134	cov=345,	pur=0.99,	Rv3236c/-:T102A
SNP	3621423	A	G	3616744	cov=335,	pur=1.00,	intergenic (147 bp downstream of Rv3242c/-)
SNP	3626562	G	A	3621883	cov=452,	pur=1.00,	Rv3245c/mtrB:P18S
SNP	3628520	G	A	3623841	cov=481,	pur=1.00,	Rv3248c/sahH:S376S
SNP	3638093	G	A	3633414	cov=464,	pur=1.00,	Rv3257c/manB:S206L
SNP	3643985	A	C	3639306	cov=559,	pur=1.00,	Rv3263/-:E270A
SNP	3653988	G	A	3649309	cov=399,	pur=1.00,	Rv3272/-:V181M
SNP	3664457	C	A	3659643	cov=397,	pur=1.00,	Rv3282/maf:A80D
SNP	3665753	G	A	3660939	cov=447,	pur=0.99,	Rv3283/sseA:E276K
SNP	3670040	C	T	3665226	cov=408,	pur=1.00,	Rv3289c/-:A124A
SNP	3674157	T	A	3669343	cov=285,	pur=0.99,	Rv3293/pcd:C186S
SNP	3675504	G	T	3670690	cov=434,	pur=1.00,	Rv3294c/-:I164I
SNP	3678249	A	C	3673435	cov=398,	pur=1.00,	Rv3296/lhr:K492T
SNP	3680932	G	A	3676118	cov=159,	pur=1.00,	Rv3296/lhr:P1386P
SNP	3681548	A	C	3676734	cov=396,	pur=1.00,	Rv3297/nei:R77R
SNP	3690016	A	G	3685202	cov=351,	pur=1.00,	Rv3303c/lpdA:L308S
SNP	3693681	A	C	3688867	cov=384,	pur=1.00,	Rv3306c/amiB1:A103A
SNP	3704770	A	G	3699956	cov=364,	pur=1.00,	Rv3317/sdhD:T112A
SNP	3704886	G	A	3700072	cov=231,	pur=1.00,	intergenic (15 bp downstream of Rv3317/sdhD)
del	3731461		'-CGTGCTGTGGGCCACGAGGTCAAAGGGGATTTCGCCGATGGTGATTGCCGGAATGGTGACGGCGCCGGTGCCACCGGACAGGTTGATGCTCAGCGGGTTCATCGCGGGGATCGTGAGGCCGCCCGGGAAGATGTCGACGGGCTCGCTGTGGCCGGTAATGCTGGCCAGCAGCGGGATCTCGTCAATGGTGACGACGGGGGTGCTGAACGGCAGGTTGGCCAGGAAAGCCGTGATGGTCCCTTGCGACGAGCTAGCACCGATGACTATCTGGCTTAACGCCAGGGGGGTAAGGCCGATGGGGGTGTTGAAGAGTCCCGTAATCGGACCGATTTTCAGGGGCCCGCCGGGTTGTGAGCCAAACAAGTAATTCAGCGTGACGGGCACCCGTGGAATATCG…	3726647	(len=629)		from Rv3343c/PPE54:T1825 to Rv3343c/PPE54:G1616
del	3737479		'-GGCGCCGCCGGCGCCGCCGCCACCGCCGCTGCCGCC	3732707	(len=36)		from Rv3344c/PE_PGRS49:A320 to Rv3344c/PE_PGRS49:Q308
del	3738419		'-G	3733611	(len=1)		from Rv3345c/PE_PGRS50:G1452 to Rv3345c/PE_PGRS50:G1452
SNP	3743656	G	A	3738931	cov=362,	pur=1.00,	intergenic (55 bp downstream of Rv3347c/PPE55)
SNP	3754508	G	C	3749783	cov=337,	pur=1.00,	Rv3349c/-:L176V
del	3761022		'-C	3756297	(len=1)		from Rv3350c/PPE56:A2027 to Rv3350c/PPE56:A2027
SNP	3761191	A	G	3756465	cov=229,	pur=1.00,	Rv3350c/PPE56:V1971A
SNP	3762013	A	C	3757287	cov=415,	pur=1.00,	Rv3350c/PPE56:L1697R
SNP	3775409	T	C	3770683	cov=216,	pur=1.00,	Rv3365c/-:Q698R
SNP	3775441	A	C	3770715	cov=252,	pur=1.00,	Rv3365c/-:S687R
SNP	3778011	G	A	3773285	cov=397,	pur=1.00,	Rv3366/spoU:R92Q (warning: adjacent SNPs could affect translation)
SNP	3778012	G	T	3773286	cov=399,	pur=1.00,	Rv3366/spoU:R92R (warning: adjacent SNPs could affect translation)
SNP	3778396	C	T	3773670	cov=351,	pur=1.00,	intergenic (172 bp upstream of Rv3367/PE_PGRS51)
SNP	3781966	C	G	3777249	cov=101,	pur=1.00,	Rv3370c/dnaE2:P937P
ins	3794869		'+AC	3790152	(len=2)		in intergenic (1 bp upstream of Rv3379c/dxs2)
ins	3797828		'+TGAACCGCCCCGGCATGTCCGGAGACTCCAGTTCTTGGAAAGGATGGGGTCATGTCAGGTGGTTCATCGAGGAGGTACCCGCCGGAGCTGCGTGAGCGGGCGGTGCGGATGGTCGCAGAGATCCGCGGTCAGCACGATTCGGAGTGGGCAGCGATCAGTGAGGTCGCCCGTCTACTTGGTGTTGGCTGCGCGGAGACGGTGCGTAAGTGGGTGCGCCAGGCGCAGGTCGATGCCGGCGCACGGCCCGGGACCACGACCGAAGAATCCGCTGAGCTGAAGCGCTTGCGGCGGGACAACGCCGAATTGCGAAGGGCGAACGCGATTTTAAAGACCGCGTCGGCTTTCTTCGCGGCCGAGCTCGACCGGCCAGCACGCTAATTACCCGGTTCATCGCCGA…	3791755	(len=1358)		in Rv3383c/idsB:T221
SNP	3798596	A	G	3793881	cov=717,	pur=1.00,	intergenic (107 bp upstream of Rv3383c/idsB)
SNP	3804299	G	A	3799584	cov=225,	pur=1.00,	Rv3389c/-:P165S
SNP	3811672	G	T	3806957	cov=457,	pur=1.00,	intergenic (36 bp upstream of Rv3395c/-)
SNP	3811675	A	G	3806960	cov=457,	pur=1.00,	intergenic (39 bp upstream of Rv3395c/-)
SNP	3815477	G	T	3810762	cov=360,	pur=1.00,	Rv3398c/idsA1:A210A
SNP	3821845	G	T	3817130	cov=417,	pur=1.00,	Rv3402c/-:A16E
SNP	3826501	C	T	3821786	cov=394,	pur=1.00,	Rv3407/-:R84C
SNP	3830349	C	T	3825634	cov=244,	pur=0.99,	Rv3411c/guaB2:A391T
SNP	3830695	A	G	3825980	cov=236,	pur=1.00,	Rv3411c/guaB2:A275A
SNP	3834486	T	C	3829771	cov=374,	pur=1.00,	Rv3415c/-:Q12Q
del	3842466		'-A	3837751	(len=1)		from Rv3425/PPE57:H77 to Rv3425/PPE57:H77
ins	3844682		'+TGAACCGCCCCGGTGAGTCCGGAGACTCTCTGATCTGAGACCTCAGCCGGCGGCTGGTCTCTGGCGTTGAGCGTAGTAGGCAGCCTCGAGTTCGACCGGCGGGACGTCGCCGCAGTACTGGTAGAGGCGGCGATGGTTGAACCAGTCGACCCAGCGCGCGGTGGCCAACTCGACATCCTCGATGGACCGCCAGGGCTTGCCGGGTTTGATCAGCTCGGTCTTGTATAGGCCGTTGATCGTCTCGGCTAGTGCATTGTCATAGGAGCTTCCGACCGCTCCGACCGACGGTTGGATGCCTGCCTCGGCGAGCCGCTCGCTGAACCGGATCGATGTGTACTGAGATCCCCTATCCGTATGGTGGATAACGTCTTTCAGGTCGAGTACGCCTTCTTGTTGG…	3839965	(len=1359)		in intergenic (41 bp upstream of Rv3427c/-)
del	3844761		'-C	3841403	(len=1)		from Rv3428c/-:A403 to Rv3428c/-:A403
SNP	3844992	T	A	3841633	cov=182,	pur=1.00,	Rv3428c/-:S327C
SNP	3845695	C	T	3842336	cov=200,	pur=1.00,	Rv3428c/-:R92R
SNP	3851887	A	C	3848528	cov=119,	pur=1.00,	Rv3433c/-:S443A (warning: adjacent SNPs could affect translation)
SNP	3851888	T	C	3848529	cov=119,	pur=1.00,	Rv3433c/-:A442A (warning: adjacent SNPs could affect translation)
SNP	3859376	C	G	3856017	cov=105,	pur=1.00,	Rv3439c/-:G96A
SNP	3863138	G	A	3859778	cov=194,	pur=0.99,	Rv3445c/esxU:P63S
SNP	3863681	C	G	3860321	cov=134,	pur=1.00,	Rv3446c/-:R284P
SNP	3870010	A	G	3866650	cov=154,	pur=0.99,	Rv3449/mycP4:T87A
SNP	3871246	T	C	3867886	cov=106,	pur=1.00,	Rv3450c/-:G417G
del	3874725		'-T	3871365	(len=1)		from Rv3453/-:Y108 to Rv3453/-:Y108
SNP	3874738	G	A	3871377	cov=234,	pur=0.99,	intergenic (2 bp downstream of Rv3453/-)
SNP	3883178	A	C	3879817	cov=243,	pur=1.00,	Rv3465/rmlC:E115D
SNP	3893480	G	A	3888761	cov=264,	pur=1.00,	Rv3476c/kgtP:L81F
SNP	3895585	C	T	3890866	cov=152,	pur=0.99,	Rv3478/PPE60:P387L
SNP	3895727	C	A	3891008	cov=146,	pur=1.00,	intergenic (93 bp upstream of Rv3479/-)
ins	3902321		'+T	3897602	(len=1)		in Rv3483c/-:N165
SNP	3906311	G	A	3901593	cov=179,	pur=1.00,	Rv3487c/lipF:R233C
SNP	3908465	A	G	3903747	cov=210,	pur=1.00,	Rv3490/otsA:E77G
SNP	3909235	G	C	3904517	cov=236,	pur=1.00,	Rv3490/otsA:V334L
SNP	3916386	G	T	3911668	cov=216,	pur=1.00,	Rv3497c/mce4C:R191S
SNP	3927538	G	A	3922820	cov=4,	pur=1.00,	Rv3507/PE_PGRS53:D324N (warning: adjacent SNPs could affect translation)
SNP	3927539	A	C	3922821	cov=4,	pur=1.00,	Rv3507/PE_PGRS53:D324A (warning: adjacent SNPs could affect translation)
SNP	3927586	C	G	3922868	cov=3,	pur=1.00,	Rv3507/PE_PGRS53:H340D (warning: adjacent SNPs could affect translation)
SNP	3927587	A	C	3922869	cov=3,	pur=1.00,	Rv3507/PE_PGRS53:H340P (warning: adjacent SNPs could affect translation)
SNP	3927595	G	A	3922877	cov=5,	pur=1.00,	Rv3507/PE_PGRS53:A343T
SNP	3927605	T	A	3922887	cov=9,	pur=1.00,	Rv3507/PE_PGRS53:M346K (warning: adjacent SNPs could affect translation)
SNP	3927606	G	A	3922888	cov=9,	pur=1.00,	Rv3507/PE_PGRS53:M346I (warning: adjacent SNPs could affect translation)
del	3937705		'-G	3933068	(len=1)		from Rv3509c/ilvX:I240 to Rv3509c/ilvX:I240
SNP	3952308	C	A	3946724	cov=229,	pur=1.00,	Rv3515c/fadD19:D55Y
SNP	3957916	A	G	3952332	cov=228,	pur=1.00,	Rv3521/-:E132E
SNP	3959730	T	C	3954146	cov=201,	pur=1.00,	Rv3523/ltp3:F68L
SNP	3962187	G	A	3956603	cov=208,	pur=1.00,	Rv3525c/-:D46D
SNP	3964518	G	A	3958934	cov=307,	pur=1.00,	Rv3528c/-:P225P
SNP	3968006	A	C	3962422	cov=226,	pur=1.00,	Rv3531c/-:F313L
SNP	3969183	G	A	3963599	cov=301,	pur=1.00,	intergenic (160 bp upstream of Rv3532/PPE61)
SNP	3970594	C	G	3965010	cov=233,	pur=1.00,	intergenic (31 bp downstream of Rv3532/PPE61)
SNP	3976595	G	T	3971011	cov=234,	pur=1.00,	Rv3537/-:R409S
SNP	3979990	C	G	3974406	cov=214,	pur=1.00,	Rv3540c/ltp2:V224L
SNP	3981983	G	A	3976399	cov=242,	pur=1.00,	Rv3543c/fadE29:P386P
SNP	3983542	C	T	3977958	cov=211,	pur=1.00,	Rv3544c/fadE28:A201A
SNP	3984321	G	A	3978737	cov=224,	pur=1.00,	Rv3545c/cyp125:H375H
SNP	3993058	G	A	3987473	cov=188,	pur=1.00,	Rv3554/fdxB:G125E
SNP	3994250	G	T	3988665	cov=246,	pur=1.00,	Rv3554/fdxB:P522P
SNP	3994915	A	C	3989330	cov=209,	pur=1.00,	Rv3555c/-:V262G
SNP	4001622	T	C	3996037	cov=168,	pur=1.00,	intergenic (15 bp upstream of Rv3561/fadD3)
SNP	4005114	G	C	3999529	cov=170,	pur=1.00,	Rv3563/fadE32:W275S
SNP	4008747	A	G	4003162	cov=193,	pur=1.00,	Rv3567c/-:I179T
SNP	4013010	G	A	4007425	cov=219,	pur=1.00,	Rv3571/hmp:L198L
SNP	4014367	C	T	4008782	cov=174,	pur=1.00,	Rv3573c/fadE34:G616S
SNP	4016353	T	G	4010768	cov=284,	pur=1.00,	intergenic (131 bp upstream of Rv3574/-)
SNP	4022388	G	A	4016803	cov=138,	pur=1.00,	Rv3579c/-:P2P
SNP	4028752	A	G	4023167	cov=221,	pur=1.00,	Rv3586/-:T288A
SNP	4032218	G	A	4026633	cov=23,	pur=1.00,	Rv3590c/PE_PGRS58:A314V
SNP	4032625	G	T	4027040	cov=11,	pur=1.00,	Rv3590c/PE_PGRS58:G178G
SNP	4033577	A	G	4027992	cov=197,	pur=1.00,	Rv3591c/-:F156L
SNP	4041581	C	T	4035996	cov=266,	pur=1.00,	Rv3598c/lysS:A454T
SNP	4050811	G	A	4045226	cov=99,	pur=1.00,	Rv3610c/ftsH:Y691Y
SNP	4056416	C	A	4050831	cov=339,	pur=1.00,	intergenic (41 bp upstream of Rv3616c/-)
SNP	4056693	G	T	4051108	cov=334,	pur=1.00,	intergenic (318 bp upstream of Rv3616c/-)
SNP	4059143	A	C	4053558	cov=134,	pur=0.99,	Rv3618/-:E149A
SNP	4075422	T	C	4069837	cov=184,	pur=1.00,	intergenic (13 bp downstream of Rv3635/-)
SNP	4087999	C	T	4082414	cov=175,	pur=0.99,	Rv3647c/-:V64I
SNP	4089058	T	C	4083473	cov=173,	pur=1.00,	Rv3649/-:L93P
SNP	4095295	T	C	4089709	cov=234,	pur=1.00,	Rv3655c/-:E2E
del	4098310		'-C	4092724	(len=1)		from Rv3660c/-:R280 to Rv3660c/-:R280
SNP	4107074	T	C	4101487	cov=189,	pur=0.99,	Rv3666c/dppA:Q4R
SNP	4112429	T	C	4106842	cov=224,	pur=1.00,	Rv3671c/-:I363V
SNP	4115890	G	C	4110303	cov=264,	pur=1.00,	Rv3674c/nth:P2R
SNP	4116610	G	A	4111023	cov=218,	pur=1.00,	Rv3676/-:D45N
SNP	4120390	G	C	4114803	cov=239,	pur=1.00,	Rv3680/-:G199A
SNP	4122287	G	T	4116700	cov=199,	pur=0.99,	Rv3682/ponA2:A124A
SNP	4123770	G	A	4118183	cov=122,	pur=1.00,	Rv3682/ponA2:A619T
del	4124351		'-CC	4118764	(len=2)		from intergenic (4 bp downstream of Rv3682/ponA2) to intergenic (5 bp downstream of Rv3682/ponA2)
SNP	4133316	A	T	4127727	cov=132,	pur=0.99,	Rv3691/-:T267S
SNP	4137829	C	T	4132240	cov=169,	pur=1.00,	Rv3695/-:A208A
SNP	4145737	A	G	4140148	cov=196,	pur=1.00,	Rv3703c/-:Y385Y
SNP	4151855	A	G	4146266	cov=169,	pur=0.99,	Rv3708c/asd:P121P
SNP	4156503	C	T	4150914	cov=208,	pur=1.00,	Rv3711c/dnaQ:G76D
SNP	4158493	C	T	4152904	cov=160,	pur=1.00,	Rv3713/cobQ2:I89I
SNP	4159195	T	C	4153606	cov=199,	pur=0.99,	Rv3714c/-:P209P
SNP	4160371	C	A	4154782	cov=289,	pur=1.00,	Rv3715c/recR:G44C
SNP	4166441	G	A	4160852	cov=198,	pur=1.00,	Rv3721c/dnaZX:H97H
SNP	4167656	A	G	4162067	cov=275,	pur=1.00,	Rv3722c/-:M158T
SNP	4169852	G	T	4164263	cov=243,	pur=1.00,	Rv3724B/cut5b:A83S
SNP	4170739	G	C	4165150	cov=215,	pur=0.99,	Rv3725/-:V176L
ins	4170965		'+A	4165376	(len=1)		in Rv3725/-:G251
SNP	4174131	G	C	4168543	cov=216,	pur=1.00,	Rv3727/-:G393R
SNP	4179089	C	T	4173501	cov=226,	pur=1.00,	Rv3729/-:P269S
SNP	4179832	G	C	4174244	cov=222,	pur=1.00,	Rv3729/-:Q516H
SNP	4180839	G	C	4175251	cov=137,	pur=1.00,	Rv3730c/-:A294A
SNP	4182387	G	C	4176799	cov=199,	pur=1.00,	Rv3731/ligC:V210V
SNP	4186678	G	A	4181090	cov=189,	pur=0.99,	Rv3736/-:L15L
SNP	4189210	G	T	4183622	cov=119,	pur=1.00,	Rv3737/-:P504P
SNP	4194501	G	A	4188913	cov=197,	pur=1.00,	Rv3743c/ctpJ:F291F
SNP	4204168	T	C	4198580	cov=193,	pur=1.00,	Rv3758c/proV:N84D
SNP	4205120	A	G	4199532	cov=220,	pur=1.00,	Rv3759c/proX:L85P
SNP	4205325	A	G	4199737	cov=215,	pur=1.00,	Rv3759c/proX:W17R
del	4212834		'-CCA	4207246	(len=3)		from Rv3766/-:T181 to Rv3766/-:K182
SNP	4214456	C	G	4208865	cov=199,	pur=1.00,	intergenic (27 bp downstream of Rv3768/-)
SNP	4214988	G	A	4209397	cov=257,	pur=1.00,	intergenic (101 bp downstream of Rv3769/-)
SNP	4215484	G	C	4209893	cov=225,	pur=1.00,	Rv3770c/-:P98A
SNP	4217394	C	T	4211803	cov=211,	pur=1.00,	Rv3772/hisC2:S87S
SNP	4217557	A	G	4211966	cov=207,	pur=1.00,	Rv3772/hisC2:T142A
SNP	4218416	C	A	4212825	cov=185,	pur=1.00,	Rv3773c/-:G137V
SNP	4218941	G	A	4213350	cov=219,	pur=1.00,	Rv3774/echA21:G31G
SNP	4219219	G	A	4213628	cov=150,	pur=0.99,	Rv3774/echA21:G124D
SNP	4220849	C	T	4215258	cov=189,	pur=0.99,	Rv3775/lipE:P389S
del	4221072		'-C	4215481	(len=1)		from intergenic (16 bp upstream of Rv3776/-) to intergenic (16 bp upstream of Rv3776/-)
SNP	4223172	T	C	4217580	cov=79,	pur=1.00,	Rv3777/-:V160A
SNP	4229167	T	C	4223575	cov=201,	pur=1.00,	Rv3782/-:V274A
del	4231865		'-CTGTGCGCCGGGCGCACGCACCGAATTCGAGCTATTAGCGGCCGCGGCAAGGGACGCATTCGGCCTGGACGTCCACCCAGCGGTGCGGT	4226273	(len=89)		from Rv3785/-:C183 to Rv3785/-:Y212
SNP	4234960	A	C	4229279	cov=148,	pur=1.00,	Rv3788/-:I61L
SNP	4236237	C	T	4230556	cov=124,	pur=1.00,	Rv3790/-:T153T
SNP	4243460	C	T	4237779	cov=178,	pur=1.00,	Rv3794/embA:C76C
SNP	4251297	G	C	4245616	cov=268,	pur=1.00,	Rv3797/fadE35:G71G
SNP	4252066	T	C	4246385	cov=166,	pur=1.00,	Rv3797/fadE35:S328P
SNP	4254431	G	A	4248750	cov=231,	pur=1.00,	Rv3799c/accD4:D506D
SNP	4256210	G	T	4250529	cov=233,	pur=1.00,	Rv3800c/pks13:A1646D
SNP	4258106	G	A	4252425	cov=204,	pur=1.00,	Rv3800c/pks13:T1014M
SNP	4262388	C	T	4256707	cov=232,	pur=1.00,	Rv3801c/fadD32:G227S
ins	4264382		'+C	4258701	(len=1)		in intergenic (16 bp upstream of Rv3802c/-)
SNP	4267647	T	C	4261967	cov=158,	pur=1.00,	Rv3805c/-:D397G
SNP	4280708	G	A	4275028	cov=146,	pur=1.00,	Rv3815c/-:V27V
SNP	4284429	G	A	4278749	cov=241,	pur=1.00,	Rv3820c/papA2:P466L
SNP	4287164	A	G	4281484	cov=209,	pur=1.00,	Rv3822/-:G148G
SNP	4290135	C	T	4284455	cov=242,	pur=1.00,	Rv3823c/mmpL8:L465L
SNP	4296015	G	A	4290335	cov=250,	pur=1.00,	Rv3825c/pks2:D1197D
SNP	4301075	G	C	4295395	cov=203,	pur=1.00,	Rv3826/fadD23:E422Q
ins	4303500		'+G	4297820	(len=1)		in Rv3829c/-:H504
ins	4305067		'+A	4299388	(len=1)		in Rv3830c/-:V207
SNP	4308395	G	A	4302717	cov=217,	pur=1.00,	Rv3834c/serS:L174L
SNP	4309927	T	G	4304249	cov=119,	pur=1.00,	Rv3835/-:L294R
SNP	4311664	C	T	4305986	cov=198,	pur=1.00,	Rv3837c/-:G15D
SNP	4313128	C	T	4307450	cov=203,	pur=0.99,	Rv3839/-:P122S
SNP	4314645	A	G	4308967	cov=161,	pur=1.00,	Rv3841/bfrB:L156L
SNP	4314800	G	A	4309122	cov=177,	pur=1.00,	Rv3842c/glpQ1:H255Y
SNP	4319985	G	C	4314307	cov=163,	pur=1.00,	intergenic (345 bp downstream of Rv3845/-)
del	4322041		'-C	4316363	(len=1)		from Rv3847/-:A169 to Rv3847/-:A169
SNP	4329782	G	A	4324103	cov=252,	pur=1.00,	intergenic (168 bp upstream of Rv3857c/-)
SNP	4340028	G	C	4334348	cov=170,	pur=1.00,	intergenic (1 bp downstream of Rv3863/-)
SNP	4350305	G	A	4344625	cov=168,	pur=1.00,	Rv3871/-:P493P
SNP	4357597	C	G	4351917	cov=141,	pur=1.00,	Rv3879c/-:C729S
SNP	4357804	T	G	4352124	cov=144,	pur=1.00,	Rv3879c/-:E660A
SNP	4359653	C	T	4354009	cov=260,	pur=1.00,	Rv3879c/-:D44N
SNP	4359828	G	A	4354184	cov=220,	pur=1.00,	intergenic (46 bp upstream of Rv3879c/-)
SNP	4362568	T	G	4356924	cov=170,	pur=1.00,	Rv3882c/-:R285R
SNP	4366195	T	C	4360551	cov=197,	pur=0.99,	Rv3884c/-:E215G
SNP	4368084	G	C	4362440	cov=166,	pur=1.00,	Rv3885c/-:V146V
SNP	4372353	G	C	4366709	cov=219,	pur=1.00,	Rv3888c/-:R118R
SNP	4378504	T	C	4372860	cov=200,	pur=1.00,	Rv3894c/-:D650G
del	4379049		'-G	4373405	(len=1)		from Rv3894c/-:D468 to Rv3894c/-:D468
SNP	4383655	A	G	4378015	cov=102,	pur=1.00,	Rv3898c/-:*111Q
SNP	4384007	C	G	4378367	cov=187,	pur=0.99,	intergenic (22 bp upstream of Rv3898c/-)
SNP	4386228	T	C	4380588	cov=242,	pur=1.00,	Rv3900c/-:L27L
SNP	4393178	A	G	4387538	cov=199,	pur=1.00,	intergenic (105 bp upstream of Rv3907c/pcnA)
SNP	4393590	C	G	4387950	cov=151,	pur=1.00,	Rv3908/-:R48G
SNP	4397736	C	T	4392096	cov=206,	pur=1.00,	Rv3910/-:I380I
SNP	4406298	G	A	4400657	cov=177,	pur=1.00,	Rv3917c/parB:P65L
SNP	4407588	T	C	4401947	cov=193,	pur=1.00,	Rv3919c/gidB:A205A
SNP	4407927	T	G	4402286	cov=242,	pur=1.00,	Rv3919c/gidB:E92D
SNP	4408923	C	T	4403282	cov=209,	pur=0.99,	intergenic (26 bp upstream of Rv3920c/-)
