# Supplementary material for: Multiplexed Strain Phenotyping Defines Consequences of Genetic Diversity in Mycobacterium tuberculosis for Infection and Vaccination Outcomes
Source: mSystems. 2022 Apr 18;7(3):e00110-22. doi: 10.1128/msystems.00110-22 (PMC9239107; doi:10.1128/msystems.00110-22)
Supplement: TABLE S3 [file msystems.00110-22-s0008.xlsx]

## Sheet: Probes
ORF	Name	Probe Sequence
Rv1915	aceAa	CGACCAAGCTCGACGTACCGTCCTACAAGTCCTGTTTCCTGGCAATGGTGCGGCGTTTTACGAACTGGGCGTCAAGGAGCTCAATGGTCATCTTCTCTAT
Rv1317c	alkA	GGTCCGCGATGGTGCGTACCGACGCACGCTACGGCTCCCATGGGGCAACGGCATCGTCAGCCTGACGCCGGCACCCGATCATGTGCGCTGCCTGCTTGTG
Rv1538c	ansA	TCACGGCACCGATACGCTCGAAGAGACCGCTCTGTGGCTGGACCTCACCTATGCGGGTAGCCGCCCGGTCGTGTTGACCGGGGCCATGCTCAGCGCCGAT
Rv3676	CRPMt	GCCGCACCAACAACAACCTGGCCGACCTCATCTTCACCGATGTGCCCGGTCGGGTGGCCAAGCAGCTGTTGCAGCTCGCCCAGCGTTTCGGCACCCAGGA
Rv3133c	dosR	GTTGCCCGATGGCAACGGCATTGAACTGTGCCGCGATCTGTTGTCCCGCATGCCCGATCTGCGCTGTCTGATCCTCACGTCCTACACCTCTGACGAGGCC
Rv3616c	espA	GACGGCTTGTACGACCTTCTGGGGATTGGAATACCCAACCAAGGGGGTATCCTTTACTCCTCACTAGAGTACTTCGAAAAAGCCCTGGAGGAGCTGGCAG
Rv3875	esxA	AGTCCCTGACCAAGCTCGCAGCGGCCTGGGGCGGTAGCGGTTCGGAGGCGTACCAGGGTGTCCAGCAAAAATGGGACGCCACGGCTACCGAGCTGAACAA
Rv0440	groEL2	GCTCGAGCTCACCGAGGGTATGCGGTTCGACAAGGGCTACATCTCGGGGTACTTCGTGACCGACCCGGAGCGTCAGGAGGCGGTCCTGGAGGACCCCTAC
Rv2711	ideR	GCCGGCGTGGTGCCCAACGCACGAGTAACCGTCGAAACCACCCCAGGCGGCGGCGTGACCATCGTCATCCCGGGCCATGAGAACGTCACCCTGCCACACG
Rv3574	kstR	TTCCAGCGGCTGAACTTTATGGTCGGCAAGCTCAACCGCGCGATGCAACGCAATCCGCTACTCACCGAGGCCATGACACGTGCCTACGTGTTCGCCGACG
Rv2720	lexA	AGGGCACCCTGTTCCTGCTCAAGGTGATCGGTGACTCGATGGTCGAAGCCGCGATCTGCGACGGTGACTGGGTGGTGGTGCGACAGCAGAACGTCGCCGA
Rv3062	ligB	GCCATATCGGTGTCGGGTGGGCGGCATTGCGGTCCCTACCGCCGCCCGCGCCGCAACCGGCGTTGACCGTCACCGGTGTCGACGCCACCCTCTCTAAGAT
Rv0169	mce1A	GCGATAAGTTCGGCGAGTCGATCGTCAACGCCAACACCGTTCTGGATGACCTCAATTCGCGGATGCCGCAGTCGCGCCACGACATTCAGCAATTGGCGGC
Rv0165c	mce1R	TGAGGGGATGGTCGGGCTGGAGCCACATCGCGGCCACGTGGTGCTGCCGTTGACCCGCCAAGACATCGACGACATTTTCTGGCTGCAGGCCACCATTGCC
Rv3499c	mce4A	AATCGGTGTCCGTAAGGCTGGGCTGTTCACCTCGTCGAGCTTCGTGTTGGGTGCGCCGTCGTACACCTATCCGGAGAGCCTGCCGATCGTCAACGCCTCC
Rv0981	mprA	AGGTTCTCCGACCTGACGCTGGACCCGGTAACCCGCGAAGTCAACCGTGGACAGCGCCGGATCAGCCTGACCCGCACCGAATTTGCATTGCTGGAGATGC
Rv3246c	mtrA	CGCGGCTGCGCCGCAACGACGACGAACCCGCCGAGATGCTGTCCATCGCCGACGTAGAAATCGACGTACCGGCGCACAAGGTCACTCGCAACGGTGAGCA
Rv1160	mutT2	GTGTGGGCGACGATATTGCGTTGAACGGCACGACGACGCTGCGGGCCTATCGCGTGCATCTGCTTGGCGGCGAACCGCGTGCGCGTGACCACCGGGCGCT
Rv1737c	narK2	CGGCGGGTTCGTGGCGTTCAGCAACTACCTGCCCACCTACATCACCACGATCTACGGGTTCTCCACGGTCGACGCGGGCGCTCGCACCGCCGGGTTCGCC
Rv0844c	narL	GCTACGAGTTGCCAACCCGGGTGCTGCTTATTTCCGCGCACGACGAGCCGGCGATCGTCTACCAGGCACTCCAACAGGGCGCCGCCGGATTCCTGCTCAA
Rv3674c	nth	AATCGCGCTTTGGCACAGGCATTTCCGCACGTATACTGCGAGCTGGACTTCACCACGCCGCTCGAGCTAGCCGTGGCAACCATACTTTCGGCGCAGAGCA
Rv0757	phoP	CTATTTCGTGATCAACGCGGGCACCGTGCTGAGCAAGCCTAAGATTCTCGACCACGTTTGGCGCTACGACTTCGGTGGTGATGTCAACGTCGTCGAGTCC
Rv3825c	pks2	CGTTTCACCGCGTTCCACCAGGACCAGGACAGATCGAGGTTGCGGTCCGTGCGTCCAGCGTCAACTTTGCCGATGTACTCATCGCTTTCGGTCGCTACCC
Rv1180	pks3	CGGCGCCGCGGAAGGACCGTACGGATTCACCGGCACCAGTAACAGTTTCGCGTCCGGGCGAGTGGCCTACACACTCGGACTGCATGGCCCCGCGGTCACG
Rv1629	polA	ACGGGCTGGCTTACGGGTTGAGCGCCTACGGCCTGTCGCAGCAGTTGAAAATCTCCACCGAGGAAGCCAACGAGCAGATGGACGCGTATTTCGCCCGATT
Rv2984	ppk1	CTGATCGCGGCCTTCCTTCCGGTGCTTTTCCCGGGTATGGAAATCGTCGAGCACCACGCATTTCGCATCACTCGCAACGCTGACTTCGAGGTTGAAGAGG
Rv3232c	ppk2	TTTTTGCGGCAGACCCCGATTTTCGAGCAGATGCTGATCGATGACGGGATTCTGCTTCGCAAATACTGGTTTTCAGTCTCAGACGCCGAACAGTTGCGCC
Rv0928	pstS3	GGCACGGCTGTGAAGGCGTTCCTGCAGAGCACTATCGGCGCCGGTCAAAGCGGCCTGGGGGACAACGGATACATCCCAATTCCGGACGAGTTCAAATCGA
Rv1379	pyrR	TTATCGAGAAGACCGCGTTAGATGACCCAGTCGGACCCGACGCGCCGCGGGTGGTGCTGCTGGGAATCCCGACCCGTGGCGTGACGCTGGCGAATCGCCT
Rv2737c	recA	TCGTCAACGGTCGACGGATCCAGAGCAAACGTCAAGTGTTCGAGGTCCGGATCTCGGGTATGGATAACGTCACGGCATTCGCGGAGTCAGTTCCCATGTG
Rv0629c	recD	GGCGACCTGCACGCGGTCACGCTGCATCGTCTGCTGGGTGCCAAACCGGGAGCGCGGTTTCGCCAGGATCGCCAGAACCGGTTGCCTCACAACGTGATCG
Rv0491	regX3	GACATCGTCCTGCTCGATCTGATGCTGCCTGGGATGTCGGGTACCGATGTATGCAAGCAGTTGCGCGCTCGGTCCAGCGTTCCGGTGATCATGGTGACCG
Rv2583c	relA	GTAGTGCATTCGCTATGGCAGCCGATGGCGGGTCGGTTCAAGGACTACATCGCCCAGCCCAGATACGGTGTGTACCAGTCACTGCACACCACTGTGGTCG
Rv0640	rplK	CACCGTTTATGAAGACCGTAGCTTCACTTTCACGCTGAAGACGCCGCCCGCCGCCAAGCTGCTGCTTAAGGCCGCTGGTGTGGCGAAGGGTTCGGCGGAG
Rv3460c	rpsM	TGCGCGACTACATCGAAGCGAACCTGAAGGTGGAGGGTGACCTGCGCCGCGAGGTACAGGCCGACATCCGTCGCAAGATCGAGATTGGCTGCTATCAGGG
Rv0496	ppx1	ATCCATGGCCGGGCCGCGGGTGAAGAGGACCCTAACGGCAAATGGTCTGCGGCAACTCATCGCGTTTATCTCTAGGATGACGGCGGTTGACCGTGCAGAA
Rv0805	PDE	TTCGCGCCATTTTGGCCGGGCACCTGCACTACTCGACGAATGCCACCTTCGTCGGGATCCCAGTGTCGGTTGCCTCGGCGACTTGCTACACCCAGGACCT
Rv1026	ppx2	GGTTCCACCGAGATCGTGCTGGGCGAGCACGAAGTGGTTGCCAGCTACTCGGCGGACATCGGATGCGTCCGGCTGACCGAACGCTGTTTGCACTCCGACC
Rv1675c	Cmr	GGACCGGCAGGCGTTCGAGCGGCTGCTAGCTACCCACCCGGCCATCGCACGGCGGTGGCTGTCGAGTGTGGCGCAACGGGTGTCGACTGCGCAGATTCGG
Rv3583c	carD	GAACAAAAAGAGTATCTCGTCTTGAAAGTTGCGCAGGGCGACCTGACAGTACGAGTTCCCGCTGAAAACGCCGAATACGTCGGTGTTCGCGATGTCGTCG
Rv3849	espR	TCACAGCTACGCTCAGGAAACCGTACGAACCCATCGGGGGCGACCATGGCCGCCCTGGCCAACTTCTTCCGCATCAAGGCGGCCTACTTCACCGACGACG
Rv3908	mutT4	ATCCGGGAACTGCCGTCTCGACTGGCCTACGCCGACGAACGTCGACTAGCCGAGGTGGCCGACGAACTGATCGACAAGCTGCAGAGCGACGGCCCCGCCG
Rv1821	secA2	CGGACCGCATATGACCGTGATGTCACCTATGCCTCGGTCAACGAGATTGGCTTCGATGTACTGCGCGATCAGTTGGTGACTGATGTCAATGACCTGGTAT
Rv2703	sigA	ACGAGGAGATCGCTGAACCCACCGAAAAGGACAAGGCCTCCGGTGATTTCGTCTGGGATGAAGACGAGTCGGAGGCCCTGCGTCAAGCACGCAAGGACGC
Rv2710	sigB	GGCCGACCAGAGCCGCACCATCCGCCTGCCCGTACACCTGGTTGAGCAGGTCAACAAGCTGGCGCGGATCAAGCGGGAGATGCACCAGCATCTGGGTCGC
Rv1221	sigE	CGGGTTGGGAATACGGAATCGCAACTTTGCGTTGCCGACGGTGACGACTTGCCAACTTATTGCAGTGCAAATTCGGAGGATCTCAATATCACGACCATCA
Rv0182c	sigG	AACGATCGTCGGGAACCGGGAATCGGTGCGGTTGGCCTTTGTGGCGGCTCTGCAGCACCTCTCACCCCGGCAGCGAGCCGTACTGCTGCTGCGCGACGTG
Rv3223c	sigH	GTTCGTTCCGGCACGGTACCAATCTCAAGGCCTGGCTCTACCGGATACTGACCAACACCTACATCAACAGCTATCGCAAGAAACAGCGGCAACCGGCGGA
Rv3328c	sigJ	TGGTGTCGCTGCTGCATCCCGACGTGACGTTTACCGGCGATTCGAATGGCAAGGCGCCCACAGCGGTACGGGCCGTCCGCGGATCCGACAAGGTGGTCCG
Rv3130c	tgs1	GAGCGACAGCTTCGCGAGCAACATCCACACGACCATGCAGTCGCAATCCGCATCTGTGCGGCGGGGTGGATTCCGTGTCAATCCAAGCGAGGCGTTGACC
Rv3734c	tgs2	CTGACGCCGGCGGCAACTTGGTCGGCAGCGTCCTGTGCAATCTCGCCACCCATGTCGACGACCCAGCGCAACGGATTCAGACCATCAGCGCGTCCATGGA
Rv2764c	thyA	CGATCCCGATTCCCGGCGCATCATCGTGTCGGCCTGGAACGTCGGCGAAATCGAGCGGATGGCGCTGCCGCCCTGTCATGCGTTCTTCCAGTTCTACGTC
Rv0685	tuf	TGCGGGTCTCGGCGCTCAAGGCGCTCGAGGGTGACGCGAAGTGGGTTGCCTCTGTCGAGGAACTGATGAACGCGGTCGACGAGTCGATTCCGGACCCGGT
Rv1638	uvrA	TGCAACGCAAGATGTCCCAAACCGAGTCCGAGCAGATGAAGGAGCGCTACGAGGGTTTCATGCGGGACGTGCCCTGCCCGGTGTGTGCGGGCACCCGGCT
Rv3219	whiB1	AAACAGTGGTCCGGCACTTGCGCAGATCGCTGACGCGAAACTGGTCTGTAATCGGTGCCCGGTCACCACAGAGTGCCTCAGCTGGGCACTGAATACCGGC
Rv0022c	whiB5	GGCGTATGGGCCGGCATCAAGCTTCCCGGCGGCCAGTACCGAAAGCGCGAACAGCTCGCGGCAGCCCACGACGTGCTGCGTCGGATTGCCGGCGGCGAGA
Rv3862c	whiB6	ACGCAAGATCCCGATCGTTGGACGACGACTCCCGACGACGAGGCCAAGACCCTGTGCCGGGCTTGCCCGCGCCGGTGGCTGTGTGCACGCGACGCCGTCG

## Sheet: Nanostring Counts
Gene	H37RvA-T0	H37RvB-T0	H37RvC-T0		H37RvA-2h-menadione	H37RvB-2h-menadione	H37RvA-6h-menadione	H37RvB-6h-menadione	H37RvA-24h-menadione	H37RvB-24h-menadione		H37RvA-2h-starvation	H37RvB-2h-starvation	H37RvA-6h-starvation	H37RvB-6h-starvation	H37RvA-24h-starvation	H37RvB-24h-starvation		621A-T0	621B-T0	621C-T0		621A-2h-menadione	621B-2h-menadione	621A-6h-menadione	621B-6h-menadione	621A-24h-menadione	621B-24h-menadione		621A-2h-starvation	621B-2h-starvation	621A-6h-starvation	621B-6h-starvation	621A-24h-starvation	621B-24h-starvation		630A-T0	630B-T0	630C-T0		630A-2h-menadione	630B-2h-menadione	630A-6h-menadione	630B-6h-menadione	630A-24h-menadione	630B-24h-menadione		630A-2h-starvation	630B-2h-starvation
CRPMt	969.1	901.62	915.65		301.62	277.93	306.53	275.09	295.6	300.64		969.45	989.23	864.54	816.6	1127.94	1065.29		900.09	923.48	970.56		453.07	467.45	462.94	426.85	528.9	420.31		902.92	933.69	848.61	775.56	1186.67	1059.96		770.02	773.13	724.01		379.96	407.33	367.42	358.61	401.55	459.09		777.31	787.59
Cmr	109.04	123.62	110.83		64.47	53.77	61.44	56.8	55.52	48.8		93.15	154	119.55	95.05	202.24	215.48		120.13	102.61	144.65		138.99	150.48	132.36	119.52	162.93	145		136.31	182.21	130.55	107.11	285.89	226.38		102.67	131.74	96.19		111.41	106.23	100.46	86.35	113.73	101.44		108.39	152.7
PDE	9270.92	9043.39	8285.71		3840.3	3732.79	3904.79	3626.5	4075.9	3696.56		3843.13	4077	4913.8	4602.41	8833.83	9253.53		7922.41	7800.71	8482.88		4767.22	4913.79	4954.74	4628.52	5367.59	4729.84		5464.4	5658.21	5853.2	6640.51	8921.6	8362.09		8996	9212.48	8711.27		5856.56	6408.44	6030.46	5942.85	5718.88	7203.29		14229.1	15699
alkA	281.05	229.94	270.03		218.62	244.61	210.57	193.94	263.54	253.58		252.38	287.11	170.47	255.69	177.22	164.64		304.74	303.02	298.2		344.79	351.38	353.4	388.99	429.47	406.54		324.7	349.33	272.83	239.07	342.62	221.12		238.97	228.07	213.85		237.48	194.87	240.43	218.28	300.53	270.27		253.94	207.81
carD	75058.2	77268.1	78095.9		53644.2	45139.6	51141.2	47871.6	49624.8	45872.4		78746.3	118944	100097	109040	158623	166285		60907.8	56477.6	60179.4		33412.8	34714.3	31365	32050	34384.6	32742.7		51117.4	71336.7	61287.9	70856.7	114556	107867		70147.4	62531.9	62944.8		35940.9	40563.6	36509.6	39005.7	37553.6	43646.3		52169.9	86210.4
dosR	1961.23	2090.04	2118.93		2180.27	1964.47	1974.49	1902.11	2011.36	2076.59		1155.76	1040.13	1090.36	1032.13	1916.05	1719		50505	50980	51988.2		28101.9	26064.1	25821.5	25113.5	27334.2	26393.1		20857.4	21577.3	14156.8	16567.8	22780.5	22778.6		1974.62	1988.39	2206.37		1847.62	1981.25	1947.7	1999.94	1901.63	2122.93		1523.66	1864.51
espA	3909.41	3709.5	4102.4		3698.01	4081.92	3586.52	4459.89	3289.97	4502.62		89943.2	83423.3	77302.5	100094	178048	169956		1172.15	1226.5	1286.53		3265.18	3429	3213.18	3169.81	2981.25	2755.86		12265	12538	13769.3	15862.1	56613.2	50341		1286.03	1395.58	1255.63		4453.99	4041.37	4525.24	4357.89	4276.61	4125.9		28114.4	28351
espR	9452.92	9070.59	9673.7		2339.6	2073.52	2418.4	2086.31	2314	2277.89		23722.8	22039.8	16885.6	21313.2	37391	34319.4		6285.64	6303.25	6650.05		2528.75	2677.41	2532.46	2473.49	2536.74	2447.51		5245.62	5248.5	4403.71	4886.67	13847.5	12931.9		5648.61	5494.22	5265.58		2293.25	2100.52	2282.94	2160.05	2294.92	2239.92		7089.77	6830.02
esxA	25570.5	23644	23377.7		20047.8	17378.1	20469.8	20782	21665.9	22371.9		27873.5	34680.6	34655.7	41593	70954.2	73447.2		37915.2	37425.9	39977.9		27101.3	29994.2	27149.7	27959.7	39054.6	39665.9		24975.3	36553	51377.4	64737.3	228531	253042		40699.7	39984.4	40753.9		26800.2	28998.6	29265.1	29804.8	30332.7	36744.3		56495.2	76588.2
ideR	2282.22	1955.71	2081.1		1080.5	1145.81	1004.5	1013.54	1088.57	1152.89		2705.79	2919.42	2481.81	2476.57	4482.59	4578.34		1889.4	1721.91	1867.58		1389.16	1597.64	1467.71	1665.82	1551.62	1602.31		2818.15	3386.51	3548.41	3059.19	3587.25	3536.12		1836.55	1979.34	1639.54		1276.5	1429.24	1407.01	1427.24	1407.96	1727.52		3480.88	3330.62
kstR	1998.86	2024.94	2091.66		2587.87	2305.26	2476.39	2359.78	2455.55	2534.96		1462.3	1546.49	1373.74	1334.67	3467.23	3663.16		4399.77	4360.89	4606.31		4835.57	4991.43	4577.21	4471.14	4904.69	4409.56		2672.29	2930.45	2196	2515.06	5708.74	6100.03		2790.67	2719.53	2674.44		4276.91	4194.52	4180.97	4040.66	4091.72	4382.1		1840.57	1917.32
lexA	19865	19030.4	18080.8		17148	14473	16057.5	13096.5	16002.5	14077.8		19592.6	17622.2	11278.8	15364.1	15278.3	15650.1		19798.5	20003.2	21488.8		14997.4	15771.5	14062.2	14748.9	15100.9	15360.5		17694.6	18962.8	9682.8	11146.6	15508.4	14535.8		15161.5	16099	14740.4		11397.7	11074.8	10506.6	10824.9	10850.7	11904.5		18618.4	17715.1
ligB	63.74	58.51	59.81		44.47	34.84	28.31	34.89	45.36	40.09		62.82	75.69	50.92	61.58	145.94	130.74		73.31	68.94	57.38		44.54	38.42	39.77	30.44	65.17	47.72		37.33	47.44	33.48	33.47	93.03	80.73		42.48	55.16	47.24		43.98	31.28	37.81	32.38	30.5	39.99		57.81	44.78
mce1A	6426.6	6079.75	7407.89		4011.49	3276.89	3850.25	3133.12	3850.68	3600.7		10463.5	10332.1	10228.3	8009.36	11859	13398.5		13370.7	13932.4	13850.4		8060.81	8437.24	7710.19	7922.3	7970.33	7601.33		21156.1	23561.1	11789.2	11169.5	15739.9	16854		5241.47	5598.79	5482.01		3112.4	3168.7	3038.09	3061.38	2955.7	3219.56		5290.49	4753.11
mce1R	477.64	418.67	533.91		266.05	243.85	195.38	205.3	230.7	221.34		1144.92	1348.13	1038.33	1092.37	2503.99	2549.44		721.66	715.86	751.56		256.48	307.36	222.99	246.46	289.1	265.22		704.1	885.17	553.18	549.87	1449.87	1433.75		173.48	163.02	152.87		76.81	104.28	87.48	78.56	80.69	91.08		167.23	203.21
mce4A	1012.1	1029.36	985.14		528.39	533.15	472.91	439.01	505.97	446.17		536.18	536.38	562.34	538.15	650.5	777.18		1096.19	1030.9	1140.26		731.82	693.16	678.76	745.31	759.52	716.73		1317.92	1557.95	1079.59	778.42	828.18	784.44		1190.44	1183.16	1217.84		750.54	713.64	741.04	662.05	660.14	753.06		913.58	967.84
mprA	5450.59	5444.33	6204.61		8632.15	8394.81	7642.5	7834.83	8613.97	9364.27		16346.3	15902.1	11802.4	13839.4	19879.8	20313.2		3085.4	2911.54	3192.9		8256.63	8827.05	7597.39	8221.46	8906.15	8432.77		16852.5	18272.7	15370.3	18791.2	26086.4	22840		3743.02	3532.18	3386.43		5610.88	5615.94	5977.97	5210.03	5944.43	6339.91		13790.4	16362.6
mtrA	20238.2	19039.5	20599.1		32043	32372.8	32099.9	34299.6	34749.9	41083.9		25169.9	22875.1	17271.9	21657.3	23159.3	23836		29786.1	29224.4	32248.2		34692.9	40572.6	33246.1	39854.2	39716.3	42374.9		38016.4	40531.4	23833.8	31061.4	31445.7	30031.6		17691.1	18686	17032.6		21327.7	22912.2	21253.6	24151	22140.4	27021.2		23810.8	24214.5
mutT2	685.74	746.68	752.93		246.04	246.13	239.56	216.66	238.52	231.8		953.2	1156.28	621.01	710.84	886.09	941.82		779.08	705.44	764.49		313.31	301.76	299.28	311.04	315.84	312.02		854.3	780.59	443.55	525.96	984.73	861.66		787.73	764.89	735.17		253.31	301.75	263	267.46	271.93	289.52		673.05	752
mutT4	3848.74	3814.16	3791.02		1621.49	1575.21	1742.52	1381.14	1981.64	1918.86		2152.28	1952.37	1446.8	1271.75	2251.72	2079.74		2469.74	2731.17	2697.52		1851.45	1916.21	1800.24	1754.9	2131.49	1921.67		1548.85	1281.94	1204.28	1142.77	2148.72	2019.89		2924.32	2974.77	2938.11		1604.28	1631.93	1649.14	1568.77	1797.43	1993.35		1609.34	1233.05
narK2	173.55	154.12	233.97		235.66	258.24	267.18	297	284.66	360.77		142.98	96.57	70.85	62.92	414.9	157.37		572.39	639.7	499.42		2712.28	3040.8	2786.75	2974.57	3356.41	3408.35		395.03	281.4	147.29	137.71	419.76	196.55		220.39	183.61	211.28		186.46	196.82	193.02	190.1	192.51	263.61		125.94	123.99
narL	6385.13	6165.46	6315.44		2538.21	2284.81	2250.64	2306.22	2487.61	2313.62		1850.08	2189.89	1591.81	1934.4	2406	2605.13		5597.54	4886.76	5276.24		2991.03	3205.69	3055.39	3295.27	3333.85	3254.18		2078.45	2057.14	1226.04	1421.05	2702.35	2348.06		5673.39	5213.46	4995.9		3322.31	3526.5	3201.2	3304.25	3490.03	3663.85		2687.05	2964.38
nth	708.01	720.31	684.32		274.2	242.34	263.72	244.26	270.58	263.17		878.46	807.83	566.76	720.21	733.89	736.02		681.03	707.04	714.38		227.3	253.73	241.9	259.08	283.25	284.49		571.27	481.94	489.58	580.47	694.31	601.93		739.93	731.96	754.92		243.34	254.83	204.87	227.88	237.62	288.78		717.44	650.97
phoP	1718.57	1627.7	1639.55		1098.29	926.19	930.63	912.91	1001.77	860.09		1747.17	2273.41	1972.61	2029.45	2852.18	2963.45		1834.64	1914.3	1957.28		1055.12	1030.94	968.26	960.59	958.38	952.58		1897	2360.1	2211.06	2085.68	2287.13	2153.26		1783.45	1654.94	1629.23		1051.93	1159.42	1113.53	1050.64	981.63	1211.41		2209.1	2586.66
pks2	6693.06	6482.76	6472		4886.71	4082.67	4573.76	4262.7	5062.81	4607.19		13388.1	12630.4	13408.6	12311.9	24562.5	24397.7		2416.74	2257.4	2140.72		4437.02	4387.91	4384.87	4526.81	4293.07	4125.99		3537.01	3498.64	5722.65	4875.19	15587.9	12565.1		1678.12	1734.8	1818.18		2411.7	1755.1	2433.63	1766.06	2283.48	1691.23		2571.43	2432.81
pks3	1593.4	1602.15	1497.94		563.22	511.94	622.03	551.81	618.58	589.95		3207.3	3675.04	3229.01	3582.33	4593.09	5186.04		505.25	542.71	497		543.68	513.07	471.41	452.83	492.98	479.04		1644.36	1880.32	1677.13	1824.61	3373.96	3050.01		1286.91	1342.06	1344.09		855.5	847.25	877.62	827.56	854.56	907.82		2256.59	2777.24
polA	1615.67	1658.19	1594.69		1264.29	1190.5	1190.9	1297.56	1414.68	1388.17		687.82	865.25	577.83	500.67	477.45	530.23		1588.19	1478.21	1437.65		1324.65	1364.72	1364.69	1419.36	1424.62	1454.56		1282.32	1173.04	819.31	609.16	587.66	607.2		1216.99	1344.53	1287.41		1077.73	1135.96	1141.19	1077.03	1143.65	1230.66		974.48	916.18
ppk1	1592.64	1612.86	1595.57		1036.04	1019.34	934.77	877.21	992.39	1001.26		2763.2	2863.3	2052.31	2192.77	2358.05	2300.07		1498.98	1522.3	1548.37		1265.53	1255.06	1140.39	1211.51	1270.04	1281.11		2517.76	2683.55	2236.17	2203.3	2641.08	2532.32		3656.29	3897.74	3772.05		2451.57	2415.3	2495.15	2411.92	2367.35	2593.87		5293.58	5255.98
ppk2	3392.61	3454.83	3636.21		1129.41	890.6	1093.56	838.26	972.05	787.76		1418.97	1567.38	1180.02	1293.17	1999.44	1832.79		4268.16	4449.07	4773.59		2076.44	2020.26	1823.06	1808.35	1682.8	1539.91		1535.83	1804.85	1201.77	1244.14	2355.19	2518.28		3572.2	3752.83	3895.72		1308.75	1134.01	1259.14	1144.19	1126.49	1080.35		1596.95	1849.58
ppx1	4037.65	3897.4	3825.33		2087.64	1912.21	2004.86	1889.94	2136.48	2058.29		1620.44	2193.8	1566.35	1647.92	1922.3	2363.02		3738.17	3746.84	3801.42		2240.78	2305.21	2166.68	2153.54	2278.55	2266.73		1758.96	2034.5	1082.93	1186.76	1967.2	2014.62		3490.77	3650.74	3512.68		2144.32	2112.25	2198.28	2061.71	2160.22	2284.35		1738.38	2056.24
ppx2	347.86	367.57	345.68		200.09	176.45	188.47	192.32	215.84	223.95		121.32	139.64	104.05	120.48	266.87	295.38		294.14	287.79	291.73		170.48	160.08	163.66	131.39	205.55	153.26		144.12	154.18	100.43	121.45	394.8	317.64		394.75	408.38	366.73		185.29	179.23	205.44	171.51	216.66	267.31		232.27	284.73
pstS3	2087.17	2145.26	2138.28		832.24	764.13	840.88	776.59	837.55	815.65		1943.23	2230.34	1317.28	1321.28	1257.21	1341.3		3279.73	3200.93	3453.92		2254.6	2343.63	2119.73	2215.15	2362.11	2085.94		3830.46	4070.07	3509.91	2355.35	1921.82	1821.59		37974.6	38949.4	38520.1		16066.2	16705.1	16467.1	17173.7	16258.9	18854.6		31966.9	35131.7
pyrR	11175.3	11496.9	10960.5		8130.44	7144.49	8305.26	7151.57	8540.46	7940.37		4813.66	5414.69	1518.75	1456.49	1611.65	1612.47		8691.77	9958.71	9468.79		9958.33	10937.8	9685.83	9793	10157.8	10076.4		4396.52	4393.52	1193.4	1129.38	1908.21	1972.51		10728.1	10702.7	11115.2		9458.57	9057.72	8948.9	8892.08	9437	9349.18		5314.23	2892.05
recA	10449.7	10295.3	10347.5		8924.88	6996.81	8461.98	7415.3	8831.38	8111.17		7928.9	8156.62	4167.71	5175.36	4791.16	4837.4		12678.1	12606.5	12613.2		8824.89	8508.48	8295.71	8908.87	9848.65	9069.66		10322.8	10001	4285.71	5019.59	4322.39	4308.28		11074.2	10665.7	11381.4		7841.97	7538.54	8249.63	7804.86	7896.89	7977.08		11568.9	8958.58
recD	721.83	712.89	693.99		449.84	476.35	396.28	472.28	513.79	555.97		550.26	686.46	556.8	583.67	1342.69	1234.77		539.7	538.7	549.52		440.78	469.05	468.81	487.72	502.17	529.51		761.4	811.86	540.63	571.86	1565.59	1647.85		557.6	551.65	553.1		579.32	542.24	564.39	531.32	600.42	611.63		1564.95	1334.09
regX3	3058.57	2835.9	2946.62		1266.51	954.21	1095.63	1026.52	1237.94	1069.23		770.14	800	1177.81	765.73	1626.24	1505.94		3191.4	2999.72	3088.65		2048.03	2102.71	1971.72	2057.04	2384.67	2209.83		1581.85	1709.97	1745.75	1256.57	2355.19	2125.18		8857.93	8831.26	8452.75		5998.46	5972.44	6353.29	5770.74	6542.94	7140.35		7262.16	9184.76
relA	2332.13	2544.97	2610.62		2338.12	2575.62	2567.52	2556.16	2679.21	2986.35		3330.79	3643.72	4147.79	3827.31	3473.48	4479.08		2301.91	2408.91	2374.27		2530.28	2720.63	2475.09	2584.84	2774.03	2563.15		3234.88	3974.11	5043.93	3860.56	3798.26	3736.18		2760.58	2563.09	2741.43		2071.61	1908.26	2049.85	1933.37	1979.15	2175.5		2514.66	3565.98
rplK	16718.8	18544.2	18286.6		9467.36	8168.38	9674.29	8384.21	10103.7	8933.79		7306.07	6453.51	4741.12	5417.67	8546.11	7144.73		13930.7	13903.5	13730		6574.9	6423.38	6341.59	7093.84	7101.36	7232.42		4821.07	4762.25	3786.08	4422.86	6738.85	6517.7		15155.3	14213.5	15696.2		7022.83	7178.78	6985.4	7939.79	7596.37	7696.45		6416.72	6382.26
rpsM	25379.3	27079.9	26940.9		12139	10476.7	12134.1	10569.5	13175.5	11435.6		19667.3	18590.6	8510.32	10463.2	15284.6	14192.6		23514.6	24145.2	22711.5		10017.5	9276.08	9880.13	10784.8	11583.3	11305.2		8005.6	8039.87	3535.85	5329.43	10441.8	10403		20866.8	20119.4	22125.6		9428.08	10019	9854.17	11019.8	9794.08	11450.6		15143.7	14017.1
sigB	6802.11	5759.16	5738.43		5507	4802.12	4469.52	4486.67	4573.27	4860.77		36728.6	37455.2	21238.2	23360.1	49612.9	46628.4		4620.6	4807.4	5046.74		18327.8	19218.1	16493	16851.2	16848.1	15548.6		41262.6	44368.6	27429.9	27985	39167	37751.4		8106.49	8513.45	7730.46		10529.3	9175.68	10755.5	8593.44	9626.34	9281.79		47134.4	45286.6
sigE	28330.3	31419	28546.1		155218	126621	149823	132990	139626	128949		152669	115059	92709.2	97564.8	463147	370567		15609.9	16486.4	17681		105582	108500	99982.1	100012	93845.9	92459.5		103631	90741.5	88017.3	92545.4	349166	302485		27213.7	25424.3	26625.9		81534.5	75337.8	78938.4	74947.6	81837.6	66389.8		159087	142131
sigG	1035.9	955.19	974.58		1415.47	1310.15	1331.74	1308.1	1484.28	1433.48		843.8	899.19	683	713.52	875.67	748.13		1011.39	1080.6	1093.39		1399.91	1401.54	1303.4	1320.63	1512.35	1406.84		919.42	1028.57	831.87	781.29	918.93	801.99		964.74	952.62	940.44		1246.6	1186.8	1299.22	1220.95	1249.75	1336.55		842.35	967.84
sigH	2804.39	2384.26	2430.3		1759.33	1381.34	1735.61	1462.29	1705.59	1543.28		1743.92	1923.66	1048.29	1194.11	1288.48	1239.61		3418.41	3675.49	3945.26		5113.55	5548.52	4924.74	5232.78	5025.01	4840.88		2583.74	2851.74	1408.48	1670.65	1717.61	1828.6		2659.68	3096.62	2695.91		2435.15	2056.85	2381.14	2281.19	2220.58	2383.57		3162.94	2447.74
sigJ	960.65	876.9	955.23		426.12	393.05	439.77	405.74	477.82	433.97		650.99	763.46	656.43	842.03	685.94	777.18		1024.64	950.74	999.65		536.01	569.9	578.35	628.02	626.66	646.06		566.06	587.6	501.3	617.77	959.78	1005.56		808.97	872.75	667.32		539.45	497.92	490.45	492.94	501.3	613.85		437.69	455.79
tgs1	2350.56	2390.86	2999.39		3091.06	3053.49	2913.4	3108.78	3087.42	3650.37		4727.01	2149.43	1865.23	2216.87	8097.85	3500.94		13213.4	14258.7	12276.2		37468.9	42826.5	33886.4	39936.6	41682.4	42037.2		2937.96	1143.93	880.41	1097.83	9584.14	2325.24		1887.89	1935.7	1814.74		1695.75	2208.71	1701.06	2352.55	1679.89	2574.61		1249.07	1004.58
tgs2	1988.11	2203.78	2181.38		1528.86	1480.55	1628.61	1455.79	1738.44	1705.37		12050.4	9316.81	10250.5	9916.99	12111.3	12672.2		1424.78	1527.11	1605.74		1664.84	1659.27	1540.08	1777.91	1762.18	1784.93		9919.96	8992.97	8575.6	8535.89	10963.7	10722.4		1484.29	1570.95	1624.93		1269.47	1268.91	1318.97	1387.06	1369.84	1443.92		4531.75	4939.1
thyA	4101.38	3833.94	3897.45		1917.93	1625.19	1378.69	1320.28	1477.24	1390.78		6668.07	7749.44	8805.88	8938.41	44944.7	38466.8		3483.78	3645.83	3626.86		2486.51	2683.81	2522.03	2276.03	2500.81	2427.32		7748.61	8020.46	9331.31	9989.46	47006.3	42833.6		4746.71	4274.84	4557.89		3181	3166.75	3025.11	2671.58	3242.88	3132.19		10198	10051.6
tuf	30876.7	30837.2	29979.9		21191.3	17766.6	18700.3	16309.1	20100.3	18633.5		8738.03	9079.29	4782.07	5481.92	9450.96	10507.7		27839.3	29465.7	28639.1		14884.5	15112	13357.4	13917.5	16694.3	15555.1		8977.1	8544.45	4680.72	4767.13	9904.07	9330.8		31337.3	32117.3	32918.7		16450.9	18763.9	17021.9	18009	16080.3	21918.7		19068.5	15460.2
uvrA	5472.86	5594.33	5506.22		2940.62	2520.34	3141.92	2787.43	3319.68	2978.51		5001.05	5014.03	3809.06	4050.87	3715.34	3605.05		5289.26	5585.79	5485.55		3745.89	3718.76	3687.2	3774.08	3986.42	3902.99		5052.01	5370.34	3924.17	3889.25	4027.43	4067.86		5755.71	5927.3	6066.02		4156.7	3606.66	4043.82	3657.46	4074.56	3920.05		7100.09	6419
whiB1	11699.8	11592.5	11023		4934.88	5105.8	6064.98	5579.73	5894.88	5850.71		5804.78	7180.43	4358.11	4261.04	8225.03	10142.1		8371.13	8264.85	8865.12		4917.73	5642.17	5497.22	4627.03	5963.34	4967.53		7234.64	7578.42	5761.14	6473.16	11347.1	11649		8906.61	9282.46	8550.66		4431.12	4419.37	4999.33	4128.81	4580.95	6102.21		9018.09	8267.43
whiB5	61.43	39.56	68.61		20.75	31.05	29	16.23	29.72	26.14		42.24	43.07	33.21	38.82	64.63	104.11		58.3	67.34	63.03		33.02	39.22	38.47	37.86	45.12	26.61		30.39	44.2	30.96	34.43	81.68	77.22		38.94	32.11	42.08		24.63	25.42	24.27	27.59	27.32	33.32		39.23	33.29
whiB6	591.29	626.35	589.32		316.44	263.54	289.96	263.73	284.66	244		1804.58	2637.52	646.47	985.27	1057.06	1058.03		1516.64	1535.93	1595.24		1403.75	1463.97	1422.07	1472.81	1422.95	1518.8		2083.66	1963.34	2955.05	3247.58	7521.65	6696.69		1292.22	1432.63	1347.53		926.45	945.66	957.2	966.09	1006.41	1126.26		3674.95	3877.12
aceAa	6392.81	6549.52	6545.89		8273.47	8490.23	7786.1	8628.46	7701.35	8225.32		9599.17	9543.89	8860.12	7863.45	7991.52	8207.61		6044.49	6076.39	6202.35		7577.79	7650.43	7410.91	7897.06	7341.16	7606.84		9053.51	8489.46	8173.89	6608	5347.97	5705.18		6761.16	6864.28	6990.14		8833.51	8847.86	8516.58	8924.46	8638.36	8536.88		9488.81	9221.5
ansA	4576.72	4566.61	4571.22		4797.04	5227.73	5369.77	5358.2	5361.54	5643.31		2954.92	3193.48	3699.47	4038.82	6671.76	6355.45		4376.8	4204.57	4382.46		4819.44	5103.49	4990.6	4794.06	5108.57	4868.42		3214.05	3530.99	3855.55	4621.77	7099.62	6666.86		4595.36	4559.72	4320.85		4581.81	4898.39	4602.57	4774.67	4899.9	5067.78		2690.15	2931.09
groEL2	10544.1	9766.17	10001.8		4763.69	4744.56	4673.87	5023.06	5660.28	6351.77		540.51	559.87	531.34	496.65	2822.99	2902.93		15658.4	14597	13321.9		6638.63	6583.47	6395.71	7184.41	8063.08	8636.5		673.72	545.55	345.64	317.49	800.95	712.49		15641.2	18617.6	16551.7		6792.98	7858.54	7006.85	8150.27	7657.36	10241.4		461.43	314.58
secA2	9958.2	9741.45	9737.03		7341.18	6564.39	6968.69	6301.95	7056.19	6276.83		10271.8	9559.55	8888.9	9174.02	5464.59	5585.53		11013.1	11404	10719		7977.88	7462.33	7877.76	7695.88	7768.96	7867.47		10012.9	9719.65	9245.11	9540	7673.67	7660.13		9377.47	9308.81	9646.55		7198.74	6722.57	7432.96	6837.57	6883.49	6734.58		11414	10779.5
sigA	13406.1	14721.8	13846.5		5747.11	5343.6	7139.21	6215.93	7639.57	6971.35		15672.6	14957.3	8379.7	7672.01	10889.6	10018.6		9275.64	9751.89	9613.45		4736.51	4752.9	4857.58	4817.07	5351.71	4991.39		7605.36	7000.52	4723.4	5120	8717.4	8327		12530.1	13279	12973.7		5393.92	6013.49	5869.61	6035.2	6185.87	6582.78		12616.6	10874.8
[truncated: 5 more columns]

## Sheet: ROS Integrated Expressi
Gene	H37Rv		621		630		Significance
	Net Area	Std. Error	Net Area	Std. Error	Net Area	Std. Error	H37Rv vs. 621	H37Rv vs. 630	621 vs. 630
CRPMt	-39.21	1.133	-24.33	2.952	-22.07	0.9639	***	****	ns
Cmr	-25.21	2.642	5.244	2.03	-3.776	3.823	****	***	*
PDE	-29.76	1.039	-18.82	3.264	-13.31	1.475	**	***	*
alkA	-4.54	1.717	8.063	1.127	3.569	1.706	***	**	*
carD	-15.33	1.263	-21.69	2.621	-18	2.198	*	ns	ns
dosR	-0.2759	0.587	-22.33	0.6347	-1.645	1.661	****	ns	****
espA	-0.413	1.977	30.52	1.166	42.6	3.832	****	****	**
espR	-47.47	1.056	-31.84	1.347	-27.98	2.313	****	****	ns
esxA	-4.932	1.207	-8.333	2.739	-8.003	2.11	ns	ns	ns
ideR	-21.98	2.157	-6.212	2.351	-8.213	1.283	***	***	ns
kstR	6.074	0.7295	1.025	0.6131	12.83	1.085	***	***	****
lexA	-8.495	1.323	-10.6	0.8589	-12.62	1.098	ns	**	ns
ligB	-19.27	3.331	-18.84	3.915	-13.48	4.159	ns	ns	ns
mce1A	-17.4	1.404	-18.71	0.6969	-19.47	0.7471	ns	ns	ns
mce1R	-26.72	2.952	-36.19	1.987	-24.08	2.066	**	ns	**
mce4A	-24	2.132	-14.15	1.612	-17.67	1.478	**	*	ns
mprA	13.43	0.7809	32.79	1.422	16.83	1.654	****	*	****
mtrA	21.4	2.907	8.724	1.535	10.27	2.375	**	**	ns
mutT2	-40.4	3.634	-32.67	3.793	-35.05	1.158	ns	ns	ns
mutT4	-28.43	2.107	-12.1	2.129	-17.1	1.141	****	***	*
narK2	16.12	4.137	57.54	4.047	1.748	3.729	****	*	****
narL	-32.94	0.7558	-18.4	2.931	-15.58	1.814	***	***	ns
nth	-33.73	0.8115	-34.84	2.671	-39.64	2.625	ns	*	ns
phoP	-17.83	1.9	-21.7	1.15	-14.38	2.03	ns	ns	**
pks2	-12.53	0.9155	21.59	1.326	8.011	3.979	****	***	**
pks3	-34.63	1.668	-2.547	1.075	-13.84	0.7116	****	****	****
polA	-7.608	0.519	-2.942	1.141	-4.398	1.321	**	*	ns
ppk1	-15.69	1.69	-7.565	0.7345	-14.81	0.868	***	ns	***
ppk2	-43.71	2.48	-32.03	2.109	-40.15	2.314	**	ns	*
ppx1	-22.68	0.4445	-19.13	1.687	-18.48	2.041	ns	*	ns
ppx2	-18.92	1.632	-21.67	2.856	-23.79	2.53	ns	ns	ns
pstS3	-32.98	1.549	-16.39	3.737	-29.19	2.241	***	ns	**
pyrR	-11.96	1.389	1.802	1.327	-5.03	0.2848	****	***	***
recA	-8.246	0.9969	-12.04	0.8621	-11.43	1.023	**	*	ns
recD	-13.85	1.42	-4.195	1.11	1.74	0.888	***	****	**
regX3	-33.43	1.132	-13.52	1.303	-11.02	0.9668	****	****	ns
relA	2.173	0.865	1.942	1.582	-10.1	1.466	ns	****	****
rplK	-22.65	2.564	-25.13	1.94	-24.4	2.374	ns	ns	ns
rpsM	-26.89	1.944	-27.76	1.191	-24.64	2.581	ns	ns	ns
sigB	-9.61	1.905	42.95	1.69	7.255	3.166	****	***	****
sigE	51.8	2.256	58.15	2.053	35.63	1.042	*	***	****
sigG	10.98	0.7924	8.897	1.068	9.369	0.7432	ns	ns	ns
sigH	-16.76	0.9147	11.7	0.8819	-4.84	2.918	****	***	****
sigJ	-24.93	0.2296	-16.95	1.498	-14.38	2.092	**	***	ns
tgs1	9.547	1.066	36.35	1.895	2.926	3.494	****	*	****
tgs2	-8.1	1.783	3.029	1.87	-4.639	0.7508	***	ns	**
thyA	-34.78	0.95	-13.99	2.223	-13.04	0.5587	****	****	ns
tuf	-16.64	1.388	-22.57	1.043	-20.88	2.716	*	ns	ns
uvrA	-20.52	1.327	-12.31	0.8866	-13.46	1.032	***	***	ns
whiB1	-25.47	2.824	-17.5	3.279	-21.76	2.334	*	ns	ns
whiB5	-28.63	5.921	-21.32	6.011	-12.7	5.539	ns	*	ns
whiB6	-30.81	4.403	-3.823	2.363	-8.809	1.751	****	***	ns
aceAa	7.664	0.6539	7.786	0.6497	9.209	1.23	ns	ns	ns
ansA	5.128	0.8198	3.894	0.7751	1.652	0.5015	ns	**	*
groEL2	-21.43	1.649	-22.7	2.075	-25.89	1.077	ns	*	ns
secA2	-12.79	1.013	-11.68	0.5964	-10.86	1.242	ns	ns	ns
sigA	-25.53	2.44	-23	1.62	-25.37	0.4421	ns	ns	ns

## Sheet: Starvation Integrated Expressio
Gene	H37Rv		621		630		Significance
	Net Area	Std. Error	Net Area	Std. Error	Net Area	Std. Error	H37Rv vs. 621	H37Rv vs. 630	621 vs. 630
CRPMt	0.4917	0.4637	-0.3868	1.027	-0.1216	0.3281	ns	ns	ns
Cmr	6.701	1.315	8.914	2.516	11.32	2.518	ns	ns	ns
PDE	-14.62	0.8722	-5.928	1.68	1.232	1.31	***	****	**
alkA	-7.293	4.189	-3.903	3.312	-2.289	1.73	ns	ns	ns
carD	15.54	1.133	10.37	1.591	7.643	4.164	ns	*	ns
dosR	-16.15	2.372	-32.06	2.035	-6.112	2.307	***	**	****
espA	112.8	2.579	98.32	1.508	127.7	2.711	***	***	****
espR	33.44	2.062	3.644	0.4867	25.69	2.722	****	**	****
esxA	23.82	2.79	30.02	1.805	34	4.986	ns	*	ns
ideR	14.66	2.085	19.18	2.526	30.06	1.845	ns	***	**
kstR	-0.5502	0.7212	-7.471	0.8926	-8.37	0.3422	****	****	ns
lexA	-6.783	3.806	-14.64	1.227	-3.907	2.497	*	ns	**
ligB	6.914	1.802	-11.28	0.9729	2.479	2.02	****	*	***
mce1A	13.5	4.382	-0.3095	1.152	-7.715	1.564	**	***	*
mce1R	38.38	3.142	5.056	0.5131	26.25	6.339	***	*	**
mce4A	-19.16	2.73	-7.742	3.72	-32.84	2.516	**	**	***
mprA	36.41	2.192	62.08	1.869	60.62	4.827	***	***	ns
mtrA	6.789	4.864	1.488	1.081	11.41	4.403	ns	ns	*
mutT2	2.264	1.852	-4.848	1.53	-17.04	1.514	**	****	***
mutT4	-27.53	1.538	-19.87	2.594	-32.12	1.997	**	ns	***
narK2	-19.79	6.244	-34.46	5.905	-27.72	3.005	*	ns	ns
narL	-37.45	2.735	-35.42	2.139	-35.72	2.744	ns	ns	ns
nth	-1.325	1.958	-7.42	1.93	-13.81	1.135	*	***	**
phoP	11.67	1.69	5.567	1.186	15.07	2.793	*	ns	**
pks2	27.05	3.587	32.2	6.415	15.94	5.609	ns	ns	*
pks3	29.79	1.181	46.63	2.623	29.26	2.22	***	ns	***
polA	-37.01	1.782	-27.87	2.939	-29.33	2.52	**	*	ns
ppk1	10.91	1.321	15.71	0.7143	-0.1422	0.9987	**	****	****
ppk2	-29.08	2.175	-32.27	0.4596	-36.92	1.7	ns	**	*
ppx1	-25.66	1.767	-30.88	1.474	-36.72	1.168	*	***	**
ppx2	-29.17	3.163	-18.23	1.66	-19.6	3.717	**	*	ns
pstS3	-15.63	1.627	-12.25	5.178	-17.27	2.519	ns	ns	ns
pyrR	-61.85	0.9799	-58.02	2.052	-76.87	3.181	ns	***	***
recA	-22.83	2.143	-30.71	1.515	-28.63	2.157	**	*	ns
recD	2.699	0.7189	15.6	0.9134	22.91	1.028	****	****	***
regX3	-34.41	3.903	-21.4	3.248	1.327	1.459	**	****	***
relA	13.94	2.342	15.58	3.385	10.44	3.365	ns	ns	ns
rplK	-35.04	3.501	-34.5	1.365	-39.16	2.309	ns	ns	ns
rpsM	-26.15	1.858	-41.36	3.281	-31.17	2.655	**	ns	**
sigB	56	2.813	64.22	0.9934	63.3	2.652	*	*	ns
sigE	58.38	2.453	73.09	1.718	60.76	1.81	***	ns	***
sigG	-7.518	2.967	-6.962	1.704	-2.084	1.152	ns	*	ns
sigH	-25.23	3.87	-23.56	1.277	-21.13	2.59	ns	ns	ns
sigJ	-5.236	4.11	-10.1	2.225	-7.223	5.018	ns	ns	ns
tgs1	4.108	4.766	-66.45	10.47	-7.936	1.966	****	ns	***
tgs2	53.95	1.578	59.59	2.481	43.08	1.687	*	**	***
thyA	47.57	2.028	51.89	1.016	51.37	2.394	ns	ns	ns
tuf	-49.34	2.518	-48.52	1.01	-53.28	1.572	ns	ns	*
uvrA	-10.16	1.698	-9.38	0.8594	-7.782	1.125	ns	ns	ns
whiB1	-20.66	1.98	-1.825	0.9545	-16.16	3.267	***	ns	***
whiB5	-3.868	4.834	-10.29	0.6831	2.525	2.736	ns	ns	**
whiB6	13.83	4.421	29.41	3.583	32.7	1.442	**	**	ns
aceAa	7.816	1.436	2.266	1.08	5.72	2.168	*	ns	ns
ansA	2.86	0.9652	5.462	0.7186	1.597	1.267	*	ns	**
groEL2	-74.13	3.161	-112.2	1.791	-107.2	2.233	****	****	ns
secA2	-10.68	2.255	-7.728	0.7983	-7.317	0.5163	ns	ns	ns
sigA	-14.03	2.499	-13.61	0.8589	-17.11	3.244	ns	ns	ns
