# Supplementary material for: Multiplexed Strain Phenotyping Defines Consequences of Genetic Diversity in Mycobacterium tuberculosis for Infection and Vaccination Outcomes
Source: mSystems. 2022 Apr 18;7(3):e00110-22. doi: 10.1128/msystems.00110-22 (PMC9239107; doi:10.1128/msystems.00110-22)
Supplement: TABLE S4 [file msystems.00110-22-s0009.xlsx]

## Sheet: H37Rv Week1 Resampling
#Orf	Name	Desc	Sites	Mean Ctrl	Mean Exp	log2FC	Sum Ctrl	Sum Exp	Delta Mean	p-value	Adj. p-value
Rv0001	dnaA	chromosomal replication initiation protein	29	0	0	0	0	0	0	1	1
Rv0002	dnaN	DNA polymerase III subunit beta	27	0	0	0	0	0	0	1	1
Rv0003	recF	recombination protein F	33	35.3	13.8	-1.35	3498.3	1827.93	-21.5	0.0001	0.00215
Rv0004	-	hypothetical protein Rv0004	5	0.3	0	-0.35	4.1	0	-0.3	0.4288	0.9167
Rv0005	gyrB	DNA gyrase subunit B	38	0	0.1	0.08	0	8.51	0.1	1	1
Rv0006	gyrA	DNA gyrase subunit A	42	0.1	0.1	-1.33	16.3	8.65	-0.1	0.477	0.92661
Rv0007	-	POSSIBLE CONSERVED MEMBRANE PROTEIN	10	92.7	21.1	-2.13	2781.7	845.17	-71.6	0	0
Rv0008c	-	POSSIBLE MEMBRANE PROTEIN	4	88.1	139.7	0.67	1056.8	2234.54	51.6	0.4487	0.91893
Rv0009	ppiA	PROBABLE IRON-REGULATED PEPTIDYL-PROLYL CIS-TRANS ISOMERASE A PPIA (PPIase A) (ROTAMASE A)	6	165.6	145.2	-0.19	2981	3485.68	-20.4	0.6929	1
Rv0010c	-	PROBABLE CONSERVED MEMBRANE PROTEIN	10	139.8	114.6	-0.29	4193.1	4584.15	-25.2	0.5971	0.9827
Rv0011c	-	putative septation inhibitor protein	3	2.3	0	-1.7	20.3	0	-2.3	0.0397	0.31617
Rv0012	-	PROBABLE CONSERVED MEMBRANE PROTEIN	14	173	145.8	-0.25	7264.3	8162.93	-27.2	0.5958	0.98152
Rv0013	trpG	para-aminobenzoate synthase component II	13	1	0.2	-2.59	37.3	8.27	-0.8	0.2751	0.82468
Rv0014c	pknB	TRANSMEMBRANE SERINE/THREONINE-PROTEIN KINASE B PKNB (PROTEIN KINASE B) (STPK B)	22	0	0	0	0	0	0	1	1
Rv0015c	pknA	TRANSMEMBRANE SERINE/THREONINE-PROTEIN KINASE A PKNA (PROTEIN KINASE A) (STPK A)	13	1.3	0.8	-0.65	49.8	42.3	-0.5	0.7563	1
Rv0016c	pbpA	PROBABLE PENICILLIN-BINDING PROTEIN PBPA	34	30.1	2.3	-3.69	3067.7	316.27	-27.8	0	0
Rv0017c	rodA	PROBABLE CELL DIVISION PROTEIN RODA	23	76	12.9	-2.56	5242.9	1189.25	-63.1	0	0
Rv0018c	ppp	POSSIBLE SERINE/THREONINE PHOSPHATASE PPP	23	72.7	24	-1.6	5014.1	2207.91	-48.7	0.001	0.0172
Rv0019c	-	hypothetical protein Rv0019c	12	111.7	60.5	-0.88	4020.6	2906.07	-51.1	0.0514	0.37493
Rv0020c	TB39.8	hypothetical protein Rv0020c	50	20.4	18.6	-0.13	3055.5	3722.72	-1.8	0.8751	1
Rv0021c	-	hypothetical protein Rv0021c	18	296.5	276.3	-0.1	16012.1	19891.7	-20.2	0.7657	1
Rv0022c	whiB5	PROBABLE TRANSCRIPTIONAL REGULATORY PROTEIN WHIB-LIKE WHIB5	8	235.3	314.4	0.42	5647.9	10061.7	79.1	0.3954	0.9167
Rv0023	-	POSSIBLE TRANSCRIPTIONAL REGULATORY PROTEIN	12	0	0.1	0.12	0	4.12	0.1	1	1
Rv0024	-	PUTATIVE SECRETED PROTEIN P60-RELATED PROTEIN	11	188.4	146.1	-0.37	6218.8	6426.33	-42.4	0.4882	0.92661
Rv0025	-	hypothetical protein Rv0025	7	103.2	61.7	-0.74	2168.1	1726.55	-41.6	0.2471	0.79832
Rv0026	-	hypothetical protein Rv0026	12	161.6	121.3	-0.41	5815.9	5822.52	-40.2	0.3524	0.89331
Rv0027	-	hypothetical protein Rv0027	5	118.6	111.3	-0.09	1778.3	2226.85	-7.2	0.9222	1
Rv0028	-	hypothetical protein Rv0028	4	226.4	394.5	0.8	2716.6	6312.34	168.1	0.1524	0.65809
Rv0029	-	hypothetical protein Rv0029	17	141.4	212	0.58	7212.1	14413.1	70.5	0.2488	0.79928
Rv0030	-	hypothetical protein Rv0030	5	53.5	63.4	0.25	802.6	1268.71	9.9	0.7795	1
Rv0032	bioF2	POSSIBLE 8-AMINO-7-OXONONANOATE SYNTHASE BIOF2 (AONS) (8-AMINO-7-KETOPELARGONATE SYNTHASE) (7-KETO-8-AMINO-PELARGONIC ACID SYNTHETASE) (7-KAP SYNTHETASE) (L-ALANINE--PIMELYL CoA LIGASE)	50	128	153	0.26	19204.4	30604.4	25	0.4393	0.9167
Rv0033	acpA	PROBABLE ACYL CARRIER PROTEIN ACPA (ACP)	3	370.3	573.1	0.63	3333.1	6877.22	202.8	0.7382	1
Rv0034	-	hypothetical protein Rv0034	5	132.1	125.5	-0.07	1981.9	2509.7	-6.6	0.9097	1
Rv0035	fadD34	PROBABLE FATTY-ACID-CoA LIGASE FADD34 (FATTY-ACID-CoA SYNTHETASE) (FATTY-ACID-CoA SYNTHASE)	24	226.8	300.3	0.4	16329.6	28828.3	73.5	0.2118	0.74165
Rv0036c	-	hypothetical protein Rv0036c	4	344.1	259.5	-0.41	4129.6	4152.48	-84.6	0.4395	0.9167
Rv0037c	-	PROBABLE CONSERVED INTEGRAL MEMBRANE PROTEIN	17	263.7	287.9	0.13	13446.6	19578.9	24.3	0.8361	1
Rv0038	-	hypothetical protein Rv0038	7	213.3	289.4	0.44	4479.9	8103.03	76.1	0.4687	0.92661
Rv0039c	-	POSSIBLE CONSERVED TRANSMEMBRANE PROTEIN	4	207.1	203	-0.03	2485.3	3247.25	-4.2	0.9583	1
Rv0040c	mtc28	SECRETED PROLINE RICH PROTEIN MTC28 (PROLINE RICH 28 KDA ANTIGEN)	8	274.4	240.2	-0.19	6585.8	7685.66	-34.2	0.7354	1
Rv0041	leuS	leucyl-tRNA synthetase	66	0	0	-0.03	4	0	0	0.4202	0.9167
Rv0042c	-	POSSIBLE TRANSCRIPTIONAL REGULATORY PROTEIN (PROBABLY MARR-FAMILY)	5	39.2	93.4	1.25	588.7	1867.17	54.1	0.4076	0.9167
Rv0043c	-	PROBABLE TRANSCRIPTIONAL REGULATORY PROTEIN (PROBABLY GNTR-FAMILY)	7	202.6	135.8	-0.58	4254.5	3801.99	-66.8	0.319	0.86936
Rv0044c	-	POSSIBLE OXIDOREDUCTASE	19	145.4	145.2	0	8290.5	11032	-0.3	0.993	1
Rv0045c	-	POSSIBLE HYDROLASE	6	95	230.8	1.28	1710.5	5538.6	135.7	0.0351	0.29671
Rv0046c	ino1	MYO-INOSITOL-1-PHOSPHATE SYNTHASE INO1 (Inositol 1-phosphate synthetase) (D-glucose 6-phosphate cycloaldolase) (Glucose 6-phosphate cyclase) (Glucocycloaldolase)	15	0	0	0	0	0	0	1	1
Rv0047c	-	hypothetical protein Rv0047c	7	154.1	158	0.04	3235.4	4424.02	3.9	0.958	1
Rv0048c	-	POSSIBLE MEMBRANE PROTEIN	14	395.1	623.9	0.66	16593.4	34936.5	228.8	0.13	0.61897
Rv0049	-	hypothetical protein Rv0049	6	102.4	128.9	0.33	1843.8	3094.24	26.5	0.6063	0.98821
Rv0050	ponA1	PROBABLE BIFUNCTIONAL PENICILLIN-BINDING PROTEIN 1A/1B PONA1 (MUREIN POLYMERASE) (PBP1): PENICILLIN-INSENSITIVE TRANSGLYCOSYLASE (PEPTIDOGLYCAN TGASE) + PENICILLIN-SENSITIVE TRANSPEPTIDASE (DD-TRANSPEPTIDASE)	33	32.8	26.1	-0.33	3243.8	3444.65	-6.7	0.4851	0.92661
Rv0051	-	PROBABLE CONSERVED TRANSMEMBRANE PROTEIN	33	93.4	120.3	0.36	9250.9	15873.2	26.8	0.3866	0.91059
Rv0052	-	hypothetical protein Rv0052	6	182.9	347.9	0.93	3291.5	8350.67	165.1	0.1575	0.66783
Rv0053	rpsF	30S ribosomal protein S6	5	6.1	0.4	-3.81	91.4	8.66	-5.7	0.0648	0.42802
Rv0054	ssb	single-strand DNA-binding protein	5	0	0	0	0	0	0	1	1
Rv0055	rpsR	30S ribosomal protein S18	4	7.7	17.7	1.21	92	283.47	10.1	0.6017	0.98514
Rv0056	rplI	50S ribosomal protein L9	7	49.1	34.7	-0.5	1031.5	970.91	-14.4	0.4866	0.92661
Rv0057	-	hypothetical protein Rv0057	15	42.7	37.1	-0.2	1922.6	2227	-5.6	0.7489	1
Rv0058	dnaB	replicative DNA helicase	36	0	0	0	0	0	0	1	1
Rv0059	-	hypothetical protein Rv0059	16	295.3	273.7	-0.11	14174.7	17514.4	-21.6	0.7248	1
Rv0060	-	hypothetical protein Rv0060	21	0	0	0	0	0	0	1	1
Rv0061	-	hypothetical protein Rv0061	6	126.2	152.1	0.27	2271	3649.86	25.9	0.7006	1
Rv0062	celA1	POSSIBLE CELLULASE CELA1 (ENDOGLUCANASE) (ENDO-1,4-BETA-GLUCANASE) (FI-CMCASE) (CARBOXYMETHYL CELLULASE)	19	173.1	230	0.41	9868.8	17478	56.8	0.2703	0.82358
Rv0063	-	POSSIBLE OXIDOREDUCTASE	21	151.6	111.6	-0.44	9550	9370.69	-40	0.2256	0.76413
Rv0064	-	hypothetical protein Rv0064	64	89.2	86.9	-0.04	17131.3	22248.4	-2.3	0.896	1
Rv0065	-	hypothetical protein Rv0065	7	68.5	50.5	-0.44	1439	1413.11	-18.1	0.4018	0.9167
Rv0066c	icd2	PROBABLE ISOCITRATE DEHYDROGENASE	33	5.7	10.4	0.86	567	1369.05	4.6	0.0013	0.02135
Rv0067c	-	POSSIBLE TRANSCRIPTIONAL REGULATORY PROTEIN (POSSIBLY TETR-FAMILY)	11	34.4	17.5	-0.98	1135.2	768.66	-16.9	0.0601	0.4092
Rv0068	-	short chain dehydrogenase	11	244.7	333.3	0.45	8073.9	14665.7	88.6	0.5498	0.95795
Rv0069c	sdaA	PROBABLE L-SERINE DEHYDRATASE SDAA (L-SERINE DEAMINASE) (SDH) (L-SD)	11	74.9	55.7	-0.43	2472.4	2450.22	-19.2	0.437	0.9167
Rv0070c	glyA2	PROBABLE SERINE HYDROXYMETHYLTRANSFERASE GLYA2 (SERINE METHYLASE 2) (SHMT 2)	16	118	105.2	-0.17	5664.8	6735.76	-12.8	0.749	1
Rv0071	-	POSSIBLE MATURASE	8	176.4	130.8	-0.43	4233.2	4184.01	-45.6	0.4205	0.9167
Rv0072	-	PROBABLE GLUTAMINE-TRANSPORT TRANSMEMBRANE PROTEIN ABC TRANSPORTER	16	309.5	389.4	0.33	14856.9	24919.3	79.8	0.4599	0.92661
Rv0073	-	PROBABLE GLUTAMINE-TRANSPORT ATP-BINDING PROTEIN ABC TRANSPORTER	13	188.7	297.6	0.66	7360	15475.5	108.9	0.8322	1
Rv0074	-	hypothetical protein Rv0074	14	162.1	193.2	0.25	6807.1	10821.8	31.2	0.6966	1
Rv0075	-	PROBABLE AMINOTRANSFERASE	22	202.9	292.9	0.53	13394.1	25778.2	90	0.1342	0.6274
Rv0076c	-	PROBABLE MEMBRANE PROTEIN	3	503.5	489.5	-0.04	4531.3	5873.43	-14	0.9466	1
Rv0077c	-	PROBABLE OXIDOREDUCTASE	11	94.3	246.3	1.38	3113.5	10838.1	152	0.0297	0.2663
Rv0078	-	PROBABLE TRANSCRIPTIONAL REGULATORY PROTEIN	7	95.7	69.9	-0.45	2009.9	1956.1	-25.9	0.3358	0.88459
Rv0078A	-	hypothetical protein Rv0078A	9	161.1	170.4	0.08	4350.6	6134.51	9.3	0.8826	1
Rv0079	-	hypothetical protein Rv0079	13	128.3	219.2	0.77	5002.6	11397.1	90.9	0.108	0.56925
Rv0080	-	hypothetical protein Rv0080	3	192.6	349.2	0.86	1733.8	4190.62	156.6	0.3709	0.90723
Rv0081	-	PROBABLE TRANSCRIPTIONAL REGULATORY PROTEIN	5	234.5	244.2	0.06	3516.8	4884.12	9.8	0.9375	1
Rv0082	-	PROBABLE OXIDOREDUCTASE	7	73.1	79.9	0.13	1534.5	2237.21	6.8	0.8896	1
Rv0083	-	PROBABLE OXIDOREDUCTASE	20	131.5	171.4	0.38	7889	13715.5	40	0.3607	0.89893
Rv0084	hycD	POSSIBLE FORMATE HYDROGENLYASE HYCD (FHL)	7	58.2	59.5	0.03	1222	1666.78	1.3	0.9705	1
Rv0085	hycP	POSSIBLE HYDROGENASE HYCP	3	142.8	62.2	-1.2	1285.5	746.44	-80.6	0.6329	1
Rv0086	hycQ	POSSIBLE HYDROGENASE HYCQ	14	81.3	83.7	0.04	3414.8	4684.45	2.3	0.9285	1
Rv0087	hycE	POSSIBLE FORMATE HYDROGENASE HYCE (FHL)	22	38.4	35	-0.13	2533.3	3080.99	-3.4	0.8258	1
Rv0088	-	hypothetical protein Rv0088	11	24.2	27.6	0.19	797.8	1215.23	3.4	0.8141	1
Rv0089	-	POSSIBLE METHYLTRANSFERASE/METHYLASE	9	89.2	127.7	0.52	2407.1	4597.71	38.6	0.3591	0.89719
Rv0090	-	POSSIBLE MEMBRANE PROTEIN	12	100.8	142.8	0.5	3630.4	6852.64	41.9	0.377	0.90723
Rv0091	mtn	PROBABLE BIFUNCTIONAL MTA/SAH NUCLEOSIDASE MTN: 5'-METHYLTHIOADENOSINE NUCLEOSIDASE (METHYLTHIOADENOSINE METHYLTHIORIBOHYDROLASE) + S-ADENOSYLHOMOCYSTEINE NUCLEOSIDASE (S-ADENOSYL-L-HOMOCYSTEINE HOMOCYSTEINYLRIBOHYDROLASE)	11	150.8	171.1	0.18	4976.1	7530.42	20.4	0.7341	1
Rv0092	ctpA	PROBABLE CATION TRANSPORTER P-TYPE ATPASE A CTPA	27	66.8	62.8	-0.09	5411.3	6781.69	-4	0.8145	1
Rv0093c	-	PROBABLE CONSERVED MEMBRANE PROTEIN	7	33.3	54.8	0.72	699.8	1535.13	21.5	0.2916	0.84124
Rv0097	-	POSSIBLE OXIDOREDUCTASE	24	127.7	53.6	-1.25	9197.5	5147.6	-74.1	0	0
Rv0098	-	hypothetical protein Rv0098	10	40.1	28.2	-0.51	1204.2	1127.97	-11.9	0.4037	0.9167
Rv0099	fadD10	acyl-CoA synthetase	30	39.2	19.9	-0.98	3528.6	2388.35	-19.3	0.0312	0.27569
Rv0100	-	hypothetical protein Rv0100	3	150.2	107.8	-0.48	1351.9	1294.1	-42.4	0.5158	0.93846
Rv0101	nrp	PROBABLE PEPTIDE SYNTHETASE NRP (PEPTIDE SYNTHASE)	103	76.9	57	-0.43	23754.3	23499.4	-19.8	0.0308	0.27309
Rv0102	-	PROBABLE CONSERVED INTEGRAL MEMBRANE PROTEIN	38	0	0	-0.05	4	0	0	0.435	0.9167
Rv0103c	ctpB	PROBABLE CATION-TRANSPORTER P-TYPE ATPASE B CTPB	28	178.2	256.3	0.52	14973	28701.7	78	0.2303	0.77348
Rv0104	-	hypothetical protein Rv0104	25	214.4	401.9	0.91	16080.3	40188.8	187.5	0.0097	0.11836
Rv0105c	rpmB	50S ribosomal protein L28	5	150.7	210.9	0.49	2260.4	4218.24	60.2	0.6347	1
Rv0106	-	hypothetical protein Rv0106	10	131.8	212.1	0.69	3954.7	8484.98	80.3	0.2719	0.82468
Rv0107c	ctpI	PROBABLE CATION-TRANSPORTER ATPASE I CTPI	59	94.5	118.8	0.33	16723.9	28048.3	24.4	0.2784	0.82959
Rv0108c	-	hypothetical protein Rv0108c	2	156.1	31.3	-2.32	936.3	250.63	-124.7	0.0239	0.23146
Rv0110	-	PROBABLE CONSERVED INTEGRAL MEMBRANE PROTEIN	13	304.7	349.4	0.2	11882.7	18170.8	44.8	0.5885	0.97703
Rv0111	-	POSSIBLE TRANSMEMBRANE ACYLTRANSFERASE	40	122.8	117.9	-0.06	14732.7	18859.1	-4.9	0.8386	1
Rv0112	gca	POSSIBLE GDP-MANNOSE 4,6-DEHYDRATASE GCA (GDP-D-MANNOSE DEHYDRATASE)	29	63.1	77.4	0.3	5489.3	8982.61	14.3	0.7044	1
Rv0113	gmhA	PROBABLE SEDOHEPTULOSE-7-PHOSPHATE ISOMERASE GMHA (PHOSPHOHEPTOSE ISOMERASE)	12	19.1	40.9	1.1	686.1	1965.14	21.9	0.3537	0.89377
Rv0114	gmhB	POSSIBLE D-ALPHA,BETA-D-HEPTOSE-1,7-BIPHOSPHATE PHOSPHATASE GMHB (D-GLYCERO-D-MANNO-HEPTOSE 7-PHOSPHATE KINASE)	9	325.8	160	-1.03	8797.6	5760.92	-165.8	0.0363	0.30007
Rv0115	hddA	POSSIBLE D-ALPHA-D-HEPTOSE-7-PHOSPHATE KINASE HDDA	17	194	204.7	0.08	9893.7	13916.7	10.7	0.8686	1
Rv0116c	-	POSSIBLE CONSERVED MEMBRANE PROTEIN	15	186.4	223.9	0.26	8387.3	13432	37.5	0.5365	0.95055
Rv0117	oxyS	OXIDATIVE STRESS RESPONSE REGULATORY PROTEIN OXYS	16	89.6	116.6	0.38	4298.9	7461.86	27	0.5886	0.97703
Rv0118c	oxcA	putative oxalyl-CoA decarboxylase	25	47.6	75.2	0.66	3566.6	7520.3	27.6	0.236	0.77919
Rv0119	fadD7	acyl-CoA synthetase	13	4.7	8.6	0.86	184.7	445.99	3.8	0.7831	1
Rv0120c	fusA2	elongation factor G	25	30.3	67.3	1.15	2275	6726	36.9	0.1346	0.6274
Rv0121c	-	hypothetical protein Rv0121c	10	41.8	70.7	0.76	1255.4	2827.1	28.8	0.3517	0.89331
Rv0122	-	hypothetical protein Rv0122	9	77	240	1.64	2079.8	8638.41	162.9	0.1002	0.55297
Rv0123	-	hypothetical protein Rv0123	7	40.3	1.2	-5.05	846.8	34.03	-39.1	0.0058	0.07538
Rv0125	pepA	PROBABLE SERINE PROTEASE PEPA (SERINE PROTEINASE) (MTB32A)	9	153.6	235.4	0.62	4147.4	8475.76	81.8	0.1819	0.69276
Rv0126	treS	TREHALOSE SYNTHASE TRES	29	30.3	23	-0.4	2637.1	2671.1	-7.3	0.0593	0.40791
Rv0127	-	hypothetical protein Rv0127	28	11	8.7	-0.33	925	979.16	-2.3	0.1756	0.69097
Rv0128	-	PROBABLE CONSERVED TRANSMEMBRANE PROTEIN	17	307.7	294.3	-0.06	15692.6	20013.4	-13.4	0.8484	1
Rv0129c	fbpC	SECRETED ANTIGEN 85-C FBPC (85C) (ANTIGEN 85 COMPLEX C) (AG58C) (MYCOLYL TRANSFERASE 85C) (FIBRONECTIN-BINDING PROTEIN C)	27	152.4	163.9	0.1	12347.4	17703.3	11.5	0.9198	1
Rv0130	-	hypothetical protein Rv0130	3	151.4	46.4	-1.71	1362.8	556.67	-105	0.1242	0.60703
Rv0131c	fadE1	PROBABLE ACYL-CoA DEHYDROGENASE FADE1	17	76.9	72	-0.09	3922.8	4898.11	-4.9	0.8161	1
Rv0132c	fgd2	PUTATIVE F420-DEPENDENT GLUCOSE-6-PHOSPHATE DEHYDROGENASE FGD2	14	225.2	256.3	0.19	9459.9	14351.3	31	0.6591	1
Rv0133	-	PROBABLE ACETYLTRANSFERASE	6	368.5	445.3	0.27	6632.9	10687.6	76.8	0.5446	0.95508
Rv0134	ephF	POSSIBLE EPOXIDE HYDROLASE EPHF (EPOXIDE HYDRATASE) (ARENE-OXIDE HYDRATASE)	11	227.7	296.3	0.38	7515.4	13037.4	68.6	0.2285	0.76938
Rv0135c	-	POSSIBLE TRANSCRIPTIONAL REGULATORY PROTEIN	11	66.2	18.9	-1.81	2184.9	831.95	-47.3	0.0026	0.03857
Rv0136	cyp138	PROBABLE CYTOCHROME P450 138 CYP138	22	250.4	287.8	0.2	16524.3	25324.7	37.4	0.531	0.94907
Rv0137c	msrA	methionine sulfoxide reductase A	11	164.6	143	-0.2	5431.2	6291.58	-21.6	0.6928	1
Rv0138	-	hypothetical protein Rv0138	6	568.5	670.7	0.24	10232.1	16097.6	102.3	0.541	0.95428
Rv0139	-	POSSIBLE OXIDOREDUCTASE	12	322.5	491.4	0.61	11609.4	23588.6	168.9	0.1255	0.60743
Rv0140	-	hypothetical protein Rv0140	15	150.8	173.4	0.2	6784.2	10402.3	22.6	0.7311	1
Rv0141c	-	hypothetical protein Rv0141c	8	120.7	282.1	1.23	2895.9	9027.15	161.4	0.1421	0.64228
Rv0142	-	hypothetical protein Rv0142	5	156.8	323.8	1.05	2352.6	6476.35	167	0.7552	1
Rv0143c	-	PROBABLE CONSERVED TRANSMEMBRANE PROTEIN	25	215.2	183	-0.23	16138	18295.4	-32.2	0.4738	0.92661
Rv0144	-	PROBABLE TRANSCRIPTIONAL REGULATORY PROTEIN (POSSIBLY TETR-FAMILY)	14	405.7	651.6	0.68	17039.5	36492.1	245.9	0.0926	0.52557
Rv0145	-	hypothetical protein Rv0145	14	230.8	184.4	-0.32	9692.5	10328	-46.3	0.3933	0.91656
Rv0146	-	hypothetical protein Rv0146	15	263.3	455.6	0.79	11847.5	27336.3	192.3	0.1146	0.583
Rv0147	-	PROBABLE ALDEHYDE DEHYDROGENASE (NAD+) DEPENDENT	23	288.7	531.2	0.88	19919.6	48872.8	242.5	0.0109	0.12867
Rv0148	-	PROBABLE SHORT-CHAIN TYPE DEHYDROGENASE/REDUCTASE	15	298.8	285.2	-0.07	13445.5	17109	-13.6	0.7954	1
Rv0149	-	POSSIBLE QUINONE OXIDOREDUCTASE (NADPH:QUINONE OXIDOREDUCTASE) (ZETA-CRYSTALLIN)	19	199	222.5	0.16	11341.5	16912.6	23.6	0.6583	1
Rv0150c	-	hypothetical protein Rv0150c	4	5.5	0.5	-3.36	65.6	8.51	-4.9	0.0181	0.18565
Rv0153c	ptbB	PHOSPHOTYROSINE PROTEIN PHOSPHATASE PTPB (PROTEIN-TYROSINE-PHOSPHATASE) (PTPase)	11	127	112.2	-0.18	4192.2	4937.23	-14.8	0.6896	1
Rv0154c	fadE2	PROBABLE ACYL-CoA DEHYDROGENASE FADE2	11	219	238.5	0.12	7227.1	10496	19.5	0.841	1
Rv0155	pntAa	PROBABLE NAD(P) TRANSHYDROGENASE (SUBUNIT ALPHA) PNTAA	10	264.4	101.9	-1.38	7933.1	4075.3	-162.6	0.0001	0.00215
Rv0156	pntAb	PROBABLE NAD(P) TRANSHYDROGENASE (SUBUNIT ALPHA) PNTAB	0	0	0	0	0	0	0	1	1
Rv0157	pntB	PROBABLE NAD(P) TRANSHYDROGENASE (SUBUNIT BETA) PNTB	10	208.6	116.7	-0.84	6257.4	4668.33	-91.9	0.0281	0.25774
Rv0158	-	PROBABLE TRANSCRIPTIONAL REGULATORY PROTEIN (POSSIBLY TETR-FAMILY)	15	332.8	220.5	-0.59	14975.1	13227.8	-112.3	0.016	0.16979
Rv0161	-	POSSIBLE OXIDOREDUCTASE	16	67.4	100.3	0.57	3236.3	6416.82	32.8	0.3512	0.89331
Rv0162c	adhE1	PROBABLE ZINC-TYPE ALCOHOL DEHYDROGENASE (E SUBUNIT) ADHE	15	89	125.6	0.5	4003.6	7533.17	36.6	0.2325	0.77506
Rv0163	-	hypothetical protein Rv0163	9	183.2	220.8	0.27	4946.6	7948.21	37.6	0.4899	0.92661
Rv0164	TB18.5	hypothetical protein Rv0164	8	138.2	202.2	0.55	3317.4	6469.76	64	0.6847	1
Rv0165c	-	POSSIBLE TRANSCRIPTIONAL REGULATORY PROTEIN (PROBABLY GNTR-FAMILY)	6	298.7	346.6	0.21	5375.9	8318.02	47.9	0.7424	1
Rv0166	fadD5	acyl-CoA synthetase	23	200.8	224.4	0.16	13853.9	20643.2	23.6	0.5866	0.97644
Rv0167	yrbE1A	CONSERVED HYPOTHETICAL INTEGRAL MEMBRANE PROTEIN YRBE1A	6	121.3	56.2	-1.11	2184.1	1348.57	-65.1	0.0598	0.40857
Rv0168	yrbE1B	CONSERVED HYPOTHETICAL INTEGRAL MEMBRANE PROTEIN YRBE1B	13	231	184.3	-0.33	9009.6	9584	-46.7	0.54	0.95365
Rv0169	mce1A	MCE-FAMILY PROTEIN MCE1A	33	238.5	106.6	-1.16	23609.5	14070.2	-131.9	0	0
Rv0170	mce1B	MCE-FAMILY PROTEIN MCE1B	16	182.2	91.8	-0.99	8745.7	5873.61	-90.4	0.0048	0.06492
Rv0171	mce1C	MCE-FAMILY PROTEIN MCE1C	23	209.5	109.5	-0.94	14455.7	10077.3	-100	0.0012	0.02012
Rv0172	mce1D	MCE-FAMILY PROTEIN MCE1D	31	213.1	111.4	-0.94	19821.9	13816.8	-101.7	0.0002	0.00403
Rv0173	lprK	POSSIBLE MCE-FAMILY LIPOPROTEIN LPRK (MCE-FAMILY LIPOPROTEIN MCE1E)	15	255.8	112.1	-1.19	11512.3	6728.2	-143.7	0.0019	0.02916
Rv0174	mce1F	MCE-FAMILY PROTEIN MCE1F	28	246.6	126.1	-0.97	20715.5	14124.9	-120.5	0	0
Rv0175	-	PROBABLE CONSERVED MCE ASSOCIATED MEMBRANE PROTEIN	9	165.9	95.5	-0.8	4478	3438.92	-70.3	0.1552	0.66343
Rv0176	-	PROBABLE CONSERVED MCE ASSOCIATED TRANSMEMBRANE PROTEIN	15	150.1	68.7	-1.13	6754.8	4123.32	-81.4	0.0086	0.10657
Rv0177	-	PROBABLE CONSERVED MCE ASSOCIATED PROTEIN	11	200.8	61.2	-1.72	6626.4	2690.93	-139.6	0.0007	0.01247
Rv0178	-	PROBABLE CONSERVED MCE ASSOCIATED MEMBRANE PROTEIN	11	172.5	96.4	-0.84	5691	4240.56	-76.1	0.1062	0.56401
Rv0179c	lprO	POSSIBLE LIPOPROTEIN LPRO	22	210.2	228.4	0.12	13871.3	20097	18.2	0.7402	1
Rv0180c	-	PROBABLE CONSERVED TRANSMEMBRANE PROTEIN	27	34.7	9.6	-1.86	2814.1	1034.87	-25.2	0	0
Rv0181c	-	hypothetical protein Rv0181c	14	143.7	155	0.11	6037	8681.33	11.3	0.7849	1
Rv0182c	sigG	RNA polymerase factor sigma-70	19	191.8	231	0.27	10934.6	17556.5	39.2	0.4823	0.92661
Rv0183	-	POSSIBLE LYSOPHOSPHOLIPASE	14	226.4	296.5	0.39	9507.1	16604.5	70.1	0.2853	0.83787
Rv0184	-	hypothetical protein Rv0184	11	68.7	96.1	0.48	2266.4	4227.16	27.4	0.4313	0.9167
Rv0185	-	hypothetical protein Rv0185	9	54.9	97.2	0.82	1482.8	3499.23	42.3	0.4	0.9167
Rv0186	bglS	PROBABLE BETA-GLUCOSIDASE BGLS (GENTIOBIASE) (CELLOBIASE) (BETA-D-GLUCOSIDE GLUCOHYDROLASE)	32	111.7	105	-0.09	10724.5	13436.1	-6.7	0.7963	1
Rv0187	-	PROBABLE O-METHYLTRANSFERASE	7	85.8	66.3	-0.37	1802.3	1856.94	-19.5	0.48	0.92661
Rv0188	-	PROBABLE CONSERVED TRANSMEMBRANE PROTEIN	8	169.3	124.5	-0.44	4062.3	3984.19	-44.8	0.4886	0.92661
Rv0189c	ilvD	dihydroxy-acid dehydratase	18	0.2	0	-0.21	8.5	0	-0.2	0.1784	0.69276
Rv0190	-	hypothetical protein Rv0190	3	302	66.1	-2.19	2718.3	793.66	-235.9	0.0042	0.05839
Rv0191	-	PROBABLE CONSERVED INTEGRAL MEMBRANE PROTEIN	17	474.7	752.8	0.67	24208.8	51189.4	278.1	0.101	0.55313
Rv0192	-	hypothetical protein Rv0192	11	317.8	389.8	0.29	10488.7	17151.5	72	0.4597	0.92661
Rv0192A	-	CONSERVED SECRETED PROTEIN	2	169	426.2	1.33	1014.2	3409.73	257.2	0.257	0.8108
Rv0193c	-	hypothetical protein Rv0193c	32	262.7	264.3	0.01	25219.7	33836.6	1.6	0.9664	1
Rv0194	-	PROBABLE DRUGS-TRANSPORT TRANSMEMBRANE ATP-BINDING PROTEIN ABC TRANSPORTER	48	349	506.5	0.54	50253.6	97240.8	157.5	0.0134	0.14976
Rv0195	-	POSSIBLE TWO COMPONENT TRANSCRIPTIONAL REGULATORY PROTEIN (PROBABLY LUXR-FAMILY)	6	281.4	358.3	0.35	5065.9	8599.96	76.9	0.4766	0.92661
Rv0196	-	POSSIBLE TRANSCRIPTIONAL REGULATORY PROTEIN	7	176	304.5	0.79	3696.7	8527.07	128.5	0.4596	0.92661
Rv0197	-	POSSIBLE OXIDOREDUCTASE	31	104.7	140.6	0.43	9737.2	17433.7	35.9	0.2898	0.84114
Rv0198c	-	PROBABLE ZINC METALLOPROTEASE	39	41.2	55.5	0.43	4816.4	8662.21	14.4	0.3411	0.88635
Rv0199	-	PROBABLE CONSERVED MEMBRANE PROTEIN	12	191.6	62	-1.63	6899.2	2977.71	-129.6	0.0006	0.01078
Rv0200	-	POSSIBLE CONSERVED TRANSMEMBRANE PROTEIN	7	77.9	24.6	-1.66	1635.2	689.73	-53.2	0.0295	0.2651
Rv0201c	-	hypothetical protein Rv0201c	7	164.3	240.8	0.55	3450.7	6741.01	76.4	0.323	0.87374
Rv0202c	mmpL11	PROBABLE CONSERVED TRANSMEMBRANE TRANSPORT PROTEIN MMPL11	36	129.8	124.1	-0.06	14019.5	17874.6	-5.7	0.7936	1
Rv0203	-	POSSIBLE EXPORTED PROTEIN	3	179.3	85.6	-1.07	1613.8	1026.96	-93.7	0.1011	0.55313
Rv0204c	-	PROBABLE CONSERVED TRANSMEMBRANE PROTEIN	19	44.5	41.3	-0.11	2537	3140.68	-3.2	0.803	1
Rv0205	-	PROBABLE CONSERVED TRANSMEMBRANE PROTEIN	12	151.2	208.8	0.47	5442.3	10021.5	57.6	0.3721	0.90723
Rv0206c	mmpL3	POSSIBLE CONSERVED TRANSMEMBRANE TRANSPORT PROTEIN MMPL3	27	1.6	0	-1.36	126.9	0	-1.6	0.1832	0.69286
Rv0207c	-	hypothetical protein Rv0207c	9	154.2	217.4	0.5	4164.7	7827.1	63.2	0.415	0.9167
Rv0208c	trmB	tRNA (guanine-N(7))-methyltransferase	10	244	28.5	-3.1	7320	1139.9	-215.5	0	0
Rv0209	-	hypothetical protein Rv0209	14	159	263.2	0.73	6677.2	14739	104.2	0.4605	0.92661
Rv0210	-	hypothetical protein Rv0210	12	166.1	310.1	0.9	5979.7	14882.7	144	0.1369	0.63294
Rv0211	pckA	phosphoenolpyruvate carboxykinase	22	44.1	6.8	-2.71	2909.4	594.03	-37.3	0	0
Rv0212c	nadR	POSSIBLE TRANSCRIPTIONAL REGULATORY PROTEIN NADR (PROBABLY ASNC-FAMILY)	6	238.8	177.4	-0.43	4298.9	4258.41	-61.4	0.5404	0.95365
Rv0213c	-	POSSIBLE METHYLTRANSFERASE (METHYLASE)	30	198.5	210	0.08	17862.7	25202.8	11.5	0.7507	1
Rv0214	fadD4	acyl-CoA synthetase	31	132.2	141.5	0.1	12298.2	17547.9	9.3	0.7552	1
Rv0215c	fadE3	PROBABLE ACYL-CoA DEHYDROGENASE FADE3	14	170.2	289.6	0.77	7150	16219.6	119.4	0.0949	0.53256
Rv0216	-	hypothetical protein Rv0216	19	74.1	49.7	-0.58	4223.8	3779.47	-24.4	0.3192	0.86936
Rv0217c	lipW	POSSIBLE ESTERASE LIPW	19	133.4	150.6	0.17	7606.6	11445.9	17.2	0.6298	1
Rv0218	-	PROBABLE CONSERVED TRANSMEMBRANE PROTEIN	18	99.3	126.8	0.35	5362.9	9130.38	27.5	0.5072	0.93691
Rv0219	-	PROBABLE CONSERVED TRANSMEMBRANE PROTEIN	11	76.7	93.6	0.29	2529.6	4119.99	17	0.7141	1
Rv0220	lipC	PROBABLE ESTERASE LIPC	22	46.8	53.6	0.2	3086.5	4713.39	6.8	0.7137	1
Rv0221	-	hypothetical protein Rv0221	25	153	184.8	0.27	11472.1	18481.1	31.8	0.472	0.92661
Rv0222	echA1	enoyl-CoA hydratase	8	92.2	110.3	0.26	2212.9	3530.97	18.1	0.7025	1
Rv0223c	-	PROBABLE ALDEHYDE DEHYDROGENASE	22	101	106.2	0.07	6664.7	9343.77	5.2	0.8309	1
Rv0224c	-	POSSIBLE METHYLTRANSFERASE (METHYLASE)	14	0.1	0	-0.13	4.1	0	-0.1	0.4173	0.9167
Rv0225	-	POSSIBLE CONSERVED PROTEIN	20	0	0	0	0	0	0	1	1
Rv0226c	-	PROBABLE CONSERVED TRANSMEMBRANE PROTEIN	23	0	0	0	0	0	0	1	1
Rv0227c	-	PROBABLE CONSERVED MEMBRANE PROTEIN	21	0	0	0	0	0	0	1	1
Rv0228	-	PROBABLE INTEGRAL MEMBRANE ACYLTRANSFERASE	13	0	0	0	0	0	0	1	1
Rv0229c	-	POSSIBLE CONSERVED MEMBRANE PROTEIN	16	154.1	140.8	-0.13	7398.6	9012.58	-13.3	0.7706	1
Rv0230c	php	PROBABLE PHOSPHOTRIESTERASE PHP (PARATHION HYDROLASE) (PTE) (ARYLDIALKYLPHOSPHATASE) (PARAOXONASE) (A-ESTERASE) (ARYLTRIPHOSPHATASE) (PARAOXON HYDROLASE)	13	323.9	501.3	0.63	12632.7	26068.2	177.4	0.0674	0.4358
Rv0231	fadE4	PROBABLE ACYL-CoA DEHYDROGENASE FADE4	33	289.9	412.3	0.51	28695.7	54425	122.5	0.039	0.31373
Rv0232	-	PROBABLE TRANSCRIPTIONAL REGULATORY PROTEIN (PROBABLY TETR/ACRR-FAMILY)	9	350	431.9	0.3	9451.1	15546.8	81.8	0.5326	0.94912
Rv0233	nrdB	ribonucleotide-diphosphate reductase subunit beta	11	296.4	204.4	-0.54	9780.5	8992.26	-92	0.2995	0.85293
Rv0234c	gabD1	succinic semialdehyde dehydrogenase	19	51.7	38.4	-0.43	2948.8	2914.72	-13.4	0.4091	0.9167
Rv0235c	-	PROBABLE CONSERVED TRANSMEMBRANE PROTEIN	22	61.4	78.9	0.36	4050.3	6947.07	17.6	0.4778	0.92661
Rv0236A	-	SMALL SECRETED PROTEIN	2	0	0	0	0	0	0	1	1
Rv0236c	-	PROBABLE CONSERVED TRANSMEMBRANE PROTEIN	34	0	0	-0.06	4.3	0	0	0.4319	0.9167
Rv0237	lpqI	PROBABLE CONSERVED LIPOPROTEIN LPQI	12	103.4	149	0.53	3722.8	7152.82	45.6	0.3901	0.91475
Rv0238	-	POSSIBLE TRANSCRIPTIONAL REGULATORY PROTEIN (PROBABLY TETR-FAMILY)	11	25	1.1	-4.5	823.8	48.54	-23.9	0	0
Rv0239	-	hypothetical protein Rv0239	2	182.6	173	-0.08	1095.7	1383.67	-9.7	0.9175	1
Rv0240	-	hypothetical protein Rv0240	6	204.4	357.2	0.81	3680.1	8573.12	152.8	0.1654	0.68217
Rv0241c	-	hypothetical protein Rv0241c	13	66.9	66.4	-0.01	2608.8	3451.12	-0.5	0.9846	1
Rv0242c	fabG	3-ketoacyl-(acyl-carrier-protein) reductase	11	107.9	20.8	-2.37	3559.2	915.54	-87	0.0002	0.00403
Rv0243	fadA2	acetyl-CoA acetyltransferase	18	110.6	35.8	-1.63	5974.3	2576.82	-74.8	0	0
Rv0244c	fadE5	PROBABLE ACYL-CoA DEHYDROGENASE FADE5	21	63	8.5	-2.89	3966.8	712.82	-54.5	0	0
Rv0245	-	POSSIBLE OXIDOREDUCTASE	4	109.3	68.3	-0.68	1311.5	1093.5	-41	0.3038	0.85904
Rv0246	-	PROBABLE CONSERVED INTEGRAL MEMBRANE PROTEIN	29	178.3	151.5	-0.23	15513.7	17576.4	-26.8	0.4913	0.92661
Rv0247c	-	fumarate reductase iron-sulfur subunit	9	77.5	9.5	-3.02	2092	342.94	-68	0	0
Rv0248c	sdhA	succinate dehydrogenase flavoprotein subunit	33	113.5	11.5	-3.3	11233.7	1521.48	-101.9	0	0
Rv0249c	-	PROBABLE SUCCINATE DEHYDROGENASE	22	122.4	12.5	-3.29	8080	1103.7	-109.9	0	0
Rv0250c	-	hypothetical protein Rv0250c	3	311.5	120.5	-1.37	2803.4	1446.33	-191	0.2654	0.81832
Rv0251c	hsp	HEAT SHOCK PROTEIN HSP (HEAT-STRESS-INDUCED RIBOSOME-BINDING PROTEIN A)	5	261.9	269.2	0.04	3928.6	5384.94	7.3	0.9584	1
Rv0252	nirB	PROBABLE NITRITE REDUCTASE	38	162	212.3	0.39	18465.4	32267	50.3	0.1934	0.71187
Rv0253	nirD	PROBABLE NITRITE REDUCTASE	6	118.5	108.8	-0.12	2132.9	2612.22	-9.7	0.8893	1
Rv0254c	cobU	PROBABLE BIFUNCTIONAL COBALAMIN BIOSYNTHESIS PROTEIN COBU: COBINAMIDE KINASE + COBINAMIDE PHOSPHATE GUANYLYLTRANSFERASE	5	266.5	309	0.21	3997	6179.65	42.5	0.807	1
Rv0255c	cobQ1	cobyric acid synthase	13	187.1	146.1	-0.36	7297.5	7595.26	-41.1	0.3259	0.87415
Rv0257	-	hypothetical protein Rv0257	3	266.4	353.9	0.41	2397.5	4246.64	87.5	0.5471	0.95704
Rv0258c	-	hypothetical protein Rv0258c	6	74.4	23.3	-1.68	1338.6	558.23	-51.1	0.3418	0.88635
Rv0259c	-	hypothetical protein Rv0259c	7	15.6	21.7	0.48	327.2	608.43	6.2	0.6423	1
Rv0260c	-	bifunctional uroporphyrinogen-III synthetase/response regulator domain protein	18	48.5	75.9	0.65	2616.8	5464.69	27.4	0.2368	0.78054
Rv0261c	narK3	PROBABLE INTEGRAL MEMBRANE NITRITE EXTRUSION PROTEIN NARK3 (NITRITE FACILITATOR)	22	53.6	94.1	0.81	3536.7	8279.96	40.5	0.1258	0.60743
Rv0262c	aac	AMINOGLYCOSIDE 2'-N-ACETYLTRANSFERASE AAC (AAC(2')-IC)	6	39	10.6	-1.88	701.7	254.35	-28.4	0.118	0.59223
Rv0263c	-	hypothetical protein Rv0263c	15	71.9	93.5	0.38	3233.8	5610.68	21.6	0.5822	0.97246
Rv0264c	-	hypothetical protein Rv0264c	9	156	78.1	-1	4211.1	2810.91	-77.9	0.12	0.59626
Rv0265c	-	PROBABLE PERIPLASMIC IRON-TRANSPORT LIPOPROTEIN	9	280.9	384	0.45	7584.6	13824.2	103.1	0.3488	0.89175
Rv0266c	oplA	PROBABLE 5-OXOPROLINASE OPLA (5-OXO-L-PROLINASE) (PYROGLUTAMASE) (5-OPASE)	38	256.7	324	0.34	29268.9	49245.9	67.2	0.1521	0.65794
Rv0267	narU	PROBABLE INTEGRAL MEMBRANE NITRITE EXTRUSION PROTEIN NARU (NITRITE FACILITATOR)	11	299.9	416.2	0.47	9897.3	18311.9	116.3	0.2369	0.78054
Rv0268c	-	hypothetical protein Rv0268c	12	459.8	523.5	0.19	16552.6	25127.4	63.7	0.4796	0.92661
Rv0269c	-	hypothetical protein Rv0269c	10	200.3	256.5	0.36	6008.4	10261.2	56.2	0.457	0.9256
Rv0270	fadD2	acyl-CoA synthetase	21	147.4	47	-1.65	9289	3951.36	-100.4	0	0
Rv0271c	fadE6	PROBABLE ACYL-CoA DEHYDROGENASE FADE6	25	141.2	190.7	0.43	10586.5	19072.6	49.6	0.2346	0.77681
Rv0272c	-	hypothetical protein Rv0272c	15	93.6	112.5	0.26	4214.1	6751.79	18.9	0.6926	1
Rv0273c	-	POSSIBLE TRANSCRIPTIONAL REGULATORY PROTEIN	15	57.4	55	-0.06	2583.2	3302.04	-2.4	0.9154	1
Rv0274	-	hypothetical protein Rv0274	8	196.2	188.5	-0.06	4708.1	6033.58	-7.6	0.9143	1
Rv0275c	-	POSSIBLE TRANSCRIPTIONAL REGULATORY PROTEIN (POSSIBLY TETR-FAMILY)	7	70.4	100.8	0.52	1478.2	2821.76	30.4	0.4894	0.92661
Rv0276	-	hypothetical protein Rv0276	17	186.5	145.1	-0.36	9512.2	9865.64	-41.4	0.3429	0.88658
Rv0277c	-	hypothetical protein Rv0277c	5	232.3	384.3	0.73	3483.8	7685.92	152	0.3305	0.8803
Rv0281	-	hypothetical protein Rv0281	12	228.2	172.6	-0.4	8216.9	8284.76	-55.6	0.2741	0.82468
Rv0282	-	hypothetical protein Rv0282	19	0.1	0	-0.1	4.3	0	-0.1	0.4234	0.9167
Rv0283	-	POSSIBLE CONSERVED MEMBRANE PROTEIN	22	0	0	0	0	0	0	1	1
Rv0284	-	POSSIBLE CONSERVED MEMBRANE PROTEIN	57	0	0	0	0	0	0	1	1
Rv0287	esxG	ESAT-6 LIKE PROTEIN ESXG (CONSERVED HYPOTHETICAL PROTEIN TB9.8)	3	0	0	0	0	0	0	1	1
Rv0288	esxH	LOW MOLECULAR WEIGHT PROTEIN ANTIGEN 7 ESXH (10 kDa ANTIGEN) (CFP-7) (PROTEIN TB10.4)	7	0.4	0	-0.49	8.4	0	-0.4	0.1791	0.69276
Rv0289	-	hypothetical protein Rv0289	13	0	0	0	0	0	0	1	1
Rv0290	-	PROBABLE CONSERVED TRANSMEMBRANE PROTEIN	18	0	0	0	0	0	0	1	1
Rv0291	mycP3	PROBABLE MEMBRANE-ANCHORED MYCOSIN MYCP3 (SERINE PROTEASE) (SUBTILISIN-LIKE PROTEASE) (SUBTILASE-LIKE) (MYCOSIN-3)	12	0	0	0	0	0	0	1	1
Rv0292	-	PROBABLE CONSERVED TRANSMEMBRANE PROTEIN	17	8.4	6	-0.48	428.7	408.58	-2.4	0.6839	1
Rv0293c	-	hypothetical protein Rv0293c	26	140.6	131.6	-0.1	10965	13687.7	-9	0.7718	1
Rv0294	tam	PROBABLE TRANS-ACONITATE METHYLTRANSFERASE TAM	13	90.5	196.1	1.12	3530	10198.4	105.6	0.1229	0.6054
Rv0295c	-	hypothetical protein Rv0295c	7	130.1	89.5	-0.54	2732.1	2506.69	-40.6	0.5514	0.95843
Rv0296c	-	PROBABLE SULFATASE	42	179.4	198.1	0.14	22608.1	33273.7	18.6	0.7205	1
Rv0298	-	hypothetical protein Rv0298	5	210.7	243.5	0.21	3160.2	4870.44	32.8	0.9381	1
Rv0299	-	hypothetical protein Rv0299	2	148.9	168.6	0.18	893.6	1348.69	19.7	0.8228	1
Rv0300	-	hypothetical protein Rv0300	4	375.2	386.4	0.04	4502.6	6182.51	11.2	0.9226	1
Rv0301	-	hypothetical protein Rv0301	7	473.6	486.8	0.04	9946.2	13630.2	13.2	0.9389	1
Rv0302	-	PROBABLE TRANSCRIPTIONAL REGULATORY PROTEIN (PROBABLY TETR/ACRR-FAMILY)	8	269.7	378.9	0.49	6472.5	12124.3	109.2	0.3556	0.89567
Rv0303	-	PROBABLE DEHYDROGENASE/REDUCTASE	12	227.3	340.3	0.58	8181.2	16332.5	113	0.1139	0.58217
Rv0306	-	PUTATIVE OXIDOREDUCTASE	6	206.8	208.9	0.01	3722.6	5013.1	2.1	0.9796	1
Rv0307c	-	hypothetical protein Rv0307c	8	264.9	278.3	0.07	6356.4	8907.04	13.5	0.9088	1
Rv0308	-	PROBABLE CONSERVED INTEGRAL MEMBRANE PROTEIN	15	130.6	193.7	0.57	5875.4	11620.9	63.1	0.2711	0.82468
Rv0309	-	POSSIBLE CONSERVED EXPORTED PROTEIN	11	76.1	81.3	0.09	2512.7	3577.92	5.2	0.8864	1
Rv0310c	-	hypothetical protein Rv0310c	12	42.3	80.9	0.94	1521.4	3882.46	38.6	0.275	0.82468
Rv0311	-	hypothetical protein Rv0311	15	62.6	83.9	0.42	2817.2	5036.96	21.3	0.5494	0.95767
Rv0312	-	CONSERVED HYPOTHETICAL PROLINE AND THREONINE RICH PROTEIN	19	28.1	84.6	1.59	1603.1	6428.5	56.5	0.0536	0.38743
Rv0313	-	hypothetical protein Rv0313	4	355.1	330.2	-0.1	4261.5	5283.43	-24.9	0.8204	1
Rv0314c	-	POSSIBLE CONSERVED MEMBRANE PROTEIN	7	587.9	635.4	0.11	12345.1	17790.5	47.5	0.8165	1
Rv0315	-	POSSIBLE BETA-1,3-GLUCANASE PRECURSOR	8	237.7	386.8	0.7	5704.5	12376.7	149.1	0.2382	0.78288
Rv0316	-	POSSIBLE MUCONOLACTONE ISOMERASE	8	116.2	152.7	0.39	2788.1	4886.24	36.5	0.5393	0.95297
Rv0317c	glpQ2	POSSIBLE GLYCEROPHOSPHORYL DIESTER PHOSPHODIESTERASE GLPQ2 (GLYCEROPHOSPHODIESTER PHOSPHODIESTERASE)	13	238.5	299.8	0.33	9301	15589.7	61.3	0.4702	0.92661
Rv0318c	-	PROBABLE CONSERVED INTEGRAL MEMBRANE PROTEIN	6	180.9	202.3	0.16	3255.5	4854.74	21.4	0.7814	1
Rv0319	pcp	pyrrolidone-carboxylate peptidase	7	162.2	183.7	0.18	3406.4	5143.36	21.5	0.8461	1
Rv0320	-	POSSIBLE CONSERVED EXPORTED PROTEIN	12	258.6	304.7	0.24	9311.3	14624.5	46	0.5229	0.94343
Rv0321	dcd	deoxycytidine triphosphate deaminase	4	88.1	156.6	0.83	1056.8	2505.06	68.5	0.594	0.9805
Rv0322	udgA	PROBABLE UDP-GLUCOSE 6-DEHYDROGENASE UDGA (UDP-GLC DEHYDROGENASE) (UDP-GLCDH) (UDPGDH)	21	91.8	118.7	0.37	5780.3	9974.49	27	0.4648	0.92661
Rv0323c	-	hypothetical protein Rv0323c	11	124	141.2	0.19	4090.5	6213.23	17.3	0.7443	1
Rv0324	-	POSSIBLE TRANSCRIPTIONAL REGULATORY PROTEIN (POSSIBLY ARSR-FAMILY)	11	76.9	64.6	-0.25	2536.6	2843.72	-12.2	0.5994	0.98398
Rv0325	-	hypothetical protein Rv0325	6	299.2	716.5	1.26	5384.9	17196.9	417.4	0.1028	0.55506
Rv0326	-	hypothetical protein Rv0326	9	35	74.4	1.09	945.2	2679.01	39.4	0.3627	0.90116
Rv0327c	cyp135A1	POSSIBLE CYTOCHROME P450 135A1 CYP135A1	21	89.2	147.6	0.73	5619.4	12400.9	58.4	0.1825	0.69276
Rv0328	-	POSSIBLE TRANSCRIPTIONAL REGULATORY PROTEIN (POSSIBLY TETR/ACRR-FAMILY)	11	70.2	38.3	-0.87	2316.6	1686.79	-31.9	0.0888	0.51038
Rv0329c	-	hypothetical protein Rv0329c	8	76.7	151.1	0.98	1840.2	4835.06	74.4	0.3421	0.88635
Rv0330c	-	hypothetical protein Rv0330c	9	289.9	321.1	0.15	7828.1	11559.9	31.2	0.7872	1
Rv0331	-	POSSIBLE DEHYDROGENASE/REDUCTASE	18	126.9	158.6	0.32	6851.5	11420.7	31.7	0.3978	0.9167
Rv0332	-	hypothetical protein Rv0332	8	166.9	380.5	1.19	4006.7	12174.8	213.5	0.1471	0.65142
Rv0333	-	hypothetical protein Rv0333	4	134.3	117.1	-0.2	1612.1	1872.96	-17.3	0.8331	1
Rv0334	rmlA	ALPHA-D-GLUCOSE-1-PHOSPHATE THYMIDYLYLTRANSFERASE RMLA (DTDP-GLUCOSE SYNTHASE) (DTDP-GLUCOSE PYROPHOSPHORYLASE)	15	0	0	0	0	0	0	1	1
Rv0337c	aspC	aminotransferase AlaT	20	1.1	5.2	2.19	67.9	413.32	4	0	0
Rv0338c	-	PROBABLE IRON-SULFUR-BINDING REDUCTASE	35	0.8	1.2	0.69	79.6	171.07	0.5	0.4532	0.92447
Rv0339c	-	POSSIBLE TRANSCRIPTIONAL REGULATORY PROTEIN	26	103.1	106.4	0.04	8045.3	11062.4	3.2	0.8911	1
Rv0340	-	hypothetical protein Rv0340	4	129.7	19.8	-2.71	1555.9	316.16	-109.9	0.0431	0.33327
Rv0341	iniB	ISONIAZID INDUCTIBLE GENE PROTEIN INIB	15	122.9	199.6	0.7	5530.1	11974.4	76.7	0.2354	0.77881
Rv0342	iniA	ISONIAZID INDUCTIBLE GENE PROTEIN INIA	24	238.8	278.8	0.22	17190.8	26763.6	40	0.5082	0.93807
Rv0343	iniC	ISONIAZID INDUCTIBLE GENE PROTEIN INIC	10	161.3	105.7	-0.61	4839.5	4229.23	-55.6	0.2336	0.77511
Rv0344c	lpqJ	PROBABLE LIPOPROTEIN LPQJ	10	128.9	326.7	1.34	3867.2	13067.8	197.8	0.0444	0.34003
Rv0345	-	hypothetical protein Rv0345	7	270.8	373.4	0.46	5686.7	10454.4	102.6	0.5598	0.96361
Rv0346c	ansP2	POSSIBLE L-ASPARAGINE PERMEASE ANSP2 (L-ASPARAGINE TRANSPORT PROTEIN)	26	180.9	204.8	0.18	14107.7	21301.1	24	0.7951	1
Rv0347	-	PROBABLE CONSERVED MEMBRANE PROTEIN	15	1	0.5	-0.95	45.4	31.25	-0.5	0.9012	1
Rv0348	-	POSSIBLE TRANSCRIPTIONAL REGULATORY PROTEIN	16	29.9	39.6	0.4	1437.4	2533.56	9.6	0.6671	1
Rv0349	-	hypothetical protein Rv0349	8	472.7	588.7	0.32	11344.1	18838.4	116	0.4449	0.91754
Rv0350	dnaK	molecular chaperone DnaK	17	0	0	0	0	0	0	1	1
Rv0351	grpE	PROBABLE GRPE PROTEIN (HSP-70 COFACTOR)	9	14.3	1.6	-3.19	384.8	56.22	-12.7	0.0543	0.38967
Rv0352	dnaJ1	PROBABLE CHAPERONE PROTEIN DNAJ1	12	10.1	18.4	0.86	363.5	882.51	8.3	0.6552	1
Rv0353	hspR	PROBABLE HEAT SHOCK PROTEIN TRANSCRIPTIONAL REPRESSOR HSPR (MERR FAMILY)	6	171.9	64.1	-1.42	3094.4	1537.71	-107.8	0.0138	0.1538
Rv0356c	-	hypothetical protein Rv0356c	8	112.6	202.2	0.84	2701.5	6469.89	89.6	0.2655	0.81832
Rv0357c	purA	adenylosuccinate synthetase	23	0	0	0	0	0	0	1	1
Rv0358	-	hypothetical protein Rv0358	11	1.7	0.4	-2.06	55.7	17.77	-1.3	0.1096	0.57291
Rv0359	-	PROBABLE CONSERVED INTEGRAL MEMBRANE PROTEIN	10	289.9	447.6	0.63	8696	17905.6	157.8	0.0756	0.46767
Rv0360c	-	hypothetical protein Rv0360c	8	166.6	271.5	0.71	3997.8	8689.58	105	0.2782	0.82959
Rv0361	-	PROBABLE CONSERVED MEMBRANE PROTEIN	8	106.5	57.5	-0.89	2556.4	1840.73	-49	0.1057	0.56307
Rv0362	mgtE	POSSIBLE Mg2+ TRANSPORT TRANSMEMBRANE PROTEIN MGTE	14	174.6	211.2	0.27	7335.3	11828.2	36.6	0.4887	0.92661
Rv0363c	fba	fructose-bisphosphate aldolase	14	0	2.9	1.97	0	163.86	2.9	0.0001	0.00215
Rv0364	-	POSSIBLE CONSERVED TRANSMEMBRANE PROTEIN	12	13.3	37.1	1.48	480.3	1781.76	23.8	0.4271	0.9167
Rv0365c	-	hypothetical protein Rv0365c	19	171.4	280.3	0.71	9771.3	21305.7	108.9	0.1683	0.68633
Rv0366c	-	hypothetical protein Rv0366c	5	197.2	200.7	0.02	2958.6	4013.76	3.4	0.9561	1
Rv0367c	-	hypothetical protein Rv0367c	2	184.3	182.3	-0.02	1106	1458.55	-2	0.9829	1
Rv0368c	-	hypothetical protein Rv0368c	17	213.9	217.1	0.02	10908	14763.6	3.2	0.9511	1
Rv0369c	-	POSSIBLE MEMBRANE OXIDOREDUCTASE	7	43.9	91.7	1.06	922.4	2568.91	47.8	0.328	0.87652
Rv0370c	-	POSSIBLE OXIDOREDUCTASE	19	68.6	18.5	-1.89	3908.5	1405.26	-50.1	0.0018	0.02773
Rv0371c	-	hypothetical protein Rv0371c	6	17.1	18.9	0.14	308.6	453.68	1.8	0.9752	1
Rv0372c	-	hypothetical protein Rv0372c	6	32.4	41	0.34	583.9	985.19	8.6	0.744	1
Rv0373c	-	PROBABLE CARBON MONOXYDE DEHYDROGENASE (LARGE CHAIN)	37	60.6	56.8	-0.09	6726.2	8399.1	-3.8	0.8212	1
Rv0374c	-	PROBABLE CARBON MONOXYDE DEHYDROGENASE (SMALL CHAIN)	4	28.8	59.6	1.05	345.7	953.24	30.8	0.6869	1
Rv0375c	-	PROBABLE CARBON MONOXYDE DEHYDROGENASE (MEDIUM CHAIN)	8	27.1	8.8	-1.62	651.5	281.82	-18.3	0.0717	0.45124
Rv0376c	-	hypothetical protein Rv0376c	18	100.6	135.2	0.43	5433.9	9736.42	34.6	0.5312	0.94907
Rv0377	-	PROBABLE TRANSCRIPTIONAL REGULATORY PROTEIN (PROBABLY LYSR-FAMILY)	8	99.8	109.4	0.13	2395	3499.63	9.6	0.9358	1
Rv0378	-	CONSERVED HYPOTHETICAL GLYCINE RICH PROTEIN	3	64.9	3.3	-4.31	584.2	39.4	-61.6	0.0404	0.32111
Rv0379	secE2	POSSIBLE PROTEIN TRANSPORT PROTEIN SECE2	2	99	88.9	-0.15	593.7	711.02	-10.1	0.8809	1
Rv0380c	-	POSSIBLE RNA METHYLTRANSFERASE (RNA METHYLASE)	10	49.4	142.8	1.53	1481.1	5710.39	93.4	0.068	0.43832
Rv0381c	-	hypothetical protein Rv0381c	17	258.7	271.8	0.07	13194.8	18479.1	13	0.8655	1
Rv0382c	pyrE	orotate phosphoribosyltransferase	12	0	0	0	0	0	0	1	1
Rv0383c	-	POSSIBLE CONSERVED SECRETED PROTEIN	8	6	0.5	-3.47	144	17.34	-5.5	0.078	0.4766
Rv0384c	clpB	PROBABLE ENDOPEPTIDASE ATP BINDING PROTEIN (CHAIN B) CLPB (CLPB PROTEIN) (HEAT SHOCK PROTEIN F84.1)	21	0.5	0.3	-0.72	34.2	27.74	-0.2	0.4681	0.92661
Rv0385	-	hypothetical protein Rv0385	19	299.4	416.1	0.48	17064.5	31625.3	116.7	0.0863	0.50077
Rv0386	-	PROBABLE TRANSCRIPTIONAL REGULATORY PROTEIN (PROBABLY LUXR/UHPA-FAMILY)	41	168.9	261.9	0.63	20778	42948.3	93	0.0357	0.29883
Rv0389	purT	phosphoribosylglycinamide formyltransferase 2	7	284.5	426.1	0.58	5974.8	11931.5	141.6	0.2361	0.77919
Rv0390	-	hypothetical protein Rv0390	6	201.7	100.4	-1.01	3630.7	2410.75	-101.3	0.1246	0.60703
Rv0391	metZ	O-succinylhomoserine sulfhydrylase	20	110.8	70.6	-0.65	6645.5	5648.18	-40.2	0.1175	0.59195
Rv0392c	ndhA	PROBABLE MEMBRANE NADH DEHYDROGENASE NDHA	15	152.3	240.4	0.66	6854.1	14422.5	88.1	0.1659	0.68224
Rv0394c	-	POSSIBLE SECRETED PROTEIN	9	160	283.5	0.83	4319.4	10206.7	123.5	0.1772	0.69276
Rv0395	-	hypothetical protein Rv0395	6	135.4	34.7	-1.96	2437.3	832.91	-100.7	0.018	0.18558
Rv0396	-	hypothetical protein Rv0396	4	156.8	250.2	0.67	1882	4003.46	93.4	0.8602	1
Rv0398c	-	POSSIBLE SECRETED PROTEIN	4	14.7	77.2	2.39	176.5	1235.29	62.5	0.3726	0.90723
Rv0399c	lpqK	POSSIBLE CONSERVED LIPOPROTEIN LPQK	23	69.2	78.3	0.18	4774.4	7200.62	9.1	0.7447	1
Rv0400c	fadE7	ACYL-CoA DEHYDROGENASE FADE7	10	37.5	19.6	-0.93	1123.8	784.65	-17.8	0.2815	0.83446
Rv0401	-	PROBABLE CONSERVED TRANSMEMBRANE PROTEIN	3	53.1	32.6	-0.7	477.7	391.68	-20.4	0.6139	0.99491
Rv0402c	mmpL1	PROBABLE CONSERVED TRANSMEMBRANE TRANSPORT PROTEIN MMPL1	48	138.1	210.8	0.61	19886.1	40466.9	72.7	0.1053	0.56169
Rv0403c	mmpS1	PROBABLE CONSERVED MEMBRANE PROTEIN MMPS1	7	121.8	40.2	-1.6	2557.7	1125.18	-81.6	0.0347	0.29521
Rv0404	fadD30	acyl-CoA synthetase	80	32.3	31.9	-0.02	7757.3	10212.6	-0.4	0.9602	1
Rv0405	pks6	PROBABLE MEMBRANE BOUND POLYKETIDE SYNTHASE PKS6	103	71.3	77.9	0.13	22020.5	32088.3	6.6	0.673	1
Rv0406c	-	BETA LACTAMASE LIKE PROTEIN	13	197.1	61.8	-1.67	7687.8	3214.79	-135.3	0	0
Rv0407	fgd1	PROBABLE F420-DEPENDENT GLUCOSE-6-PHOSPHATE DEHYDROGENASE FGD1	18	134.2	56.1	-1.26	7247.3	4041.13	-78.1	0.0002	0.00403
Rv0408	pta	phosphate acetyltransferase	38	57.4	97.5	0.76	6542.2	14816.8	40.1	0.1807	0.69276
Rv0409	ackA	acetate kinase	16	56	63.3	0.18	2686.5	4048.72	7.3	0.7615	1
Rv0410c	pknG	SERINE/THREONINE-PROTEIN KINASE PKNG (PROTEIN KINASE G) (STPK G)	29	26.6	4.9	-2.45	2309.9	565.31	-21.7	0	0
Rv0411c	glnH	PROBABLE GLUTAMINE-BINDING LIPOPROTEIN GLNH (GLNBP)	8	29.8	3.6	-3.05	716.1	115.38	-26.2	0	0
Rv0412c	-	POSSIBLE CONSERVED MEMBRANE PROTEIN	21	40.9	4.6	-3.14	2575.3	389.53	-36.2	0	0
Rv0413	mutT3	POSSIBLE MUTATOR PROTEIN MUTT3 (7,8-DIHYDRO-8-OXOGUANINE-TRIPHOSPHATASE) (8-OXO-DGTPASE) (DGTP PYROPHOSPHOHYDROLASE)	5	226.1	621	1.46	3391.3	12419.9	394.9	0.0594	0.40791
Rv0414c	thiE	thiamine-phosphate pyrophosphorylase	9	0	0	0	0	0	0	1	1
Rv0415	thiO	POSSIBLE THIAMINE BIOSYNTHESIS OXIDOREDUCTASE THIO	11	0	0	0	0	0	0	1	1
Rv0416	thiS	sulfur carrier protein ThiS	4	0	0	0	0	0	0	1	1
Rv0417	thiG	thiazole synthase	14	0	0	0	0	0	0	1	1
Rv0418	lpqL	PROBABLE LIPOPROTEIN AMINOPEPTIDASE LPQL	27	60.5	92	0.6	4903.6	9940.92	31.5	0.19	0.70822
Rv0419	lpqM	POSSIBLE LIPOPROTEIN PEPTIDASE LPQM	18	158.1	117.6	-0.43	8536	8468.24	-40.5	0.2932	0.84374
Rv0420c	-	POSSIBLE TRANSMEMBRANE PROTEIN	7	262.3	258.1	-0.02	5509.3	7225.67	-4.3	0.9569	1
Rv0421c	-	hypothetical protein Rv0421c	8	19.6	86.4	2.14	471.5	2766.33	66.8	0.0362	0.30007
Rv0422c	thiD	phosphomethylpyrimidine kinase	14	0	0	0	0	0	0	1	1
Rv0423c	thiC	thiamine biosynthesis protein ThiC	19	0.1	0	-0.1	4.1	0	-0.1	0.4263	0.9167
Rv0424c	-	hypothetical protein Rv0424c	8	364	281.8	-0.37	8736.1	9017.18	-82.2	0.2815	0.83446
Rv0425c	ctpH	POSSIBLE METAL CATION TRANSPORTING P-TYPE ATPASE CTPH	35	114	240.2	1.07	11973.6	33624.9	126.1	0.004	0.056
Rv0426c	-	POSSIBLE TRANSMEMBRANE PROTEIN	2	307.2	571.3	0.89	1843.3	4570.33	264.1	0.0556	0.39404
Rv0427c	xthA	PROBABLE EXODEOXYRIBONUCLEASE III PROTEIN XTHA (EXONUCLEASE III) (EXO III) (AP ENDONUCLEASE VI)	13	114.2	76.4	-0.58	4453.4	3970.44	-37.8	0.2162	0.74752
Rv0428c	-	hypothetical protein Rv0428c	12	76.2	87.3	0.2	2742	4190.81	11.1	0.7181	1
Rv0429c	def	peptide deformylase	8	0	0	0	0	0	0	1	1
Rv0430	-	hypothetical protein Rv0430	3	0	0	0	0	0	0	1	1
Rv0431	-	PUTATIVE TUBERCULIN RELATED PEPTIDE	9	23.8	7.9	-1.59	641.7	284.03	-15.9	0.0073	0.09159
Rv0432	sodC	PROBABLE PERIPLASMIC SUPEROXIDE DISMUTASE	12	202.2	161	-0.33	7280.5	7729.51	-41.2	0.3192	0.86936
Rv0433	-	hypothetical protein Rv0433	22	208.7	116.3	-0.84	13771.4	10230.9	-92.4	0.0271	0.25205
Rv0434	-	hypothetical protein Rv0434	13	200.3	331.4	0.73	7812.5	17233.9	131.1	0.1569	0.6667
Rv0435c	-	PUTATIVE CONSERVED ATPASE	21	192.6	240.9	0.32	12136.9	20231.9	48.2	0.311	0.86856
Rv0436c	pssA	PROBABLE CDP-DIACYLGLYCEROL--SERINE O-PHOSPHATIDYLTRANSFERASE PSSA (PS SYNTHASE) (PHOSPHATIDYLSERINE SYNTHASE)	16	79.4	9.8	-3.02	3811.8	626.86	-69.6	0	0
Rv0437c	psd	phosphatidylserine decarboxylase	8	68.1	11.7	-2.54	1633.2	374.31	-56.4	0.0054	0.07158
Rv0438c	moeA2	PROBABLE MOLYBDOPTERIN BIOSYNTHESIS PROTEIN MOEA2	13	169.2	205.3	0.28	6599.7	10673.1	36	0.496	0.92956
Rv0439c	-	short chain dehydrogenase	18	208.2	265.4	0.35	11244.9	19106.7	57.1	0.4846	0.92661
Rv0440	groEL	chaperonin GroEL	11	0	0	0	0	0	0	1	1
Rv0441c	-	hypothetical protein Rv0441c	7	171.5	167.6	-0.03	3600.6	4692.73	-3.9	0.9472	1
Rv0443	-	hypothetical protein Rv0443	12	303.1	490.2	0.69	10910.7	23531.8	187.2	0.2285	0.76938
Rv0444c	-	hypothetical protein Rv0444c	7	104.4	218.5	1.06	2193.1	6116.94	114	0.0636	0.42361
Rv0445c	sigK	RNA polymerase sigma factor SigK	10	274.5	337.6	0.3	8236	13504.9	63.1	0.4829	0.92661
Rv0446c	-	POSSIBLE CONSERVED TRANSMEMBRANE PROTEIN	15	176.6	239.5	0.44	7944.9	14368.9	62.9	0.3629	0.90116
Rv0447c	ufaA1	PROBABLE CYCLOPROPANE-FATTY-ACYL-PHOSPHOLIPID SYNTHASE UFAA1 (CYCLOPROPANE FATTY ACID SYNTHASE) (CFA SYNTHASE)	25	203.7	238.3	0.23	15278.9	23834.3	34.6	0.4586	0.92661
Rv0448c	-	hypothetical protein Rv0448c	13	252.2	275.4	0.13	9836.2	14320.8	23.2	0.7227	1
Rv0449c	-	hypothetical protein Rv0449c	23	208.5	249.2	0.26	14386.2	22924.8	40.7	0.4184	0.9167
Rv0450c	mmpL4	PROBABLE CONSERVED TRANSMEMBRANE TRANSPORT PROTEIN MMPL4	77	68.6	47.8	-0.52	15854.1	14707.7	-20.9	0.0397	0.31617
Rv0451c	mmpS4	PROBABLE CONSERVED MEMBRANE PROTEIN MMPS4	14	11.8	15.3	0.37	495.4	854.92	3.5	0.8715	1
Rv0452	-	POSSIBLE TRANSCRIPTIONAL REGULATORY PROTEIN	9	167.3	163.6	-0.03	4517	5890.78	-3.7	0.9449	1
Rv0454	-	hypothetical protein Rv0454	6	281.4	245.5	-0.2	5065.1	5891.07	-35.9	0.7165	1
Rv0455c	-	hypothetical protein Rv0455c	10	8.1	2	-2.03	242.6	79.46	-6.1	0.0014	0.02262
Rv0456A	-	hypothetical protein Rv0456A	4	230.4	145.4	-0.66	2764.6	2325.83	-85	0.2389	0.78454
Rv0456c	echA2	enoyl-CoA hydratase	9	168.2	128.7	-0.39	4541.5	4631.97	-39.5	0.3025	0.85662
Rv0457c	-	PROBABLE PEPTIDASE	34	111.4	126.7	0.19	11363.9	17230.6	15.3	0.613	0.99426
Rv0458	-	PROBABLE ALDEHYDE DEHYDROGENASE	18	204.6	309.4	0.6	11048.4	22274	104.8	0.1545	0.66186
Rv0459	-	hypothetical protein Rv0459	5	145.1	120.3	-0.27	2176.7	2405.08	-24.9	0.7251	1
Rv0460	-	CONSERVED HYDROPHOBIC PROTEIN	2	149.2	333.2	1.16	895.2	2665.41	184	0.3825	0.90952
Rv0461	-	PROBABLE TRANSMEMBRANE PROTEIN	15	375.3	494.2	0.4	16888	29652.7	118.9	0.2067	0.73571
Rv0462	lpd	dihydrolipoamide dehydrogenase	25	3.6	0	-2.19	266.6	0	-3.6	0	0
Rv0463	-	PROBABLE CONSERVED MEMBRANE PROTEIN	3	288.1	219.4	-0.39	2593.2	2633.16	-68.7	0.6725	1
Rv0464c	-	hypothetical protein Rv0464c	14	195.4	162.3	-0.27	8207.3	9088.21	-33.1	0.5358	0.95026
Rv0465c	-	PROBABLE TRANSCRIPTIONAL REGULATORY PROTEIN	24	286.6	89	-1.69	20636.7	8545.28	-197.6	0	0
Rv0466	-	hypothetical protein Rv0466	8	357.6	308.3	-0.21	8581.5	9864.16	-49.3	0.611	0.99238
Rv0467	icl	isocitrate lyase	18	51.6	11.4	-2.18	2786.4	818.98	-40.2	0	0
Rv0468	fadB2	3-hydroxybutyryl-CoA dehydrogenase	10	103.6	58.2	-0.83	3106.9	2326.89	-45.4	0.0816	0.48886
Rv0469	umaA	POSSIBLE MYCOLIC ACID SYNTHASE UMAA	21	115.4	89.4	-0.37	7272.3	7513.23	-26	0.3793	0.90865
Rv0470A	-	hypothetical protein Rv0470A	11	330.9	302.7	-0.13	10920.5	13318.4	-28.2	0.7336	1
Rv0470c	pcaA	MYCOLIC ACID SYNTHASE PCAA (CYCLOPROPANE SYNTHASE)	10	78.9	33.7	-1.23	2367.1	1347.18	-45.2	0.0004	0.00756
Rv0471c	-	hypothetical protein Rv0471c	12	431.9	481.6	0.16	15549.9	23116.6	49.7	0.6004	0.98398
Rv0472c	-	PROBABLE TRANSCRIPTIONAL REGULATORY PROTEIN (POSSIBLY TETR-FAMILY)	9	134.8	90.2	-0.58	3640	3248.97	-44.6	0.2115	0.74165
Rv0473	-	POSSIBLE CONSERVED TRANSMEMBRANE PROTEIN	14	242.4	431.8	0.83	10180.2	24178.1	189.4	0.1197	0.59601
Rv0474	-	PROBABLE TRANSCRIPTIONAL REGULATORY PROTEIN	7	477.3	377	-0.34	10024.2	10555	-100.4	0.411	0.9167
Rv0475	hbhA	IRON-REGULATED HEPARIN BINDING HEMAGGLUTININ HBHA (ADHESIN)	9	195.3	110.8	-0.82	5274.4	3988.48	-84.6	0.0631	0.42172
Rv0476	-	POSSIBLE CONSERVED TRANSMEMBRANE PROTEIN	5	468.1	641	0.45	7022.1	12820	172.9	0.5677	0.96388
Rv0477	-	POSSIBLE CONSERVED SECRETED PROTEIN	5	535.7	634.7	0.24	8036	12693.8	99	0.7072	1
Rv0478	deoC	deoxyribose-phosphate aldolase	3	187	125.9	-0.57	1682.9	1511.09	-61.1	0.4918	0.92661
Rv0479c	-	PROBABLE CONSERVED MEMBRANE PROTEIN	12	13.9	12	-0.21	500.9	576.72	-1.9	0.9384	1
Rv0480c	-	POSSIBLE AMIDOHYDROLASE	14	177.6	264.3	0.57	7459.2	14802.8	86.7	0.273	0.82468
Rv0481c	-	hypothetical protein Rv0481c	11	299.4	389.9	0.38	9881.7	17157.4	90.5	0.4826	0.92661
Rv0482	murB	UDP-N-acetylenolpyruvoylglucosamine reductase	10	0	0	0	0	0	0	1	1
Rv0483	lprQ	PROBABLE CONSERVED LIPOPROTEIN LPRQ	24	474.1	451.7	-0.07	34137.7	43365.8	-22.4	0.7866	1
Rv0484c	-	PROBABLE SHORT-CHAIN TYPE OXIDOREDUCTASE	8	280.9	347.8	0.31	6742.1	11129.3	66.9	0.6602	1
Rv0485	-	POSSIBLE TRANSCRIPTIONAL REGULATORY PROTEIN	21	270.3	65.9	-2.04	17031.6	5534.93	-204.5	0	0
Rv0486	-	MANNOSYLTRANSFERASE	11	117.8	26.6	-2.15	3888.2	1171.18	-91.2	0	0
Rv0487	-	hypothetical protein Rv0487	9	357.5	201.3	-0.83	9652.4	7247.17	-156.2	0.0171	0.18002
Rv0488	-	PROBABLE CONSERVED INTEGRAL MEMBRANE PROTEIN	9	184.3	167	-0.14	4975.6	6013.23	-17.2	0.7814	1
Rv0489	gpm1	phosphoglyceromutase	11	5.3	0.4	-3.78	174.9	17.02	-4.9	0.0004	0.00756
Rv0490	senX3	PUTATIVE TWO COMPONENT SENSOR HISTIDINE KINASE SENX3	16	120.5	119.2	-0.02	5783.6	7627.65	-1.3	0.9683	1
Rv0491	regX3	TWO COMPONENT SENSORY TRANSDUCTION PROTEIN REGX3 (TRANSCRIPTIONAL REGULATORY PROTEIN) (PROBABLY LUXR-FAMILY)	8	323.4	288.7	-0.16	7760.8	9237.86	-34.7	0.8504	1
Rv0492A	-	hypothetical protein Rv0492A	4	268.4	406.5	0.6	3220.8	6503.24	138.1	0.5087	0.93822
Rv0492c	-	PROBABLE OXIDOREDUCTASE GMC-TYPE	14	255.9	293.2	0.2	10749.8	16420.7	37.3	0.5771	0.96994
Rv0493c	-	hypothetical protein Rv0493c	16	262.6	173.3	-0.6	12605.3	11092.1	-89.3	0.0644	0.42684
Rv0494	-	PROBABLE TRANSCRIPTIONAL REGULATORY PROTEIN (PROBABLY GNTR-FAMILY)	6	102.4	66.6	-0.62	1842.3	1598.08	-35.8	0.3127	0.86856
Rv0495c	-	hypothetical protein Rv0495c	11	65.7	22.4	-1.55	2169	986.97	-43.3	0.0362	0.30007
Rv0496	-	hypothetical protein Rv0496	8	102	112.2	0.14	2448.7	3590.35	10.2	0.861	1
Rv0497	-	PROBABLE CONSERVED TRANSMEMBRANE PROTEIN	12	95.2	66	-0.53	3428.5	3166.8	-29.3	0.3755	0.90723
Rv0498	-	hypothetical protein Rv0498	11	153.6	201.8	0.39	5067.2	8880.43	48.3	0.4117	0.9167
Rv0499	-	hypothetical protein Rv0499	5	219.3	260	0.25	3289.8	5199.45	40.7	0.7283	1
Rv0500	proC	pyrroline-5-carboxylate reductase	11	0.1	0	-0.17	4.1	0	-0.1	0.4335	0.9167
Rv0500A	-	hypothetical protein Rv0500A	3	75.2	112.3	0.58	677	1347.35	37.1	0.6652	1
Rv0500B	-	hypothetical protein Rv0500B	1	228.8	59.6	-1.94	686.3	238.5	-169.1	0.1067	0.56516
Rv0501	galE2	POSSIBLE UDP-GLUCOSE 4-EPIMERASE GALE2 (GALACTOWALDENASE) (UDP-GALACTOSE 4-EPIMERASE) (URIDINE DIPHOSPHATE GALACTOSE 4-EPIMERASE) (URIDINE DIPHOSPHO-GALACTOSE 4-EPIMERASE)	23	136.9	127.1	-0.11	9445.5	11691.7	-9.8	0.7194	1
Rv0502	-	hypothetical protein Rv0502	16	162.7	250.5	0.62	7808.5	16033.2	87.8	0.2768	0.82915
Rv0503c	cmaA2	CYCLOPROPANE-FATTY-ACYL-PHOSPHOLIPID SYNTHASE 2 CMAA2 (CYCLOPROPANE FATTY ACID SYNTHASE) (CFA SYNTHASE) (CYCLOPROPANE MYCOLIC ACID SYNTHASE 2) (MYCOLIC ACID TRANS-CYCLOPROPANE SYNTHETASE)	19	541.3	625.6	0.21	30856.2	47546.1	84.3	0.4319	0.9167
Rv0504c	-	hypothetical protein Rv0504c	8	13.5	1	-3.81	324.6	30.86	-12.6	0	0
Rv0505c	serB1	POSSIBLE PHOSPHOSERINE PHOSPHATASE SERB1 (PSP) (O-PHOSPHOSERINE PHOSPHOHYDROLASE) (PSPASE)	19	41.5	9.3	-2.15	2365.2	709.75	-32.2	0.001	0.0172
Rv0506	mmpS2	PROBABLE CONSERVED MEMBRANE PROTEIN MMPS2	8	375.5	548.1	0.55	9012.6	17540.6	172.6	0.353	0.89358
Rv0507	mmpL2	PROBABLE CONSERVED TRANSMEMBRANE TRANSPORT PROTEIN MMPL2	79	135.1	132.5	-0.03	32018.3	41873.2	-2.6	0.919	1
Rv0508	-	hypothetical protein Rv0508	6	152.8	114.2	-0.42	2749.5	2740.8	-38.6	0.6203	1
Rv0509	hemA	glutamyl-tRNA reductase	19	0	0	0	0	0	0	1	1
Rv0510	hemC	porphobilinogen deaminase	10	0	0	0	0	0	0	1	1
Rv0511	hemD	PROBABLE UROPORPHYRIN-III C-METHYLTRANSFERASE HEMD (UROPORPHYRINOGEN III METHYLASE) (UROGEN III METHYLASE) (SUMT) (UROGEN III METHYLASE) (UROM)	16	0	0	0	0	0	0	1	1
Rv0512	hemB	delta-aminolevulinic acid dehydratase	18	0	0	0	0	0	0	1	1
Rv0513	-	POSSIBLE CONSERVED TRANSMEMBRANE PROTEIN	6	220.3	68.7	-1.68	3965	1649.89	-151.5	0.0243	0.2342
Rv0514	-	POSSIBLE TRANSMEMBRANE PROTEIN	1	510.4	809.3	0.67	1531.1	3237.09	298.9	0.3205	0.87087
Rv0516c	-	hypothetical protein Rv0516c	7	376.1	377	0	7899.1	10556.6	0.9	0.9952	1
Rv0517	-	POSSIBLE MEMBRANE ACYLTRANSFERASE	17	412.4	660.4	0.68	21030	44909.5	248.1	0.0155	0.1676
Rv0518	-	POSSIBLE EXPORTED PROTEIN	10	251.3	373	0.57	7537.7	14921.8	121.8	0.2274	0.76697
Rv0519c	-	POSSIBLE CONSERVED MEMBRANE PROTEIN	8	496.5	400.6	-0.31	11915.6	12819.7	-95.9	0.5436	0.95507
Rv0520	-	POSSIBLE METHYLTRANSFERASE/METHYLASE (FRAGMENT)	4	363.9	388.1	0.09	4367.3	6209.18	24.1	0.8916	1
Rv0521	-	POSSIBLE METHYLTRANSFERASE/METHYLASE (FRAGMENT)	4	179.4	116.2	-0.63	2152.2	1859.43	-63.1	0.2264	0.76489
Rv0522	gabP	PROBABLE GABA PERMEASE GABP (4-AMINO BUTYRATE TRANSPORT CARRIER) (GAMA-AMINOBUTYRATE PERMEASE)	19	235.7	212.9	-0.15	13433.2	16182.8	-22.7	0.6524	1
Rv0523c	-	hypothetical protein Rv0523c	8	191.6	152.4	-0.33	4598.3	4877.23	-39.2	0.4741	0.92661
Rv0524	hemL	glutamate-1-semialdehyde aminotransferase	20	0	0.1	0.08	0	4.41	0.1	1	1
Rv0525	-	hypothetical protein Rv0525	9	0	0	0	0	0	0	1	1
Rv0526	-	POSSIBLE THIOREDOXIN PROTEIN (THIOL-DISULFIDE INTERCHANGE PROTEIN)	7	0	0	0	0	0	0	1	1
Rv0527	ccdA	POSSIBLE CYTOCHROME C-TYPE BIOGENESIS PROTEIN CCDA	5	0	0	0	0	0	0	1	1
Rv0528	-	PROBABLE CONSERVED TRANSMEMBRANE PROTEIN	15	0.1	0	-0.13	4.3	0	-0.1	0.4335	0.9167
Rv0529	ccsA	POSSIBLE CYTOCHROME C-TYPE BIOGENESIS PROTEIN CCSA	15	0	0	0	0	0	0	1	1
Rv0530	-	hypothetical protein Rv0530	16	293.1	262.4	-0.16	14068.6	16791.7	-30.7	0.6387	1
Rv0531	-	POSSIBLE CONSERVED MEMBRANE PROTEIN	3	12.2	0.4	-5.11	109.4	4.23	-11.8	0.0619	0.41579
Rv0533c	fabH	3-oxoacyl-(acyl carrier protein) synthase III	14	250.4	507.7	1.02	10518.4	28433.6	257.3	0.042	0.32988
Rv0534c	menA	1,4-dihydroxy-2-naphthoate octaprenyltransferase	11	0	0	0	0	0	0	1	1
Rv0535	pnp	5'-methylthioadenosine phosphorylase	9	161	181.6	0.17	4347.2	6536.12	20.6	0.7318	1
Rv0536	galE3	PROBABLE UDP-GLUCOSE 4-EPIMERASE GALE3 (GALACTOWALDENASE) (UDP-GALACTOSE 4-EPIMERASE) (URIDINE DIPHOSPHATE GALACTOSE 4-EPIMERASE) (URIDINE DIPHOSPHO-GALACTOSE 4-EPIMERASE)	12	107.7	111	0.04	3876	5328.71	3.3	0.9799	1
Rv0537c	-	PROBABLE INTEGRAL MEMBRANE PROTEIN	18	188.8	210.4	0.16	10197.4	15146.2	21.5	0.6642	1
Rv0538	-	POSSIBLE CONSERVED MEMBRANE PROTEIN	14	106.9	83.4	-0.36	4488.4	4669.09	-23.5	0.4285	0.9167
Rv0539	-	PROBABLE DOLICHYL-PHOSPHATE SUGAR SYNTHASE (DOLICHOL-PHOSPHATE SUGAR SYNTHETASE) (DOLICHOL-PHOSPHATE SUGAR TRANSFERASE) (SUGAR PHOSPHORYLDOLICHOL SYNTHASE)	6	99.3	108.2	0.12	1787.7	2596.76	8.9	0.8582	1
Rv0540	-	hypothetical protein Rv0540	10	48.3	52.9	0.13	1449.4	2114.56	4.6	0.9096	1
Rv0541c	-	PROBABLE CONSERVED INTEGRAL MEMBRANE PROTEIN	17	0.4	0.1	-2.69	20.3	4.22	-0.3	0.0743	0.46034
Rv0542c	menE	O-succinylbenzoic acid--CoA ligase	14	0	0.1	0.1	0	4.18	0.1	1	1
Rv0543c	-	hypothetical protein Rv0543c	2	0	0	0	0	0	0	1	1
Rv0544c	-	POSSIBLE CONSERVED TRANSMEMBRANE PROTEIN	6	393.5	151.1	-1.38	7082.6	3625.65	-242.4	0.0428	0.33224
Rv0545c	pitA	PROBABLE LOW-AFFINITY INORGANIC PHOSPHATE TRANSPORTER INTEGRAL MEMBRANE PROTEIN PITA	14	148	82.7	-0.84	6215.9	4630.47	-65.3	0.1335	0.6264
Rv0546c	-	hypothetical protein Rv0546c	7	287.8	170.5	-0.75	6043.7	4774.93	-117.3	0.1502	0.65584
Rv0547c	-	short chain dehydrogenase	10	288	495.8	0.78	8641.5	19830.2	207.7	0.0252	0.24055
Rv0548c	menB	naphthoate synthase	10	0	0	0	0	0	0	1	1
Rv0549c	-	hypothetical protein Rv0549c	4	144.2	148	0.04	1730.8	2367.79	3.8	0.9639	1
Rv0550c	-	hypothetical protein Rv0550c	3	383.9	304.3	-0.34	3454.8	3651.87	-79.5	0.7441	1
Rv0551c	fadD8	acyl-CoA synthetase	28	123.2	169.4	0.46	10351.2	18967.4	46.1	0.1416	0.64228
Rv0552	-	hypothetical protein Rv0552	18	116.1	117.1	0.01	6268.4	8428.38	1	0.9736	1
Rv0553	menC	O-succinylbenzoate synthase	7	0	0	0	0	0	0	1	1
Rv0554	bpoC	POSSIBLE PEROXIDASE BPOC (NON-HAEM PEROXIDASE)	13	157.1	21.7	-2.85	6127.9	1129.56	-135.4	0	0
Rv0555	menD	2-succinyl-6-hydroxy-2,4-cyclohexadiene-1-carboxylic acid synthase/2-oxoglutarate decarboxylase	15	0	0	0	0	0	0	1	1
Rv0556	-	PROBABLE CONSERVED TRANSMEMBRANE PROTEIN	12	0.7	4.1	2.61	24.3	197.17	3.4	0.4863	0.92661
Rv0557	pimB	MANNOSYLTRANSFERASE PIMB	13	32.5	8.9	-1.86	1268.7	465.28	-23.6	0.1587	0.67078
Rv0558	ubiE	ubiquinone/menaquinone biosynthesis methyltransferase	13	0	0	0	0	0	0	1	1
Rv0559c	-	POSSIBLE CONSERVED SECRETED PROTEIN	6	245.6	330	0.43	4420.8	7919.72	84.4	0.3915	0.91618
Rv0560c	-	POSSIBLE BENZOQUINONE METHYLTRANSFERASE (METHYLASE)	12	91.2	144.5	0.66	3282.8	6935.89	53.3	0.4481	0.91829
Rv0561c	-	POSSIBLE OXIDOREDUCTASE	18	79.2	38.9	-1.03	4275.3	2799.4	-40.3	0.0266	0.24973
Rv0562	grcC1	PROBABLE POLYPRENYL-DIPHOSPHATE SYNTHASE GRCC1 (POLYPRENYL PYROPHOSPHATE SYNTHETASE)	13	0	0	0	0	0	0	1	1
Rv0563	htpX	heat shock protein HtpX	11	46.3	11.3	-2.03	1526.6	498.85	-34.9	0	0
Rv0564c	gpsA	NAD(P)H-dependent glycerol-3-phosphate dehydrogenase	11	175.3	244.6	0.48	5785	10760.3	69.2	0.3963	0.9167
Rv0565c	-	PROBABLE MONOOXYGENASE	34	154.4	196.8	0.35	15752.1	26762.4	42.4	0.2834	0.83637
Rv0566c	-	nucleotide-binding protein	4	149.1	90.1	-0.73	1789.5	1441.33	-59	0.41	0.9167
Rv0567	-	PROBABLE METHYLTRANSFERASE/METHYLASE	16	189.5	210.6	0.15	9095	13475.8	21.1	0.6525	1
Rv0568	cyp135B1	POSSIBLE CYTOCHROME P450 135B1 CYP135B1	12	242.5	243.3	0	8729	11677.6	0.8	0.9927	1
Rv0569	-	hypothetical protein Rv0569	3	340.3	311.2	-0.13	3063	3734.02	-29.2	0.8009	1
Rv0570	nrdZ	PROBABLE RIBONUCLEOSIDE-DIPHOSPHATE REDUCTASE (LARGE SUBUNIT) NRDZ (RIBONUCLEOTIDE REDUCTASE)	34	85.4	84.7	-0.01	8709.9	11523.4	-0.7	0.9737	1
Rv0571c	-	hypothetical protein Rv0571c	12	62.2	70.3	0.18	2239.3	3372.41	8.1	0.8391	1
Rv0572c	-	hypothetical protein Rv0572c	7	389.3	502.2	0.37	8175.1	14061.6	112.9	0.5467	0.95704
Rv0573c	-	nicotinate phosphoribosyltransferase	14	111.3	156.6	0.49	4672.7	8767.09	45.3	0.6285	1
Rv0574c	-	hypothetical protein Rv0574c	19	167.2	110.3	-0.6	9530.8	8381.22	-56.9	0.1336	0.6264
Rv0575c	-	hypothetical protein Rv0575c	11	235.8	322	0.45	7782.8	14167.5	86.1	0.3632	0.90116
Rv0576	-	PROBABLE TRANSCRIPTIONAL REGULATORY PROTEIN (POSSIBLY ARSR-FAMILY)	18	109.4	130.8	0.26	5908.4	9420.13	21.4	0.5669	0.96361
Rv0577	TB27.3	hypothetical protein Rv0577	12	247	259.1	0.07	8893.7	12437.2	12.1	0.8852	1
Rv0579	-	hypothetical protein Rv0579	11	116.8	335.2	1.52	3853.4	14747.2	218.4	0.0182	0.18572
Rv0580c	-	hypothetical protein Rv0580c	7	112.1	106.8	-0.07	2353.1	2991.6	-5.2	0.9076	1
Rv0581	-	hypothetical protein Rv0581	4	234.8	223.3	-0.07	2817.4	3572.45	-11.5	0.9405	1
Rv0582	-	hypothetical protein Rv0582	9	68.1	115.3	0.76	1838.9	4152.12	47.2	0.2733	0.82468
Rv0583c	lpqN	PROBABLE CONSERVED LIPOPROTEIN LPQN	7	196.1	217.8	0.15	4118.3	6097.96	21.7	0.7309	1
Rv0584	-	POSSIBLE CONSERVED EXPORTED PROTEIN	56	81.2	127	0.65	13645.5	28456	45.8	0.045	0.34331
Rv0585c	-	PROBABLE CONSERVED INTEGRAL MEMBRANE PROTEIN	34	78.7	89.6	0.19	8022.7	12186.8	11	0.7061	1
Rv0586	-	PROBABLE TRANSCRIPTIONAL REGULATORY PROTEIN (GNTR-FAMILY)	10	14.5	55.6	1.94	435.9	2224.64	41.1	0.3251	0.87404
Rv0587	yrbE2A	CONSERVED HYPOTHETICAL INTEGRAL MEMBRANE PROTEIN YRBE2A	11	91.2	98.4	0.11	3010.4	4328.73	7.2	0.8897	1
Rv0588	yrbE2B	CONSERVED HYPOTHETICAL INTEGRAL MEMBRANE PROTEIN YRBE2B	13	65.2	142.3	1.12	2544.1	7398.21	77	0.1188	0.594
Rv0589	mce2A	MCE-FAMILY PROTEIN MCE2A	23	66.7	68.4	0.03	4605.1	6289.16	1.6	0.9439	1
Rv0590	mce2B	MCE-FAMILY PROTEIN MCE2B	9	76.9	77.6	0.01	2075.1	2793.72	0.7	0.9861	1
Rv0590A	-	MCE-FAMILY RELATED PROTEIN	7	49.1	57.9	0.24	1030.2	1621.79	8.9	0.8268	1
Rv0591	mce2C	MCE-FAMILY PROTEIN MCE2C	21	99.3	193.3	0.96	6256.6	16235.8	94	0.0364	0.30007
Rv0592	mce2D	MCE-FAMILY PROTEIN MCE2D	27	58.1	101.5	0.81	4702.2	10956.8	43.4	0.0713	0.45006
Rv0593	lprL	POSSIBLE MCE-FAMILY LIPOPROTEIN LPRL (MCE-FAMILY LIPOPROTEIN MCE2E)	17	97.6	124.5	0.35	4975.7	8464.46	26.9	0.4701	0.92661
Rv0594	mce2F	MCE-FAMILY PROTEIN MCE2F	28	232.8	231.9	-0.01	19551.8	25978.3	-0.8	0.987	1
Rv0595c	-	hypothetical protein Rv0595c	6	227.5	238.6	0.07	4095.7	5727.35	11.1	0.8941	1
Rv0596c	-	hypothetical protein Rv0596c	4	25.2	74.7	1.57	301.8	1195.85	49.6	0.1209	0.599
Rv0597c	-	hypothetical protein Rv0597c	11	178.1	247.3	0.47	5876.1	10881.9	69.3	0.3176	0.86856
Rv0598c	-	hypothetical protein Rv0598c	7	142.8	86.2	-0.73	2998.8	2413.82	-56.6	0.2258	0.76416
Rv0599c	-	hypothetical protein Rv0599c	6	49.3	115.9	1.23	886.9	2782.69	66.7	0.4202	0.9167
Rv0600c	-	PROBABLE TWO COMPONENT SENSOR KINASE -SECOND PART	2	337.8	342.1	0.02	2026.8	2736.64	4.3	0.9731	1
Rv0601c	-	PROBABLE TWO COMPONENT SENSOR KINASE -FIRST PART	4	70	233.2	1.73	840.5	3730.44	163.1	0.3565	0.8963
Rv0602c	tcrA	PROBABLE TWO COMPONENT DNA BINDING TRANSCRIPTIONAL REGULATORY PROTEIN TCRA	11	111.5	83.7	-0.41	3679.8	3682.26	-27.8	0.3072	0.86319
Rv0603	-	POSSIBLE EXPORTED PROTEIN	1	38.3	444.4	3.54	114.9	1777.48	406.1	0.5487	0.95704
Rv0604	lpqO	PROBABLE CONSERVED LIPOPROTEIN LPQO	5	210.9	252.9	0.26	3163.5	5058.49	42	0.767	1
Rv0605	-	POSSIBLE RESOLVASE	8	257.1	289.9	0.17	6169.9	9277.05	32.8	0.7619	1
Rv0607	-	hypothetical protein Rv0607	1	25	7.5	-1.73	75.1	30.12	-17.5	0.2027	0.73458
Rv0608	-	hypothetical protein Rv0608	2	133.1	48.5	-1.46	798.7	387.92	-84.6	0.2475	0.79864
Rv0609	-	hypothetical protein Rv0609	7	112.6	134.3	0.25	2364.8	3759.03	21.6	0.7284	1
Rv0609A	-	hypothetical protein Rv0609A	2	15.5	12.4	-0.32	93	99.59	-3	0.8741	1
Rv0610c	-	hypothetical protein Rv0610c	7	83.5	159.7	0.94	1753.3	4471.91	76.2	0.2585	0.8108
Rv0611c	-	hypothetical protein Rv0611c	12	165.8	227.6	0.46	5969.7	10926.6	61.8	0.3679	0.90487
Rv0612	-	hypothetical protein Rv0612	6	111.1	168.8	0.6	2000.5	4050.7	57.6	0.5617	0.96361
Rv0613c	-	hypothetical protein Rv0613c	16	214	338	0.66	10273.8	21632.8	124	0.0952	0.53349
Rv0614	-	hypothetical protein Rv0614	13	186.3	203	0.12	7265	10553.5	16.7	0.7314	1
Rv0615	-	PROBABLE INTEGRAL MEMBRANE PROTEIN	3	139	223.2	0.68	1250.7	2678.68	84.3	0.272	0.82468
Rv0616c	-	hypothetical protein Rv0616c	5	158.3	138.8	-0.19	2374.1	2775.34	-19.5	0.82	1
Rv0617	-	hypothetical protein Rv0617	3	263	415.4	0.66	2367.4	4984.89	152.4	0.4787	0.92661
Rv0618	galTa	PROBABLE GALACTOSE-1-PHOSPHATE URIDYLYLTRANSFERASE GALTA	6	38.6	185.7	2.27	694.4	4455.72	147.1	0.0318	0.27764
Rv0619	galTb	PROBABLE GALACTOSE-1-PHOSPHATE URIDYLYLTRANSFERASE GALTB	12	25.4	40.8	0.68	913.5	1956.45	15.4	0.3933	0.91656
Rv0620	galK	galactokinase	7	21.1	27.5	0.38	444.1	770.38	6.4	0.7629	1
Rv0621	-	POSSIBLE MEMBRANE PROTEIN	9	91.1	95.2	0.06	2461	3427.45	4.1	0.9364	1
Rv0622	-	POSSIBLE MEMBRANE PROTEIN	11	97.3	85.3	-0.19	3209.3	3754.99	-11.9	0.7704	1
Rv0623	-	hypothetical protein Rv0623	2	24.3	19.7	-0.3	145.9	157.96	-4.6	0.8745	1
Rv0624	-	hypothetical protein Rv0624	6	150.2	270	0.85	2702.8	6480.9	119.9	0.1966	0.72076
Rv0625c	-	PROBABLE CONSERVED TRANSMEMBRANE PROTEIN	10	115.1	142.9	0.31	3453.1	5715.22	27.8	0.5664	0.96361
Rv0626	-	hypothetical protein Rv0626	4	44.2	161.6	1.87	530.1	2585.74	117.4	0.3369	0.88579
Rv0627	-	hypothetical protein Rv0627	1	14.5	162.8	3.49	43.6	651.05	148.2	0.17	0.68903
Rv0628c	-	hypothetical protein Rv0628c	3	221.8	256.7	0.21	1996.2	3080.31	34.9	0.849	1
Rv0629c	recD	PROBABLE EXONUCLEASE V (ALPHA CHAIN) RECD (EXODEOXYRIBONUCLEASE V ALPHA CHAIN) (EXODEOXYRIBONUCLEASE V POLYPEPTIDE)	15	41.2	86.5	1.07	1852.6	5188.22	45.3	0.3752	0.90723
Rv0630c	recB	PROBABLE EXONUCLEASE V (BETA CHAIN) RECB (EXODEOXYRIBONUCLEASE V BETA CHAIN)(EXODEOXYRIBONUCLEASE V POLYPEPTIDE) (CHI-SPECIFIC ENDONUCLEASE)	31	63.5	84.7	0.42	5908.2	10504.4	21.2	0.377	0.90723
Rv0631c	recC	PROBABLE EXONUCLEASE V (GAMMA CHAIN) RECC (EXODEOXYRIBONUCLEASE V GAMMA CHAIN)(EXODEOXYRIBONUCLEASE V POLYPEPTIDE)	17	95.4	178.7	0.91	4863.1	12154.5	83.4	0.141	0.64228
Rv0632c	echA3	enoyl-CoA hydratase	10	109.6	149.6	0.45	3287.4	5982.42	40	0.5886	0.97703
Rv0633c	-	POSSIBLE EXPORTED PROTEIN	12	213.5	242.6	0.18	7684.3	11643.2	29.1	0.6472	1
Rv0634A	-	hypothetical protein Rv0634A	6	118.7	56.4	-1.07	2136.6	1354.53	-62.3	0.0668	0.4348
Rv0634B	rpmG	50S ribosomal protein L33	3	0.4	1.4	1.71	3.9	17.09	1	0.3131	0.86856
Rv0634c	-	POSSIBLE GLYOXALASE II (HYDROXYACYLGLUTATHIONE HYDROLASE) (GLX II)	12	183.9	158	-0.22	6620.9	7584.45	-25.9	0.5315	0.94907
Rv0635	-	hypothetical protein Rv0635	14	0	0	0	0	0	0	1	1
Rv0636	-	hypothetical protein Rv0636	6	0	0	0	0	0	0	1	1
Rv0637	-	hypothetical protein Rv0637	6	1.1	0.2	-2.73	20.5	4.1	-1	0.3482	0.89173
Rv0638	secE	preprotein translocase subunit SecE	9	0	0	0	0	0	0	1	1
Rv0639	nusG	transcription antitermination protein NusG	11	0	0	0	0	0	0	1	1
Rv0640	rplK	50S ribosomal protein L11	5	0	0	0	0	0	0	1	1
Rv0641	rplA	50S ribosomal protein L1	6	0	0	0	0	0	0	1	1
Rv0642c	mmaA4	METHOXY MYCOLIC ACID SYNTHASE 4 MMAA4 (METHYL MYCOLIC ACID SYNTHASE 4) (MMA4) (HYDROXY MYCOLIC ACID SYNTHASE)	16	109	65.6	-0.73	5230.7	4201.16	-43.3	0.1446	0.64826
Rv0643c	mmaA3	METHOXY MYCOLIC ACID SYNTHASE 3 MMAA3 (METHYL MYCOLIC ACID SYNTHASE 3) (MMA3) (HYDROXY MYCOLIC ACID SYNTHASE)	20	326	541.7	0.73	19562.1	43338.7	215.7	0.086	0.50077
Rv0644c	mmaA2	METHOXY MYCOLIC ACID SYNTHASE 2 MMAA2 (METHYL MYCOLIC ACID SYNTHASE 2) (MMA2) (HYDROXY MYCOLIC ACID SYNTHASE)	9	459	1093.2	1.25	12391.7	39356.9	634.3	0.036	0.29987
Rv0645c	mmaA1	METHOXY MYCOLIC ACID SYNTHASE 1 MMAA1 (METHYL MYCOLIC ACID SYNTHASE 1) (MMA1) (HYDROXY MYCOLIC ACID SYNTHASE)	16	357.7	481.2	0.43	17167.8	30793.8	123.5	0.2272	0.76694
Rv0646c	lipG	PROBABLE LIPASE/ESTERASE LIPG	9	204	206.8	0.02	5507.6	7443.81	2.8	0.9696	1
Rv0647c	-	hypothetical protein Rv0647c	11	0	0	0	0	0	0	1	1
Rv0648	-	ALPHA-MANNOSIDASE	35	163	322.6	0.99	17110	45166.9	159.7	0.0036	0.05167
Rv0649	fabD2	POSSIBLE MALONYL COA-ACYL CARRIER PROTEIN TRANSACYLASE FABD2 (MCT)	4	93.2	66.5	-0.49	1118.5	1064.54	-26.7	0.6612	1
Rv0650	-	POSSIBLE SUGAR KINASE	5	109.9	173.3	0.66	1648.7	3465.61	63.4	0.3777	0.90723
Rv0651	rplJ	50S ribosomal protein L10	5	0	0	0	0	0	0	1	1
Rv0652	rplL	50S ribosomal protein L7/L12	0	0	0	0	0	0	0	1	1
Rv0653c	-	POSSIBLE TRANSCRIPTIONAL REGULATORY PROTEIN (PROBABLY TETR-FAMILY)	10	140.4	147.5	0.07	4213.4	5899.38	7	0.8785	1
Rv0654	-	PROBABLE DIOXYGENASE	25	323	428.1	0.41	24226.3	42814.6	105.1	0.2641	0.81687
Rv0655	mkl	POSSIBLE RIBONUCLEOTIDE-TRANSPORT ATP-BINDING PROTEIN ABC TRANSPORTER MKL	11	219.7	22.5	-3.29	7249.9	990.28	-197.2	0	0
Rv0656c	-	hypothetical protein Rv0656c	4	287.1	586.4	1.03	3444.8	9382.86	299.4	0.1127	0.58125
Rv0657c	-	hypothetical protein Rv0657c	1	238.4	59	-2.01	715.1	236.14	-179.3	0.0824	0.49218
Rv0658c	-	PROBABLE CONSERVED INTEGRAL MEMBRANE PROTEIN	14	149.5	229.7	0.62	6278.4	12865.5	80.3	0.2704	0.82358
Rv0659c	-	hypothetical protein Rv0659c	4	355.1	431.6	0.28	4261.2	6904.94	76.5	0.7209	1
Rv0660c	-	hypothetical protein Rv0660c	2	265.1	491.3	0.89	1590.3	3930.21	226.2	0.3865	0.91059
Rv0661c	-	hypothetical protein Rv0661c	4	157.9	307.1	0.96	1895.1	4913	149.1	0.1516	0.65764
Rv0662c	-	hypothetical protein Rv0662c	4	189.3	227.2	0.26	2272	3635.14	37.9	0.6486	1
Rv0663	atsD	POSSIBLE ARYLSULFATASE ATSD (ARYL-SULFATE SULPHOHYDROLASE) (ARYLSULPHATASE)	43	91	95.4	0.07	11733	16409.8	4.5	0.831	1
Rv0664	-	hypothetical protein Rv0664	3	89.2	177	0.99	802.4	2124.24	87.9	0.5696	0.96505
Rv0665	-	hypothetical protein Rv0665	5	87.1	300.1	1.79	1306.3	6002.76	213.1	0.0925	0.52557
Rv0666	-	POSSIBLE MEMBRANE PROTEIN	0	0	0	0	0	0	0	1	1
Rv0667	rpoB	DNA-directed RNA polymerase subunit beta	32	0.2	0	-0.22	15.9	0	-0.2	0.179	0.69276
Rv0668	rpoC	DNA-directed RNA polymerase subunit beta'	35	0	0	0	0	0	0	1	1
Rv0669c	-	POSSIBLE HYDROLASE	32	177.3	218.2	0.3	17016.5	27926.3	40.9	0.2936	0.84399
Rv0670	end	endonuclease IV	5	247.2	268.7	0.12	3707.4	5374.74	21.6	0.831	1
Rv0671	lpqP	POSSIBLE CONSERVED LIPOPROTEIN LPQP	12	151.8	147.6	-0.04	5463.2	7084.66	-4.2	0.922	1
Rv0672	fadE8	PROBABLE ACYL-CoA DEHYDROGENASE FADE8	23	158.1	134.4	-0.23	10908.7	12368.6	-23.7	0.4987	0.93125
Rv0673	echA4	enoyl-CoA hydratase	8	158.1	232.4	0.56	3795.3	7436.51	74.3	0.455	0.92531
Rv0674	-	hypothetical protein Rv0674	6	17.4	13.4	-0.37	312.5	322.58	-3.9	0.7592	1
Rv0675	echA5	enoyl-CoA hydratase	4	35.1	23.4	-0.58	420.7	374.9	-11.6	0.4357	0.9167
Rv0676c	mmpL5	PROBABLE CONSERVED TRANSMEMBRANE TRANSPORT PROTEIN MMPL5	31	243.2	264.1	0.12	22618.1	32743.8	20.9	0.6519	1
Rv0677c	mmpS5	POSSIBLE CONSERVED MEMBRANE PROTEIN MMPS5	6	240.4	261.5	0.12	4326.4	6275.66	21.1	0.8619	1
Rv0678	-	hypothetical protein Rv0678	5	303.5	320.4	0.08	4553	6407.58	16.8	0.8878	1
Rv0679c	-	CONSERVED HYPOTHETICAL THREONINE RICH PROTEIN	6	179.1	259.4	0.53	3223.4	6225.87	80.3	0.418	0.9167
Rv0680c	-	PROBABLE CONSERVED TRANSMEMBRANE PROTEIN	3	364	389	0.1	3276.4	4668.35	25	0.9442	1
Rv0681	-	PROBABLE TRANSCRIPTIONAL REGULATORY PROTEIN (POSSIBLY TETR-FAMILY)	11	163.1	96.8	-0.75	5383.7	4261.36	-66.3	0.0637	0.42361
Rv0682	rpsL	30S ribosomal protein S12	7	0	0	0	0	0	0	1	1
Rv0683	rpsG	30S ribosomal protein S7	4	0	0	0	0	0	0	1	1
Rv0684	fusA1	elongation factor G	29	0	0	0	0	0	0	1	1
Rv0685	tuf	elongation factor Tu	11	0	0.1	0.13	0	4.25	0.1	1	1
Rv0686	-	PROBABLE MEMBRANE PROTEIN	8	366.2	526.1	0.52	8788.3	16833.7	159.9	0.2327	0.77506
Rv0687	fabG	3-ketoacyl-(acyl-carrier-protein) reductase	15	53.2	106.3	1	2392.4	6377.39	53.1	0.1137	0.58217
Rv0688	-	PUTATIVE FERREDOXIN REDUCTASE	17	98.3	106.5	0.12	5011.6	7245.32	8.3	0.8753	1
Rv0689c	-	hypothetical protein Rv0689c	3	164.2	98.1	-0.74	1477.6	1177.23	-66.1	0.5118	0.93832
Rv0690c	-	hypothetical protein Rv0690c	17	112.5	111.2	-0.02	5737.9	7562.18	-1.3	0.9774	1
Rv0691c	-	PROBABLE TRANSCRIPTIONAL REGULATORY PROTEIN	9	188.2	161.7	-0.22	5081.9	5819.72	-26.6	0.7145	1
Rv0692	-	hypothetical protein Rv0692	6	63.8	109.4	0.78	1148.8	2625.88	45.6	0.4071	0.9167
Rv0693	pqqE	PROBABLE COENZYME PQQ SYNTHESIS PROTEIN E PQQE (COENZYME PQQ SYNTHESIS PROTEIN III)	17	78.5	47.2	-0.73	4002.9	3211.25	-31.3	0.2193	0.75432
Rv0694	lldD1	POSSIBLE L-LACTATE DEHYDROGENASE (CYTOCHROME) LLDD1	16	38.1	23.1	-0.72	1827.1	1480.77	-14.9	0.3522	0.89331
Rv0695	-	hypothetical protein Rv0695	10	21.7	41.3	0.93	650.9	1651.9	19.6	0.4268	0.9167
Rv0696	-	PROBABLE MEMBRANE SUGAR TRANSFERASE	23	34.4	37	0.11	2373.3	3408.08	2.6	0.8809	1
Rv0697	-	PROBABLE DEHYDROGENASE	25	13.7	20	0.54	1027.9	1995.59	6.3	0.7075	1
Rv0698	-	hypothetical protein Rv0698	11	22.2	29.3	0.4	733.2	1288.63	7.1	0.6673	1
Rv0699	-	hypothetical protein Rv0699	2	21.4	43	1	128.5	343.77	21.6	0.8771	1
Rv0700	rpsJ	30S ribosomal protein S10	6	0	0	0	0	0	0	1	1
Rv0701	rplC	50S ribosomal protein L3	15	0	0	0	0	0	0	1	1
Rv0702	rplD	50S ribosomal protein L4	11	0	0	0	0	0	0	1	1
Rv0703	rplW	50S ribosomal protein L23	4	0	0	0	0	0	0	1	1
Rv0704	rplB	50S ribosomal protein L2	16	0	0	0	0	0	0	1	1
Rv0705	rpsS	30S ribosomal protein S19	2	0	0	0	0	0	0	1	1
Rv0706	rplV	50S ribosomal protein L22	4	0	0	0	0	0	0	1	1
Rv0707	rpsC	30S ribosomal protein S3	14	0	0	0	0	0	0	1	1
Rv0708	rplP	50S ribosomal protein L16	8	0	0	0	0	0	0	1	1
Rv0709	rpmC	50S ribosomal protein L29	4	0	0	0	0	0	0	1	1
Rv0710	rpsQ	30S ribosomal protein S17	9	0	0	0	0	0	0	1	1
Rv0711	atsA	POSSIBLE ARYLSULFATASE ATSA (ARYL-SULFATE SULPHOHYDROLASE) (ARYLSULPHATASE)	42	192.5	216.2	0.17	24260	36323.4	23.7	0.4918	0.92661
Rv0712	-	hypothetical protein Rv0712	18	93.3	62.9	-0.57	5038	4525.7	-30.4	0.3672	0.90487
Rv0713	-	PROBABLE CONSERVED TRANSMEMBRANE PROTEIN	16	292.2	195.1	-0.58	14025.2	12487.4	-97.1	0.1744	0.69097
Rv0714	rplN	50S ribosomal protein L14	4	0	0	0	0	0	0	1	1
Rv0715	rplX	50S ribosomal protein L24	5	0	0	0	0	0	0	1	1
Rv0716	rplE	50S ribosomal protein L5	4	0	0	0	0	0	0	1	1
Rv0717	rpsN	30S ribosomal protein S14	2	0	0	0	0	0	0	1	1
Rv0718	rpsH	30S ribosomal protein S8	9	0	0	0	0	0	0	1	1
Rv0719	rplF	50S ribosomal protein L6	12	0	0	0	0	0	0	1	1
Rv0720	rplR	50S ribosomal protein L18	4	0	0	0	0	0	0	1	1
Rv0721	rpsE	30S ribosomal protein S5	9	0	0	0	0	0	0	1	1
Rv0722	rpmD	50S ribosomal protein L30	1	1.3	0	-1.2	3.9	0	-1.3	0.4332	0.9167
Rv0723	rplO	50S ribosomal protein L15	2	0	0	0	0	0	0	1	1
Rv0724	sppA	POSSIBLE PROTEASE IV SPPA (ENDOPEPTIDASE IV) (SIGNAL PEPTIDE PEPTIDASE)	28	114.4	72.3	-0.66	9611.8	8095.64	-42.1	0.0305	0.27164
Rv0724A	-	hypothetical protein Rv0724A	5	74	110.3	0.57	1110.4	2205.19	36.2	0.392	0.91656
Rv0725c	-	hypothetical protein Rv0725c	14	61.3	98.4	0.68	2575.8	5509.18	37.1	0.2516	0.80182
Rv0726c	-	hypothetical protein Rv0726c	14	105.4	68	-0.63	4427.6	3805.6	-37.5	0.3241	0.87392
Rv0727c	fucA	L-fuculose-phosphate aldolase	10	157	184.4	0.23	4710.8	7376.94	27.4	0.6479	1
Rv0728c	serA2	POSSIBLE D-3-PHOSPHOGLYCERATE DEHYDROGENASE SERA2 (PHOSPHOGLYCERATE DEHYDROGENASE) (PGDH)	8	146.6	198.7	0.44	3518.4	6359.04	52.1	0.4627	0.92661
Rv0729	xylB	POSSIBLE D-XYLULOSE KINASE XYLB (XYLULOKINASE) (XYLULOSE KINASE)	17	303.2	297.4	-0.03	15463	20225.8	-5.8	0.945	1
Rv0730	-	hypothetical protein Rv0730	1	9	0	-3.33	27.1	0	-9	0.4238	0.9167
Rv0731c	-	hypothetical protein Rv0731c	9	163	167.5	0.04	4400.9	6029.46	4.5	0.9342	1
Rv0732	secY	preprotein translocase subunit SecY	26	0	0	-0.07	3.9	0	0	0.4238	0.9167
Rv0733	adk	adenylate kinase	5	0	0	0	0	0	0	1	1
Rv0734	mapA	methionine aminopeptidase	8	129.2	46.7	-1.47	3101.8	1494.94	-82.5	0.1802	0.69276
Rv0735	sigL	RNA polymerase sigma factor SigL	6	334.6	344	0.04	6022.3	8256.15	9.4	0.9417	1
Rv0736	-	PROBABLE CONSERVED MEMBRANE PROTEIN	6	5.5	1.9	-1.56	99.8	45.15	-3.7	0.0735	0.45894
Rv0737	-	POSSIBLE TRANSCRIPTIONAL REGULATORY PROTEIN	4	161.8	143.1	-0.18	1941.3	2289.95	-18.7	0.8577	1
Rv0738	-	hypothetical protein Rv0738	1	102.7	57.6	-0.84	308.1	230.26	-45.1	0.3406	0.88635
Rv0739	-	hypothetical protein Rv0739	17	248.6	261.4	0.07	12679.1	17777.5	12.8	0.8725	1
Rv0740	-	hypothetical protein Rv0740	10	219.2	81.2	-1.43	6574.8	3248.37	-138	0.0008	0.01419
Rv0743c	-	hypothetical protein Rv0743c	8	481.5	483.9	0.01	11555.6	15484.2	2.4	0.9894	1
Rv0744c	-	POSSIBLE TRANSCRIPTIONAL REGULATORY PROTEIN	9	87	68.3	-0.35	2349.8	2458.18	-18.7	0.5427	0.95475
Rv0745	-	hypothetical protein Rv0745	7	185.7	275.3	0.57	3898.9	7709.42	89.7	0.2312	0.77359
Rv0748	-	hypothetical protein Rv0748	2	174.5	162.6	-0.1	1046.9	1301.19	-11.8	0.8674	1
Rv0749	-	hypothetical protein Rv0749	4	205	207.9	0.02	2459.9	3326.45	2.9	0.9826	1
Rv0749A	-	hypothetical protein Rv0749A	1	268.1	69.3	-1.95	804.2	277.35	-198.7	0.0273	0.25332
Rv0750	-	hypothetical protein Rv0750	4	147.5	50.2	-1.55	1769.4	803.19	-97.3	0.0481	0.35541
Rv0751c	mmsB	PROBABLE 3-HYDROXYISOBUTYRATE DEHYDROGENASE MMSB (HIBADH)	6	169	395.4	1.23	3042.2	9489.39	226.4	0.5918	0.97897
Rv0752c	fadE9	PROBABLE ACYL-CoA DEHYDROGENASE FADE9	14	34.6	72.2	1.06	1453.2	4040.92	37.6	0.1678	0.68599
Rv0753c	mmsA	PROBABLE METHYLMALONATE-SEMIALDEHYDE DEHYDROGENASE MMSA (METHYLMALONIC ACID SEMIALDEHYDE DEHYDROGENASE) (MMSDH)	18	118	130.4	0.14	6370.4	9386.32	12.4	0.7371	1
Rv0756c	-	hypothetical protein Rv0756c	6	355.3	291.5	-0.29	6394.7	6995.29	-63.8	0.5714	0.9654
Rv0757	phoP	POSSIBLE TWO COMPONENT SYSTEM RESPONSE TRANSCRIPTIONAL POSITIVE REGULATOR PHOP	10	200.7	13.2	-3.93	6020	527.21	-187.5	0	0
Rv0758	phoR	POSSIBLE TWO COMPONENT SYSTEM RESPONSE SENSOR KINASE MEMBRANE ASSOCIATED PHOR	16	297.6	25.8	-3.53	14286.8	1648.99	-271.9	0	0
Rv0759c	-	hypothetical protein Rv0759c	2	158.8	15.8	-3.33	953	126.14	-143.1	0.0009	0.01575
Rv0760c	-	hypothetical protein Rv0760c	5	148.3	115.7	-0.36	2224.2	2313.05	-32.6	0.5946	0.98076
Rv0761c	adhB	POSSIBLE ZINC-CONTAINING ALCOHOL DEHYDROGENASE NAD DEPENDENT ADHB	12	201.5	360.3	0.84	7255.8	17296.2	158.8	0.1619	0.67655
Rv0762c	-	hypothetical protein Rv0762c	12	161	320.5	0.99	5794.8	15385.2	159.6	0.0424	0.33172
Rv0763c	-	POSSIBLE FERREDOXIN	1	81.5	0	-6.37	244.4	0	-81.5	0.1456	0.64887
Rv0764c	cyp51	CYTOCHROME P450 51 CYP51 (CYPL1) (P450-L1A1) (STEROL 14-ALPHA DEMETHYLASE) (LANOSTEROL 14-ALPHA DEMETHYLASE) (P450-14DM)	16	89.4	67.7	-0.4	4290.8	4331.58	-21.7	0.445	0.91754
Rv0765c	-	short chain dehydrogenase	9	23.8	142.9	2.59	642.1	5144.97	119.1	0.1088	0.57045
Rv0766c	cyp123	PROBABLE CYTOCHROME P450 123 CYP123	23	40.2	94.4	1.23	2774.9	8688.61	54.2	0.0741	0.45981
Rv0767c	-	hypothetical protein Rv0767c	11	140.4	80.6	-0.8	4633.9	3547.81	-59.8	0.1654	0.68217
Rv0768	aldA	PROBABLE ALDEHYDE DEHYDROGENASE NAD DEPENDENT ALDA (ALDEHYDE DEHYDROGENASE	22	30.1	16.6	-0.85	1983.5	1465.12	-13.4	0.1736	0.69097
Rv0769	-	short chain dehydrogenase	16	86.9	91.7	0.08	4170.5	5869.89	4.8	0.849	1
Rv0770	-	PROBABLE DEHYDROGENASE/REDUCTASE	7	77	84.7	0.14	1617.1	2372.86	7.7	0.8419	1
Rv0771	-	POSSIBLE 4-CARBOXYMUCONOLACTONE DECARBOXYLASE (CMD)	9	89.6	92.9	0.05	2418.1	3344.86	3.4	0.9343	1
Rv0772	purD	phosphoribosylamine--glycine ligase	20	0	0	0	0	0	0	1	1
Rv0773c	ggtA	PROBABLE BIFUNCTIONAL ACYLASE GGTA: CEPHALOSPORIN ACYLASE (GL-7ACA ACYLASE) + GAMMA-GLUTAMYLTRANSPEPTIDASE (GGT)	19	42.8	52.6	0.3	2437.8	3999.72	9.9	0.6069	0.98878
Rv0774c	-	PROBABLE CONSERVED EXPORTED PROTEIN	9	103.7	117.7	0.18	2800.5	4237.74	14	0.844	1
Rv0775	-	hypothetical protein Rv0775	9	340.9	522.2	0.62	9204.3	18800.5	181.3	0.1886	0.70394
Rv0776c	-	hypothetical protein Rv0776c	14	196.5	226	0.2	8252	12654.6	29.5	0.6005	0.98398
Rv0777	purB	adenylosuccinate lyase	14	0	0	0	0	0	0	1	1
Rv0778	cyp126	POSSIBLE CYTOCHROME P450 126 CYP126	17	60.6	121.6	1.01	3088.3	8268.51	61	0.0855	0.50077
Rv0779c	-	POSSIBLE CONSERVED TRANSMEMBRANE PROTEIN	6	52	26.5	-0.97	936	636.46	-25.5	0.2565	0.8108
Rv0780	hemH	phosphoribosylaminoimidazole-succinocarboxamide synthase	23	0	0	0	0	0	0	1	1
Rv0781	ptrBa	PROBABLE PROTEASE II PTRBA	24	12.7	10	-0.34	913.2	964.12	-2.6	0.6441	1
Rv0782	ptrBb	PROBABLE PROTEASE II PTRBB	38	27.8	35.1	0.34	3164.9	5335.11	7.3	0.507	0.93691
Rv0783c	emrB	POSSIBLE MULTIDRUG RESISTANCE INTEGRAL MEMBRANE EFFLUX PROTEIN EMRB	23	61.2	85.7	0.49	4220.4	7881.04	24.5	0.4255	0.9167
Rv0784	-	hypothetical protein Rv0784	8	28.3	19.3	-0.55	679	616.23	-9	0.6604	1
Rv0785	-	putative FAD-binding dehydrogenase	30	62.7	60.4	-0.05	5638.9	7248.43	-2.3	0.891	1
Rv0786c	-	hypothetical protein Rv0786c	11	50.4	66.6	0.4	1662.5	2929.55	16.2	0.498	0.93088
Rv0787	-	hypothetical protein Rv0787	14	123.9	198.6	0.68	5205.9	11120.7	74.6	0.183	0.69276
Rv0787A	-	phosphoribosylformylglycinamidine synthase subunit PurS	2	0	0	0	0	0	0	1	1
Rv0788	purQ	phosphoribosylformylglycinamidine synthase subunit I	11	0	0.1	0.13	0	4	0.1	1	1
Rv0789c	-	hypothetical protein Rv0789c	7	114.2	162	0.5	2398.5	4534.71	47.7	0.4789	0.92661
Rv0790c	-	hypothetical protein Rv0790c	20	195.4	169.1	-0.21	11721.4	13524	-26.3	0.5892	0.97703
Rv0791c	-	hypothetical protein Rv0791c	12	148	114.3	-0.37	5326.6	5486.45	-33.7	0.439	0.9167
Rv0792c	-	PROBABLE TRANSCRIPTIONAL REGULATORY PROTEIN (PROBABLY GNTR-FAMILY)	17	151.5	154.8	0.03	7727.8	10529.3	3.3	0.948	1
Rv0793	-	hypothetical protein Rv0793	8	193.9	310.1	0.68	4654.7	9924.45	116.2	0.1404	0.64228
Rv0794c	-	PROBABLE OXIDOREDUCTASE	15	97	156.2	0.69	4365.9	9369.66	59.1	0.2926	0.84294
Rv0798c	cfp29	29 KDa ANTIGEN CFP29	14	44.2	25.3	-0.8	1856.8	1418.7	-18.9	0.1668	0.684
Rv0799c	-	hypothetical protein Rv0799c	9	62.8	67.5	0.1	1696	2428.24	4.6	0.9577	1
Rv0800	pepC	putative aminopeptidase 2	13	99.4	47.2	-1.07	3875.5	2455.69	-52.1	0.048	0.35541
Rv0801	-	hypothetical protein Rv0801	0	0	0	0	0	0	0	1	1
Rv0802c	-	hypothetical protein Rv0802c	15	58.9	64.1	0.12	2651.8	3844.18	5.1	0.848	1
Rv0803	purL	phosphoribosylformylglycinamidine synthase II	32	0	0	0	0	0	0	1	1
Rv0804	-	hypothetical protein Rv0804	6	201.3	138	-0.54	3623.2	3311.17	-63.3	0.4643	0.92661
Rv0805	-	hypothetical protein Rv0805	15	243.9	96.5	-1.34	10977.6	5790.24	-147.4	0.0039	0.05479
Rv0806c	cpsY	POSSIBLE UDP-GLUCOSE-4-EPIMERASE CPSY (GALACTOWALDENASE) (UDP-GALACTOSE-4-EPIMERASE) (URIDINE DIPHOSPHATE GALACTOSE-4-EPIMERASE) (URIDINE DIPHOSPHO-GALACTOSE-4-EPIMERASE)	41	104.3	54.3	-0.94	12824.9	8900.97	-50	0.0006	0.01078
Rv0807	-	hypothetical protein Rv0807	2	69.7	1.1	-6.04	418	8.45	-68.6	0.0131	0.14682
Rv0808	purF	amidophosphoribosyltransferase	25	0	0	0	0	0	0	1	1
Rv0809	purM	phosphoribosylaminoimidazole synthetase	11	0.1	0	-0.16	3.8	0	-0.1	0.4398	0.9167
Rv0810c	-	hypothetical protein Rv0810c	4	0	0	0	0	0	0	1	1
Rv0811c	-	hypothetical protein Rv0811c	15	0	0	0	0	0	0	1	1
Rv0812	-	4-amino-4-deoxychorismate lyase	15	0.4	0.3	-0.36	19.6	20.38	-0.1	0.7468	1
Rv0813c	-	hypothetical protein Rv0813c	13	253.6	169.4	-0.58	9889.4	8807.44	-84.2	0.0451	0.34341
Rv0814c	sseC2	CONSERVED HYPOTHETICAL PROTEIN SSEC2	2	284	862.3	1.6	1703.9	6898.06	578.3	0.3652	0.90331
Rv0815c	cysA2	PROBABLE THIOSULFATE SULFURTRANSFERASE CYSA2 (RHODANESE-LIKE PROTEIN) (THIOSULFATE CYANIDE TRANSSULFURASE) (THIOSULFATE THIOTRANSFERASE)	14	323.2	515.2	0.67	13576.5	28850.4	191.9	0.029	0.26179
Rv0816c	thiX	PROBABLE THIOREDOXIN THIX	3	131.5	55.5	-1.24	1183.8	666.18	-76	0.2428	0.79246
Rv0817c	-	PROBABLE CONSERVED EXPORTED PROTEIN	14	4.1	0.1	-5.84	170.8	3.97	-4	0.0001	0.00215
Rv0818	-	TRANSCRIPTIONAL REGULATORY PROTEIN	8	334.2	342.2	0.03	8021.4	10950.6	8	0.9573	1
Rv0819	-	hypothetical protein Rv0819	10	146.3	9.1	-4	4387.8	365.02	-137.1	0	0
Rv0820	phoT	PROBABLE PHOSPHATE-TRANSPORT ATP-BINDING PROTEIN ABC TRANSPORTER PHOT	10	192.7	326.3	0.76	5780.7	13054	133.7	0.1312	0.62072
Rv0821c	phoY2	PROBABLE PHOSPHATE-TRANSPORT SYSTEM TRANSCRIPTIONAL REGULATORY PROTEIN PHOY2	5	77.7	109.6	0.5	1165.3	2191.2	31.9	0.6899	1
Rv0822c	-	hypothetical protein Rv0822c	27	337.6	303.3	-0.15	27344.4	32756.9	-34.3	0.5855	0.97585
Rv0823c	-	POSSIBLE TRANSCRIPTIONAL REGULATORY PROTEIN	17	345.4	313.8	-0.14	17616.4	21340.9	-31.6	0.702	1
Rv0824c	desA1	PROBABLE ACYL-	18	0	0	0	0	0	0	1	1
Rv0825c	-	hypothetical protein Rv0825c	10	185.6	232.9	0.33	5568.1	9315	47.3	0.4464	0.91754
Rv0826	-	hypothetical protein Rv0826	18	289.2	369	0.35	15617.7	26564.7	79.7	0.2129	0.74319
Rv0827c	-	PROBABLE TRANSCRIPTIONAL REGULATORY PROTEIN	3	103.3	64.9	-0.67	929.6	778.52	-38.4	0.3426	0.88649
Rv0828c	-	POSSIBLE DEAMINASE	10	528.2	555	0.07	15845.1	22199.5	26.8	0.8697	1
Rv0830	-	hypothetical protein Rv0830	18	288.8	362.4	0.33	15593.4	26089.5	73.6	0.267	0.82006
Rv0831c	-	hypothetical protein Rv0831c	18	322.1	326.6	0.02	17392.8	23513	4.5	0.9494	1
Rv0835	lpqQ	POSSIBLE LIPOPROTEIN LPQQ	14	238.7	164.8	-0.53	10026.8	9230.39	-73.9	0.2242	0.76262
Rv0836c	-	hypothetical protein Rv0836c	8	192.1	285	0.57	4611.1	9120.95	92.9	0.3654	0.90331
Rv0837c	-	hypothetical protein Rv0837c	22	188.9	162.5	-0.22	12468	14296.8	-26.4	0.5432	0.95496
Rv0838	lpqR	PROBABLE CONSERVED LIPOPROTEIN LPQR	7	168	207.4	0.3	3527.1	5806.5	39.4	0.6155	0.99645
Rv0839	-	hypothetical protein Rv0839	10	210.8	206.9	-0.03	6324.7	8274.73	-4	0.9561	1
Rv0840c	pip	PROBABLE PROLINE IMINOPEPTIDASE PIP (PROLYL AMINOPEPTIDASE) (PAP)	8	303.4	362.7	0.26	7282.8	11605.7	59.2	0.5519	0.95843
Rv0841	-	PROBABLE CONSERVED TRANSMEMBRANE PROTEIN	3	57.9	50.4	-0.2	521.2	604.96	-7.5	0.9466	1
Rv0842	-	PROBABLE CONSERVED INTEGRAL MEMBRANE PROTEIN	21	84.5	74.1	-0.19	5320.6	6223.46	-10.4	0.6472	1
Rv0843	-	PROBABLE DEHYDROGENASE	17	197.2	261.5	0.41	10056.8	17783.3	64.3	0.285	0.83787
Rv0844c	narL	POSSIBLE NITRATE/NITRITE RESPONSE TRANSCRIPTIONAL REGULATORY PROTEIN NARL	9	402.8	412.4	0.03	10875.3	14846.3	9.6	0.9469	1
Rv0845	-	POSSIBLE TWO COMPONENT SENSOR KINASE	23	80.2	92.1	0.2	5533.2	8477.71	12	0.6265	1
Rv0846c	-	PROBABLE OXIDASE	28	60	96.5	0.68	5043.4	10809	36.5	0.2614	0.81356
Rv0847	lpqS	PROBABLE LIPOPROTEIN LPQS	6	131.4	225.3	0.78	2365.7	5407.83	93.9	0.262	0.81416
Rv0848	cysK2	POSSIBLE CYSTEINE SYNTHASE A CYSK2 (O-ACETYLSERINE SULFHYDRYLASE) (O-ACETYLSERINE (THIOL)-LYASE) (CSASE)	26	68.2	83.6	0.3	5315.9	8698.6	15.5	0.6207	1
Rv0849	-	PROBABLE CONSERVED INTEGRAL MEMBRANE TRANSPORT PROTEIN	21	105.2	127.1	0.27	6626.4	10678.2	21.9	0.5582	0.96291
Rv0851c	-	short chain dehydrogenase	9	74.4	98.8	0.41	2009.5	3555.42	24.3	0.7118	1
Rv0852	fadD16	POSSIBLE FATTY-ACID-CoA LIGASE FADD16 (FATTY-ACID-CoA SYNTHETASE) (FATTY-ACID-CoA SYNTHASE)	13	67	80.9	0.27	2613.6	4205.5	13.9	0.8679	1
Rv0853c	pdc	PROBABLE PYRUVATE OR INDOLE-3-PYRUVATE DECARBOXYLASE PDC	23	109.5	152.5	0.48	7552.2	14034.3	43.1	0.4236	0.9167
Rv0854	-	hypothetical protein Rv0854	6	248.6	641.6	1.37	4474.4	15398.8	393	0.0245	0.23499
Rv0855	far	PROBABLE FATTY-ACID-CoA RACEMASE FAR	12	200.4	392.3	0.97	7216.1	18831.1	191.9	0.0537	0.38746
Rv0856	-	hypothetical protein Rv0856	5	121.6	127.7	0.07	1824.5	2554.17	6.1	0.9104	1
Rv0857	-	hypothetical protein Rv0857	6	196.8	168.8	-0.22	3542.9	4051.24	-28	0.6971	1
Rv0858c	-	aminotransferase	19	100.2	87.7	-0.19	5709.7	6666.78	-12.4	0.5889	0.97703
Rv0859	fadA	acetyl-CoA acetyltransferase	7	97.4	39.1	-1.32	2045.8	1094.4	-58.3	0.0186	0.18884
Rv0860	fadB	PROBABLE FATTY OXIDATION PROTEIN FADB	21	33.4	15.7	-1.09	2106.6	1320.68	-17.7	0.0131	0.14682
Rv0861c	ercc3	PROBABLE DNA HELICASE ERCC3	22	55.1	67.8	0.3	3636.9	5965.89	12.7	0.5769	0.96994
Rv0862c	-	hypothetical protein Rv0862c	27	61	45.2	-0.43	4943.7	4886.64	-15.8	0.2468	0.79832
Rv0863	-	hypothetical protein Rv0863	6	277.8	144.3	-0.94	5000.7	3463.48	-133.5	0.0779	0.4766
Rv0864	moaC	molybdenum cofactor biosynthesis protein C	11	163.4	206.4	0.34	5391.1	9080.79	43	0.6002	0.98398
Rv0865	mog	PROBABLE MOLYBDOPTERIN BIOSYNTHESIS MOG PROTEIN	8	174.2	247.8	0.51	4181.1	7928.25	73.5	0.352	0.89331
Rv0866	moaE2	PROBABLE MOLYBDENUM COFACTOR BIOSYNTHESIS PROTEIN E2 MOAE2 (MOLYBDOPTERIN CONVERTING FACTOR LARGE SUBUNIT) (MOLYBDOPTERIN	3	86.9	130.2	0.58	782.2	1561.87	43.2	0.5518	0.95843
Rv0867c	rpfA	POSSIBLE RESUSCITATION-PROMOTING FACTOR RPFA	8	72.7	140.3	0.95	1745	4489.77	67.6	0.1885	0.70394
Rv0868c	moaD2	PROBABLE MOLYBDENUM COFACTOR BIOSYNTHESIS PROTEIN D 2 MOAD2 (MOLYBDOPTERIN CONVERTING FACTOR SMALL SUBUNIT) (MOLYBDOPTERIN	6	361.8	383.3	0.08	6512.4	9199.33	21.5	0.8764	1
Rv0869c	moaA	molybdenum cofactor biosynthesis protein A	14	194.5	191.5	-0.02	8170.1	10722.9	-3	0.9639	1
Rv0870c	-	hypothetical protein Rv0870c	4	193.4	214.5	0.15	2320.5	3432.09	21.1	0.8502	1
Rv0871	cspB	PROBABLE COLD SHOCK-LIKE PROTEIN B CSPB	4	71.1	115.6	0.7	853.6	1850.32	44.5	0.3315	0.8812
Rv0873	fadE10	PROBABLE ACYL-CoA DEHYDROGENASE FADE10	33	215.6	233.6	0.12	21348.3	30833.4	17.9	0.6727	1
Rv0874c	-	hypothetical protein Rv0874c	9	313.9	379.1	0.27	8475	13649	65.2	0.6266	1
Rv0875c	-	POSSIBLE CONSERVED EXPORTED PROTEIN	11	11.4	1	-3.49	375.4	44.66	-10.4	0	0
Rv0876c	-	POSSIBLE CONSERVED TRANSMEMBRANE PROTEIN	24	100.7	226.2	1.17	7250.8	21714	125.5	0.0374	0.30579
Rv0877	-	hypothetical protein Rv0877	15	305.5	313.3	0.04	13746.5	18800.8	7.9	0.925	1
Rv0879c	-	POSSIBLE CONSERVED TRANSMEMBRANE PROTEIN	3	17	17.7	0.06	153.3	212.77	0.7	0.9828	1
Rv0880	-	POSSIBLE TRANSCRIPTIONAL REGULATORY PROTEIN (POSSIBLY MARR-FAMILY)	1	78	9.5	-3.03	233.9	38.15	-68.4	0.0191	0.19196
Rv0881	-	POSSIBLE RRNA METHYLTRANSFERASE (RRNA METHYLASE)	14	127	163.5	0.36	5334.1	9156.71	36.5	0.5642	0.96361
Rv0882	-	PROBABLE TRANSMEMBRANE PROTEIN	1	192.1	146.4	-0.39	576.3	585.74	-45.7	0.721	1
Rv0883c	-	hypothetical protein Rv0883c	6	0	0	0	0	0	0	1	1
Rv0884c	serC	phosphoserine aminotransferase	12	0.2	1.2	2.42	7.8	55.52	0.9	0.0427	0.33211
Rv0885	-	hypothetical protein Rv0885	12	120.3	138.8	0.21	4332.5	6664.78	18.5	0.7053	1
Rv0886	fprB	PROBABLE NADPH:ADRENODOXIN OXIDOREDUCTASE FPRB (ADRENODOXIN REDUCTASE) (AR) (FERREDOXIN-NADP(+) REDUCTASE)	22	80.1	124.9	0.64	5284	10990.1	44.8	0.1683	0.68633
Rv0887c	-	hypothetical protein Rv0887c	4	117.5	23.7	-2.31	1410.3	379.07	-93.8	0.1553	0.66343
Rv0888	-	PROBABLE EXPORTED PROTEIN	26	196.3	214	0.12	15311	22259	17.7	0.6954	1
Rv0889c	citA	citrate synthase 2	10	89.4	131.8	0.56	2682.2	5270.94	42.4	0.3598	0.89781
Rv0890c	-	PROBABLE TRANSCRIPTIONAL REGULATORY PROTEIN (PROBABLY LUXR-FAMILY)	44	203.9	231.4	0.18	26909.3	40732	27.6	0.492	0.92661
Rv0891c	-	POSSIBLE TRANSCRIPTIONAL REGULATORY PROTEIN	23	117.3	113.7	-0.05	8097.1	10457.1	-3.7	0.8978	1
Rv0892	-	PROBABLE MONOOXYGENASE	37	28.8	22	-0.39	3195.1	3256.74	-6.8	0.5369	0.95077
Rv0893c	-	hypothetical protein Rv0893c	22	17.3	12.1	-0.52	1143.4	1060.62	-5.3	0.7932	1
Rv0894	-	POSSIBLE TRANSCRIPTIONAL REGULATORY PROTEIN (POSSIBLY LUXR-FAMILY)	14	25.4	61.7	1.28	1068.6	3455.77	36.3	0.1323	0.62397
Rv0895	-	hypothetical protein Rv0895	26	121.4	133.6	0.14	9466.6	13890.4	12.2	0.7029	1
Rv0896	gltA	type II citrate synthase	23	0.1	0.2	1.73	3.7	16.54	0.1	0.2185	0.75386
Rv0897c	-	PROBABLE OXIDOREDUCTASE	18	68.6	111.5	0.7	3702.5	8030.2	43	0.1797	0.69276
Rv0898c	-	hypothetical protein Rv0898c	0	0	0	0	0	0	0	1	1
Rv0899	ompA	OUTER MEMBRANE PROTEIN A OMPA	18	33.7	52.9	0.65	1819.7	3809.62	19.2	0.2773	0.82936
Rv0900	-	POSSIBLE MEMBRANE PROTEIN	2	70	91.6	0.39	420.1	733.1	21.6	0.7562	1
Rv0901	-	POSSIBLE CONSERVED EXPORTED OR MEMBRANE PROTEIN	9	154.1	152	-0.02	4161.3	5471.04	-2.1	0.9626	1
Rv0902c	prrB	TWO COMPONENT SENSOR HISTIDINE KINASE PRRB	12	0	0	0	0	0	0	1	1
Rv0903c	prrA	TWO COMPONENT RESPONSE TRANSCRIPTIONAL REGULATORY PROTEIN PRRA	9	0	0	0	0	0	0	1	1
Rv0904c	accD3	PUTATIVE ACETYL-COENZYME A CARBOXYLASE CARBOXYL TRANSFERASE (SUBUNIT BETA) ACCD3 (ACCASE BETA CHAIN)	19	72.3	93.5	0.37	4118.6	7109.74	21.3	0.412	0.9167
Rv0905	echA6	enoyl-CoA hydratase	8	87.1	189.8	1.12	2091	6074.09	102.7	0.381	0.90952
Rv0906	-	hypothetical protein Rv0906	14	83.1	110.9	0.42	3489.2	6210.18	27.8	0.4086	0.9167
Rv0907	-	hypothetical protein Rv0907	33	36.8	55.6	0.59	3647.8	7339.83	18.8	0.1518	0.65764
Rv0908	ctpE	PROBABLE METAL CATION TRANSPORTER ATPASE P-TYPE CTPE	29	98.2	171.6	0.8	8545.8	19904	73.4	0.1612	0.67562
Rv0909	-	hypothetical protein Rv0909	2	300.4	343.4	0.19	1802.5	2747.29	43	0.7967	1
Rv0910	-	hypothetical protein Rv0910	7	72.2	53.9	-0.42	1516.7	1510.02	-18.3	0.6201	1
Rv0911	-	hypothetical protein Rv0911	12	55.9	85.2	0.61	2012.8	4088.92	29.3	0.3236	0.87392
Rv0912	-	PROBABLE CONSERVED TRANSMEMBRANE PROTEIN	4	133.1	42.4	-1.65	1597.5	679.08	-90.7	0.0943	0.53144
Rv0913c	-	POSSIBLE DIOXYGENASE	38	19.8	25.5	0.37	2259.2	3882.21	5.7	0.4762	0.92661
Rv0914c	-	acetyl-CoA acetyltransferase	15	127.8	143.6	0.17	5749	8618.17	15.9	0.7199	1
Rv0917	betP	POSSIBLE GLYCINE BETAINE TRANSPORT INTEGRAL MEMBRANE PROTEIN BETP	40	194.3	227.5	0.23	23311.1	36405.8	33.3	0.4357	0.9167
Rv0918	-	hypothetical protein Rv0918	8	69.2	104.3	0.59	1661.4	3336.88	35.1	0.3575	0.89656
Rv0919	-	hypothetical protein Rv0919	8	332	356.3	0.1	7967.7	11400.4	24.3	0.8372	1
Rv0921	-	POSSIBLE RESOLVASE	7	272.3	110.3	-1.3	5717.9	3087.9	-162	0.0468	0.351
Rv0923c	-	hypothetical protein Rv0923c	16	99.2	113.5	0.19	4763.7	7266.82	14.3	0.6562	1
Rv0924c	mntH	manganese transport protein MntH	17	73.6	114.2	0.63	3752.1	7763.27	40.6	0.2431	0.79246
Rv0925c	-	hypothetical protein Rv0925c	15	129.7	305.5	1.24	5837.3	18329.5	175.8	0.0064	0.08264
Rv0926c	-	hypothetical protein Rv0926c	18	106.8	86.9	-0.3	5765	6257	-19.9	0.4573	0.92574
Rv0927c	-	short chain dehydrogenase	5	82.1	132.8	0.69	1231.2	2656.01	50.7	0.9278	1
Rv0928	pstS3	PERIPLASMIC PHOSPHATE-BINDING LIPOPROTEIN PSTS3 (PBP-3) (PSTS3) (PHOS1)	21	84.8	175.5	1.05	5344.4	14740.5	90.7	0.0407	0.32221
Rv0929	pstC2	PHOSPHATE-TRANSPORT INTEGRAL MEMBRANE ABC TRANSPORTER PSTC2	16	51.6	124.8	1.27	2476.8	7987.22	73.2	0.0389	0.31356
Rv0930	pstA1	PROBABLE PHOSPHATE-TRANSPORT INTEGRAL MEMBRANE ABC TRANSPORTER PSTA1	15	92.9	389.8	2.07	4178.4	23387	296.9	0.0014	0.02262
Rv0931c	pknD	TRANSMEMBRANE SERINE/THREONINE-PROTEIN KINASE D PKND (PROTEIN KINASE D) (STPK D)	40	321	403.1	0.33	38523.6	64492.8	82	0.169	0.68737
Rv0932c	pstS2	PERIPLASMIC PHOSPHATE-BINDING LIPOPROTEIN PSTS2 (PBP-2) (PSTS2)	23	202.6	265.5	0.39	13980.9	24427.8	62.9	0.2466	0.79832
Rv0933	pstB	PHOSPHATE-TRANSPORT ATP-BINDING PROTEIN ABC TRANSPORTER PSTB	12	114.8	217.4	0.92	4132.6	10437.1	102.6	0.0816	0.48886
Rv0934	pstS1	PERIPLASMIC PHOSPHATE-BINDING LIPOPROTEIN PSTS1 (PBP-1) (PSTS1)	19	168.4	170.3	0.02	9596.1	12939.8	1.9	0.9672	1
Rv0935	pstC1	PHOSPHATE-TRANSPORT INTEGRAL MEMBRANE ABC TRANSPORTER PSTC1	12	143.1	211.5	0.56	5150.3	10152.6	68.4	0.3459	0.88952
Rv0936	pstA2	PHOSPHATE-TRANSPORT INTEGRAL MEMBRANE ABC TRANSPORTER PSTA2	19	77.7	109.2	0.49	4430.2	8298.12	31.5	0.4554	0.92538
Rv0937c	-	hypothetical protein Rv0937c	12	27.7	66.4	1.26	998.1	3185.48	38.6	0.0965	0.53701
Rv0938	-	ATP-dependent DNA ligase	38	46.6	53.3	0.2	5307	8108.83	6.8	0.6727	1
Rv0939	-	POSSIBLE BIFUNCTIONAL ENZYME: 2-HYDROXYHEPTA-2,4-DIENE-1,7-DIOATE ISOMERASE (HHDD ISOMERASE) + CYCLASE/DEHYDRASE	27	42.1	79.9	0.92	3411.1	8631.03	37.8	0.0587	0.4052
Rv0940c	-	POSSIBLE OXIDOREDUCTASE	13	24.5	30.8	0.33	956	1601.05	6.3	0.7006	1
Rv0941c	-	hypothetical protein Rv0941c	8	181.5	202.2	0.16	4356	6470.53	20.7	0.7497	1
Rv0942	-	hypothetical protein Rv0942	7	147.4	208.1	0.5	3095.3	5826.46	60.7	0.4379	0.9167
Rv0943c	-	PROBABLE MONOOXYGENASE	16	129.6	150.4	0.21	6223.1	9623.78	20.7	0.7287	1
Rv0944	-	POSSIBLE FORMAMIDOPYRIMIDINE-DNA GLYCOSYLASE (FAPY-DNA GLYCOSYLASE)	7	83.6	83.8	0	1756	2346.04	0.2	0.9971	1
Rv0945	-	short chain dehydrogenase	7	27.6	33.8	0.29	579.5	945.63	6.2	0.7293	1
Rv0946c	pgi	glucose-6-phosphate isomerase	17	4.5	3.5	-0.34	228.9	241.03	-0.9	0.517	0.93935
Rv0948c	-	hypothetical protein Rv0948c	6	31	9.3	-1.73	557.3	224.1	-21.6	0.2506	0.79992
Rv0949	uvrD1	PROBABLE ATP-DEPENDENT DNA HELICASE II UVRD1	44	5.2	6	0.2	688.6	1053.59	0.8	0.8618	1
Rv0950c	-	hypothetical protein Rv0950c	18	111.9	59.7	-0.91	6040.6	4300.12	-52.1	0.0181	0.18565
Rv0951	sucC	succinyl-CoA synthetase subunit beta	14	0	0	0	0	0	0	1	1
Rv0952	sucD	succinyl-CoA synthetase subunit alpha	10	0.1	0	-0.18	3.9	0	-0.1	0.4293	0.9167
Rv0953c	-	POSSIBLE OXIDOREDUCTASE	10	135.9	307.9	1.18	4077.9	12317	172	0.1141	0.58217
Rv0954	-	PROBABLE CONSERVED TRANSMEMBRANE PROTEIN	25	60.4	61.7	0.03	4527	6174.75	1.4	0.9482	1
Rv0955	-	PROBABLE CONSERVED INTEGRAL MEMBRANE PROTEIN	17	7.3	12.1	0.73	373.7	824.88	4.8	0.5321	0.94907
Rv0956	purN	phosphoribosylglycinamide formyltransferase	12	0	0	0	0	0	0	1	1
Rv0957	purH	bifunctional phosphoribosylaminoimidazolecarboxamide formyltransferase/IMP cyclohydrolase	20	0	0	0	0	0	0	1	1
Rv0958	-	POSSIBLE MAGNESIUM CHELATASE	11	78.9	62.1	-0.35	2603.7	2730.35	-16.8	0.5652	0.96361
Rv0959	-	hypothetical protein Rv0959	14	43.1	55.6	0.37	1809.4	3113.27	12.5	0.5192	0.93993
Rv0960	-	hypothetical protein Rv0960	5	223.6	245.5	0.13	3354.4	4909.13	21.8	0.8556	1
Rv0961	-	PROBABLE INTEGRAL MEMBRANE PROTEIN	7	119.2	149.6	0.33	2504.2	4187.62	30.3	0.6638	1
Rv0962c	lprP	POSSIBLE LIPOPROTEIN LPRP	14	172.5	185.6	0.11	7246.2	10395.8	13.1	0.7973	1
Rv0963c	-	hypothetical protein Rv0963c	10	176.4	188.7	0.1	5293.4	7546.57	12.2	0.8613	1
Rv0964c	-	hypothetical protein Rv0964c	5	131.2	215	0.71	1967.4	4299.04	83.8	0.4643	0.92661
Rv0965c	-	hypothetical protein Rv0965c	6	137.8	194.7	0.5	2479.8	4671.77	56.9	0.447	0.91754
Rv0966c	-	hypothetical protein Rv0966c	9	149.7	136.4	-0.13	4042.9	4909.95	-13.4	0.7437	1
Rv0967	-	hypothetical protein Rv0967	1	199.5	532	1.42	598.5	2128.02	332.5	0.1444	0.64809
Rv0968	-	hypothetical protein Rv0968	6	237.8	157.7	-0.59	4281	3783.61	-80.2	0.2905	0.84114
Rv0969	ctpV	PROBABLE METAL CATION TRANSPORTER P-TYPE ATPASE CTPV	19	170.2	186.9	0.13	9700	14201.7	16.7	0.7201	1
Rv0970	-	PROBABLE CONSERVED INTEGRAL MEMBRANE PROTEIN	12	115.9	239	1.04	4171.3	11471.1	123.1	0.1035	0.55506
Rv0971c	echA7	enoyl-CoA hydratase	5	138.5	187.6	0.44	2078.1	3752.61	49.1	0.5177	0.93935
Rv0972c	fadE12	PROBABLE ACYL-CoA DEHYDROGENASE FADE12	16	49.9	86.2	0.79	2395.6	5517.52	36.3	0.4293	0.9167
Rv0973c	accA2	PROBABLE ACETYL-/PROPIONYL-COENZYME A CARBOXYLASE ALPHA CHAIN (ALPHA SUBUNIT) ACCA2: BIOTIN CARBOXYLASE + BIOTIN CARBOXYL CARRIER PROTEIN (BCCP)	20	19.6	12	-0.71	1177.4	960.26	-7.6	0.3279	0.87652
Rv0974c	accD2	PROBABLE ACETYL-/PROPIONYL-CoA CARBOXYLASE (BETA SUBUNIT) ACCD2	19	28.8	11.5	-1.33	1641.2	871.89	-17.3	0.1621	0.67655
Rv0975c	fadE13	PROBABLE ACYL-CoA DEHYDROGENASE FADE13	18	129.8	162.9	0.33	7006.6	11726.8	33.1	0.456	0.9256
Rv0976c	-	hypothetical protein Rv0976c	17	73.6	119.5	0.7	3752.7	8125.29	45.9	0.1849	0.69468
Rv0979A	rpmF	50S ribosomal protein L32	2	0	0	0	0	0	0	1	1
Rv0979c	-	hypothetical protein Rv0979c	1	0	2.9	1.97	0	11.67	2.9	0.1373	0.63333
Rv0981	mprA	MYCOBACTERIAL PERSISTENCE REGULATOR MRPA (TWO COMPONENT RESPONSE TRANSCRIPTIONAL REGULATORY PROTEIN)	9	200.5	289.2	0.53	5413.1	10409.4	88.7	0.6339	1
Rv0982	mprB	PROBABLE TWO COMPONENT SENSOR KINASE MPRB	20	0.5	0	-0.58	29.7	0	-0.5	0.0326	0.28216
Rv0983	pepD	PROBABLE SERINE PROTEASE PEPD (SERINE PROTEINASE) (MTB32B)	13	54.1	36.5	-0.57	2109.2	1899.64	-17.6	0.313	0.86856
Rv0984	moaB2	POSSIBLE PTERIN-4-ALPHA-CARBINOLAMINE DEHYDRATASE MOAB2 (PHS) (4-ALPHA-HYDROXY-TETRAHYDROPTERIN DEHYDRATASE) (PTERIN-4-A-CARBINOLAMINE DEHYDRATASE) (PHENYLALANINE HYDROXYLASE-STIMULATING PROTEIN) (PHS) (PTERIN CARBINOLAMINE DEHYDRATASE) (PCD)	5	174.2	104.8	-0.73	2612.7	2096.19	-69.4	0.4635	0.92661
Rv0985c	mscL	large-conductance mechanosensitive channel	9	142.9	221.2	0.63	3858.2	7964.53	78.3	0.1804	0.69276
Rv0986	-	PROBABLE ADHESION COMPONENT TRANSPORT ATP-BINDING PROTEIN ABC TRANSPORTER	21	20.1	27.2	0.43	1267.2	2281.66	7	0.603	0.98565
Rv0987	-	PROBABLE ADHESION COMPONENT TRANSPORT TRANSMEMBRANE PROTEIN ABC TRANSPORTER	85	20.9	27.4	0.39	5330.1	9315.09	6.5	0.5235	0.94343
Rv0988	-	POSSIBLE CONSERVED EXPORTED PROTEIN	37	17.2	5.8	-1.58	1914	852.93	-11.5	0.0031	0.04514
Rv0989c	grcC2	PROBABLE POLYPRENYL-DIPHOSPHATE SYNTHASE GRCC2 (POLYPRENYL PYROPHOSPHATE SYNTHETASE)	17	195.7	253.4	0.37	9981.6	17229.5	57.7	0.3214	0.87087
Rv0990c	-	hypothetical protein Rv0990c	8	97.2	66.8	-0.54	2332.8	2138.75	-30.4	0.5016	0.93348
Rv0991c	-	CONSERVED HYPOTHETICAL SERINE RICH PROTEIN	1	244	9.5	-4.68	732.1	37.97	-234.5	0.0253	0.24092
Rv0992c	-	hypothetical protein Rv0992c	6	255.8	319.2	0.32	4603.7	7661.39	63.5	0.6576	1
Rv0993	galU	PROBABLE UTP--GLUCOSE-1-PHOSPHATE URIDYLYLTRANSFERASE GALU (UDP-GLUCOSE PYROPHOSPHORYLASE) (UDPGP) (ALPHA-D-GLUCOSYL-1-PHOSPHATE URIDYLYLTRANSFERASE) (URIDINE DIPHOSPHOGLUCOSE PYROPHOSPHORYLASE)	12	0	0	0	0	0	0	1	1
Rv0994	moeA1	PROBABLE MOLYBDOPTERIN BIOSYNTHESIS PROTEIN MOEA1	11	174.6	98	-0.83	5761.8	4313.7	-76.6	0.0354	0.29862
Rv0995	rimJ	POSSIBLE RIBOSOMAL-PROTEIN-ALANINE ACETYLTRANSFERASE RIMJ (ACETYLATING ENZYME FOR N-TERMINAL OF RIBOSOMAL PROTEIN S5)	5	156.8	72.2	-1.12	2351.6	1443.99	-84.6	0.1661	0.68224
Rv0996	-	PROBABLE CONSERVED TRANSMEMBRANE PROTEIN	14	121.4	128.4	0.08	5097.5	7189.98	7	0.8491	1
Rv0997	-	hypothetical protein Rv0997	4	42	33.8	-0.31	504	541.08	-8.2	0.7826	1
Rv0998	-	hypothetical protein Rv0998	11	78.6	23.9	-1.72	2593	1052.16	-54.7	0.0011	0.01868
Rv0999	-	hypothetical protein Rv0999	10	196.4	135.5	-0.54	5893.3	5419.36	-61	0.3144	0.86856
Rv1000c	-	hypothetical protein Rv1000c	7	325.7	446.1	0.45	6839.4	12491.8	120.5	0.2865	0.83931
Rv1001	arcA	arginine deiminase	18	205.7	206.6	0.01	11105.4	14872.8	0.9	0.9853	1
Rv1002c	-	hypothetical protein Rv1002c	21	5.6	0	-2.72	352.6	0	-5.6	0	0
Rv1003	-	hypothetical protein Rv1003	8	39.9	41.3	0.05	958.3	1322.33	1.4	0.9598	1
Rv1004c	-	PROBABLE MEMBRANE PROTEIN	9	119.9	85.4	-0.49	3238.5	3074.27	-34.5	0.3162	0.86856
Rv1005c	pabB	para-aminobenzoate synthase component I	21	6.9	12	0.79	436.8	1004.42	5	0.5487	0.95704
Rv1006	-	hypothetical protein Rv1006	37	125.5	52.8	-1.25	13930.5	7814.09	-72.7	0	0
Rv1007c	metG	methionyl-tRNA synthetase	23	0	0	0	0	0	0	1	1
Rv1008	tatD	PROBABLE DEOXYRIBONUCLEASE TATD (YJJV PROTEIN)	11	224.2	195.7	-0.2	7397.1	8611.29	-28.4	0.6968	1
Rv1009	rpfB	Probable resuscitation-promoting factor rpfB	9	51	42.1	-0.28	1377.3	1514.97	-8.9	0.684	1
Rv1010	ksgA	dimethyladenosine transferase	12	39.8	5.2	-2.93	1433.6	250.12	-34.6	0	0
Rv1011	ispE	4-diphosphocytidyl-2-C-methyl-D-erythritol kinase	12	0.1	0	-0.13	3.5	0	-0.1	0.424	0.9167
Rv1012	-	hypothetical protein Rv1012	6	135.8	105.3	-0.37	2445.1	2527.46	-30.5	0.669	1
Rv1013	pks16	acyl-CoA synthetase	21	191.4	131	-0.55	12057.8	11002	-60.4	0.0597	0.40857
Rv1014c	pth	peptidyl-tRNA hydrolase	11	0	0	0	0	0	0	1	1
Rv1015c	rplY	50S ribosomal protein L25/general stress protein Ctc	9	0.4	1.8	2.22	10.6	65.67	1.4	0.0322	0.27991
Rv1016c	lpqT	PROBABLE CONSERVED LIPOPROTEIN LPQT	6	211	138.4	-0.61	3798.8	3320.64	-72.7	0.3894	0.91448
Rv1017c	prsA	ribose-phosphate pyrophosphokinase	10	0	0	0	0	0	0	1	1
Rv1018c	glmU	Probable UDP-N-acetylglucosamine pyrophosphorylase glmU	23	0	0	0	0	0	0	1	1
Rv1019	-	PROBABLE TRANSCRIPTIONAL REGULATORY PROTEIN (PROBABLY TETR-FAMILY)	7	159.4	288.8	0.86	3347.7	8086	129.4	0.0934	0.52786
Rv1020	mfd	PROBABLE TRANSCRIPTION-REPAIR COUPLING FACTOR MFD (TRCF)	33	148.3	132.1	-0.17	14685.4	17431.5	-16.3	0.4998	0.93175
Rv1021	-	nucleoside triphosphate pyrophosphohydrolase	12	88.3	115.3	0.38	3180	5533.87	27	0.6456	1
Rv1022	lpqU	PROBABLE CONSERVED LIPOPROTEIN LPQU	13	49.6	82.4	0.73	1936.3	4283.01	32.7	0.3419	0.88635
Rv1023	eno	phosphopyruvate hydratase	13	0.1	0	-0.12	3.5	0	-0.1	0.4229	0.9167
Rv1024	-	POSSIBLE CONSERVED MEMBRANE PROTEIN	8	0	0	0	0	0	0	1	1
Rv1025	-	hypothetical protein Rv1025	6	3.5	0.2	-4.49	62.1	3.68	-3.3	0.4324	0.9167
Rv1026	-	hypothetical protein Rv1026	6	16	51.2	1.68	287.6	1228.57	35.2	0.344	0.88692
Rv1027c	kdpE	PROBABLE TRANSCRIPTIONAL REGULATORY PROTEIN KDPE	10	34.9	29.6	-0.24	1046.1	1184.97	-5.2	0.9505	1
Rv1028A	kdpF	Probable membrane protein kdpF	3	42.7	4.9	-3.13	384.2	58.5	-37.8	0.0052	0.06939
Rv1028c	kdpD	PROBABLE SENSOR PROTEIN KDPD	21	61.7	63.1	0.03	3889.6	5302.73	1.4	0.9553	1
Rv1029	kdpA	potassium-transporting ATPase subunit A	25	112.4	151.3	0.43	8430.2	15131.3	38.9	0.232	0.77506
Rv1030	kdpB	potassium-transporting ATPase subunit B	12	69.3	101.5	0.55	2495.4	4873.3	32.2	0.4439	0.91754
Rv1031	kdpC	Probable Potassium-transporting ATPase C chain KDPC (Potassium-translocating ATPase C chain) (ATP phosphohydrolase	9	52.5	92.4	0.82	1417.6	3325.61	39.9	0.3512	0.89331
Rv1032c	trcS	TWO COMPONENT SENSOR HISTIDINE KINASE TRCS	23	136.5	113	-0.27	9415.4	10396.7	-23.4	0.4253	0.9167
Rv1033c	trcR	TWO COMPONENT TRANSCRIPTIONAL REGULATOR TRCR	13	435.1	352.3	-0.3	16969.7	18319.9	-82.8	0.4239	0.9167
Rv1037c	esxI	PUTATIVE ESAT-6 LIKE PROTEIN ESXI (ESAT-6 LIKE PROTEIN 1)	3	101.8	120.6	0.24	916	1446.86	18.8	0.7275	1
Rv1038c	esxJ	ESAT-6 LIKE PROTEIN ESXJ (ESAT-6 LIKE PROTEIN 2)	3	215.3	301.1	0.48	1937.8	3612.73	85.8	0.3805	0.90952
Rv1043c	-	hypothetical protein Rv1043c	14	281.6	248.7	-0.18	11826.5	13925.6	-32.9	0.6756	1
Rv1044	-	hypothetical protein Rv1044	9	35.9	66.5	0.89	970.5	2394.34	30.6	0.5361	0.95026
Rv1045	-	hypothetical protein Rv1045	10	185.4	323.1	0.8	5560.6	12925.7	137.8	0.2119	0.74165
Rv1046c	-	hypothetical protein Rv1046c	4	303.9	391.1	0.36	3647.1	6256.9	87.1	0.5235	0.94343
Rv1048c	-	hypothetical protein Rv1048c	21	160.2	120.3	-0.41	10091.8	10105.8	-39.9	0.3213	0.87087
Rv1049	-	PROBABLE TRANSCRIPTIONAL REPRESSOR PROTEIN	4	120.8	174.6	0.53	1449.6	2793.01	53.8	0.7858	1
Rv1050	-	PROBABLE OXIDOREDUCTASE	10	48.1	41.9	-0.2	1443.7	1675.92	-6.2	0.8266	1
Rv1051c	-	hypothetical protein Rv1051c	8	31.2	39.9	0.35	749.4	1277.85	8.7	0.8954	1
Rv1052	-	hypothetical protein Rv1052	4	121.4	241.4	0.99	1456.6	3861.95	120	0.3187	0.86936
Rv1053c	-	hypothetical protein Rv1053c	6	150.3	267.9	0.83	2705.7	6429.94	117.6	0.2917	0.84124
Rv1056	-	hypothetical protein Rv1056	20	199.2	188.9	-0.08	11952.2	15112.7	-10.3	0.83	1
Rv1057	-	hypothetical protein Rv1057	16	185.8	213	0.2	8916.9	13632.2	27.2	0.548	0.95704
Rv1058	fadD14	acyl-CoA synthetase	26	50.6	58.4	0.21	3946.5	6073.94	7.8	0.727	1
Rv1059	-	hypothetical protein Rv1059	9	23.2	58	1.32	627.2	2088.88	34.8	0.3215	0.87087
Rv1060	-	hypothetical protein Rv1060	5	40.6	43.1	0.08	609.2	861.31	2.5	0.9619	1
Rv1061	-	hypothetical protein Rv1061	13	115	131.6	0.19	4486.1	6845.39	16.6	0.6883	1
Rv1062	-	hypothetical protein Rv1062	4	120.6	131.6	0.13	1447.4	2105.07	10.9	0.8863	1
Rv1063c	-	hypothetical protein Rv1063c	15	110.2	107	-0.04	4958.1	6418.45	-3.2	0.9298	1
Rv1064c	lpqV	POSSIBLE LIPOPROTEIN LPQV	5	146.4	383.9	1.39	2195.7	7677.12	237.5	0.0412	0.32488
Rv1065	-	hypothetical protein Rv1065	9	147.2	145.8	-0.01	3975.3	5249.77	-1.4	0.9747	1
Rv1066	-	hypothetical protein Rv1066	4	93.4	34.9	-1.42	1121	557.74	-58.6	0.0474	0.35483
Rv1069c	-	hypothetical protein Rv1069c	19	206.5	222.5	0.11	11770.2	16908.3	16	0.7576	1
Rv1070c	echA8	enoyl-CoA hydratase	7	82.4	64.8	-0.35	1730.5	1814.83	-17.6	0.5066	0.93691
Rv1071c	echA9	enoyl-CoA hydratase	11	158	216	0.45	5213.2	9502.72	58	0.1901	0.70822
Rv1072	-	PROBABLE CONSERVED TRANSMEMBRANE PROTEIN	13	33.4	7.8	-2.1	1300.8	404.96	-25.6	0	0
Rv1073	-	hypothetical protein Rv1073	19	241	178.9	-0.43	13739.7	13599.5	-62.1	0.2233	0.76086
Rv1074c	fadA3	acetyl-CoA acetyltransferase	11	236.2	244	0.05	7794.8	10736	7.8	0.9431	1
Rv1075c	-	CONSERVED EXPORTED PROTEIN	18	180.2	164.9	-0.13	9729.2	11873.2	-15.3	0.7563	1
Rv1076	lipU	POSSIBLE LIPASE LIPU	17	121.3	109.8	-0.14	6185.6	7464.26	-11.5	0.8093	1
Rv1077	cbs	Probable cystathionine beta-synthase CBS (Serine sulfhydrase) (Beta-thionase) (Hemoprotein H-450)	22	179.5	186.7	0.06	11847.7	16432.5	7.2	0.8661	1
Rv1078	pra	Probable Proline-rich antigen homolog pra	17	14	2.2	-2.67	713.4	149.63	-11.8	0	0
Rv1079	metB	cystathionine gamma-synthase	17	78.7	68.2	-0.21	4013.8	4638.06	-10.5	0.7508	1
Rv1080c	greA	transcription elongation factor GreA	7	1.7	0.5	-1.68	35.4	14.72	-1.2	0.0856	0.50077
Rv1081c	-	PROBABLE CONSERVED MEMBRANE PROTEIN	6	1.2	0.3	-1.98	21	7.1	-0.9	0.0925	0.52557
Rv1082	mca	Mycothiol conjugate amidase Mca (Mycothiol S-conjugate amidase)	13	86.9	110.3	0.34	3387.4	5733.87	23.4	0.4303	0.9167
Rv1083	-	hypothetical protein Rv1083	3	13.4	12.9	-0.05	120.3	154.42	-0.5	0.9655	1
Rv1084	-	hypothetical protein Rv1084	19	82.5	92.2	0.16	4700.6	7010.45	9.8	0.7162	1
Rv1085c	-	POSSIBLE HEMOLYSIN-LIKE PROTEIN	10	137.6	252.7	0.88	4128.3	10109.7	115.1	0.1848	0.69468
Rv1086	-	SHORT (C15) CHAIN Z-ISOPRENYL DIPHOSPHATE SYNTHASE (Z-FPP SYNTHASE) (Z-FARNESYL DIPHOSPHATE SYNTHASE) (Z-FPP SYNTHETASE) (Z-FARNESYL DIPHOSPHATE SYNTHETASE) (GERANYLTRANSTRANSFERASE) (FARNESYL PYROPHOSPHATE SYNTHETASE)	12	0.1	0	-0.13	3.5	0	-0.1	0.4329	0.9167
Rv1087A	-	hypothetical protein Rv1087A	6	445.7	492.8	0.14	8022.4	11826.5	47.1	0.6939	1
Rv1089A	celA2a	PROBABLE CELLULASE CELA2A (ENDO-1,4-BETA-GLUCANASE) (ENDOGLUCANASE) (CARBOXYMETHYL CELLULASE)	1	82.4	158.2	0.94	247.1	632.79	75.8	0.2525	0.80405
Rv1090	celA2b	PROBABLE CELLULASE CELA2B (ENDO-1,4-BETA-GLUCANASE) (ENDOGLUCANASE) (CARBOXYMETHYL CELLULASE)	6	216.2	263.1	0.28	3892	6315.46	46.9	0.342	0.88635
Rv1092c	coaA	pantothenate kinase	16	0	0	0	0	0	0	1	1
Rv1093	glyA	serine hydroxymethyltransferase	12	1.7	4.4	1.34	62.4	211.09	2.7	0.0047	0.064
Rv1094	desA2	POSSIBLE ACYL-	12	0	0	0	0	0	0	1	1
Rv1095	phoH2	PROBABLE PHOH-LIKE PROTEIN PHOH2 (PHOSPHATE STARVATION-INDUCIBLE PROTEIN PSIH)	11	88.3	125.8	0.51	2914.9	5534.6	37.5	0.3709	0.90723
Rv1096	-	POSSIBLE GLYCOSYL HYDROLASE	16	94.1	53.2	-0.82	4517.4	3407.31	-40.9	0.0574	0.4011
Rv1097c	-	PROBABLE MEMBRANE GLYCINE AND PROLINE RICH PROTEIN	14	58.5	160.5	1.46	2455.3	8985.84	102	0.1462	0.64887
Rv1098c	fumC	fumarate hydratase	11	0	0	0	0	0	0	1	1
Rv1099c	glpX	fructose 1,6-bisphosphatase II	12	42.3	3	-3.8	1524.3	145.93	-39.3	0	0
Rv1100	-	hypothetical protein Rv1100	9	36.9	35.8	-0.04	996.3	1290.2	-1.1	0.9467	1
Rv1101c	-	hypothetical protein Rv1101c	18	246.7	376.6	0.61	13319.2	27118.3	130	0.0805	0.48666
Rv1102c	-	hypothetical protein Rv1102c	7	164.2	268.2	0.71	3447.5	7508.25	104	0.3414	0.88635
Rv1103c	-	hypothetical protein Rv1103c	6	77.7	82.8	0.09	1398.6	1987.19	5.1	0.9343	1
Rv1104	-	POSSIBLE PARA-NITROBENZYL ESTERASE (FRAGMENT)	9	148.6	185	0.32	4011.4	6659.48	36.4	0.6347	1
Rv1105	-	POSSIBLE PARA-NITROBENZYL ESTERASE (FRAGMENT)	11	82.9	104.4	0.33	2736.8	4592.9	21.5	0.5699	0.96515
Rv1106c	-	PROBABLE CHOLESTEROL DEHYDROGENASE	17	261.1	274.6	0.07	13318.1	18671.4	13.4	0.8039	1
Rv1107c	xseB	exodeoxyribonuclease VII small subunit	2	130.1	248.6	0.93	780.8	1988.42	118.4	0.3139	0.86856
Rv1108c	xseA	exodeoxyribonuclease VII large subunit	9	106.4	125	0.23	2873	4498.54	18.6	0.6539	1
Rv1109c	-	hypothetical protein Rv1109c	6	166.3	172.9	0.06	2993.2	4149.24	6.6	0.9294	1
Rv1110	ispH	4-hydroxy-3-methylbut-2-enyl diphosphate reductase	13	0	0	0	0	0	0	1	1
Rv1111c	-	hypothetical protein Rv1111c	22	64.9	92.2	0.51	4285.5	8115.14	27.3	0.4835	0.92661
Rv1112	-	translation-associated GTPase	8	45.7	23.7	-0.95	1097.2	759.56	-22	0.0813	0.48886
Rv1113	-	hypothetical protein Rv1113	2	119.2	137.5	0.21	715.3	1100.19	18.3	0.8382	1
Rv1114	-	hypothetical protein Rv1114	3	126.7	215.6	0.77	1140	2587.36	89	0.359	0.89719
Rv1115	-	POSSIBLE EXPORTED PROTEIN	14	112.2	81.6	-0.46	4711.6	4570.53	-30.6	0.3558	0.89567
Rv1116	-	hypothetical protein Rv1116	2	261	74.2	-1.81	1566	593.96	-186.8	0.1138	0.58217
Rv1116A	-	CONSERVED HYPOTHETICAL PROTEIN (FRAGMENT)	5	194.1	142.5	-0.45	2912	2850.96	-51.6	0.495	0.92856
Rv1117	-	hypothetical protein Rv1117	3	309.8	264.8	-0.23	2788.5	3177.2	-45.1	0.5668	0.96361
Rv1118c	-	hypothetical protein Rv1118c	10	195.9	277.8	0.5	5877.8	11111.1	81.9	0.3468	0.89101
Rv1119c	-	hypothetical protein Rv1119c	3	39.9	110.5	1.47	358.9	1326.3	70.6	0.4592	0.92661
Rv1120c	-	hypothetical protein Rv1120c	4	25.1	10.1	-1.31	300.9	161.5	-15	0.3035	0.85884
Rv1121	zwf1	glucose-6-phosphate 1-dehydrogenase	23	41.4	53.3	0.36	2859.4	4899.4	11.8	0.487	0.92661
Rv1122	gnd2	6-phosphogluconate dehydrogenase-like protein	11	0.5	1	1.01	17.1	45.97	0.5	0.2055	0.7353
Rv1123c	bpoB	POSSIBLE PEROXIDASE BPOB (NON-HAEM PEROXIDASE)	7	59.2	240.9	2.02	1244.2	6744.84	181.6	0.0264	0.24843
Rv1124	ephC	PROBABLE EPOXIDE HYDROLASE EPHC (EPOXIDE HYDRATASE)	12	48.3	20.8	-1.21	1739.4	999.07	-27.5	0.3354	0.8845
Rv1125	-	hypothetical protein Rv1125	21	10.4	13.8	0.4	656.4	1156.14	3.3	0.6708	1
Rv1126c	-	hypothetical protein Rv1126c	8	8.1	1	-3	195.3	32.47	-7.1	0.0377	0.30761
Rv1127c	ppdK	pyruvate phosphate dikinase	18	23	2	-3.51	1240.3	144.82	-21	0	0
Rv1128c	-	hypothetical protein Rv1128c	27	13.6	14.9	0.13	1102.8	1611.07	1.3	0.8632	1
Rv1129c	-	PROBABLE TRANSCRIPTIONAL REGULATOR PROTEIN	22	35	42.6	0.28	2310.4	3752.22	7.6	0.7296	1
Rv1130	-	hypothetical protein Rv1130	24	91.6	65.2	-0.49	6597.7	6256.16	-26.5	0.2005	0.72926
Rv1131	gltA1	methylcitrate synthase	14	48.3	71	0.56	2028	3973.86	22.7	0.4917	0.92661
Rv1132	-	hypothetical protein Rv1132	25	65.1	80	0.3	4883.6	8001.29	14.9	0.4511	0.92133
Rv1133c	metE	5-methyltetrahydropteroyltriglutamate--homocysteine methyltransferase	31	0	0	-0.05	3.6	0	0	0.4305	0.9167
Rv1134	-	hypothetical protein Rv1134	4	132.1	143.1	0.12	1585.3	2289.68	11	0.826	1
Rv1135A	-	POSSIBLE ACETYL-CoA ACETYLTRANSFERASE (ACETOACETYL-CoA THIOLASE)	6	95.3	178.1	0.9	1714.6	4273.55	82.8	0.2745	0.82468
Rv1136	-	POSSIBLE ENOYL-CoA HYDRATASE	2	46.9	2.3	-4.36	281.6	18.34	-44.6	0.0577	0.40178
Rv1137c	-	hypothetical protein Rv1137c	2	125.7	61.9	-1.02	754.2	495.49	-63.8	0.245	0.79638
Rv1138c	-	POSSIBLE OXIDOREDUCTASE	13	118.2	123	0.06	4610.1	6394.88	4.8	0.9349	1
Rv1139c	-	hypothetical protein Rv1139c	9	100.4	57.7	-0.8	2710.8	2078.82	-42.7	0.3123	0.86856
Rv1140	-	PROBABLE INTEGRAL MEMBRANE PROTEIN	10	56.2	68.1	0.28	1687.1	2725.72	11.9	0.6541	1
Rv1141c	echA11	enoyl-CoA hydratase	13	153.6	204.9	0.41	5992.2	10652.2	51.2	0.2884	0.84114
Rv1142c	echA10	enoyl-CoA hydratase	7	181.3	152.4	-0.25	3807.3	4267.99	-28.9	0.7241	1
Rv1143	mcr	PROBABLE ALPHA-METHYLACYL-CoA RACEMASE MCR (2-methylacyl-CoA racemase) (2-arylpropionyl-CoA epimerase )	15	260.6	358.1	0.46	11725.9	21485.5	97.5	0.1608	0.67536
Rv1144	-	PROBABLE SHORT-CHAIN TYPE DEHYDROGENASE/REDUCTASE	10	169.4	177.4	0.07	5082	7097.91	8	0.874	1
Rv1145	mmpL13a	PROBABLE CONSERVED TRANSMEMBRANE TRANSPORT PROTEIN MMPL13A	10	129.6	196.5	0.6	3889.2	7860.29	66.9	0.2231	0.76083
Rv1146	mmpL13b	PROBABLE CONSERVED TRANSMEMBRANE TRANSPORT PROTEIN MMPL13B	21	255	274.9	0.11	16063.7	23093.1	19.9	0.7304	1
Rv1147	-	hypothetical protein Rv1147	9	73.2	233.5	1.67	1976.8	8406.49	160.3	0.0721	0.45304
Rv1148c	-	hypothetical protein Rv1148c	19	166.1	135.9	-0.29	9465.1	10331.5	-30.1	0.3583	0.89656
Rv1151c	-	NAD-dependent deacetylase	9	265.4	234.1	-0.18	7165.2	8426.21	-31.3	0.7027	1
Rv1152	-	PROBABLE TRANSCRIPTIONAL REGULATORY PROTEIN	5	146.1	60.6	-1.27	2191.4	1211.54	-85.5	0.0852	0.50077
Rv1153c	omt	PROBABLE O-METHYLTRANSFERASE OMT	18	152.5	141.5	-0.11	8233.8	10189.4	-11	0.7776	1
Rv1154c	-	hypothetical protein Rv1154c	14	194.6	338.1	0.8	8174	18931.1	143.4	0.104	0.55625
Rv1155	-	hypothetical protein Rv1155	10	199.4	177.2	-0.17	5981.7	7087.74	-22.2	0.6759	1
Rv1156	-	hypothetical protein Rv1156	12	119.7	121.8	0.02	4310.8	5845.5	2	0.9718	1
Rv1157c	-	CONSERVED HYPOTHETICAL ALA-, PRO-RICH PROTEIN	8	86.3	3.3	-4.73	2071.1	104.33	-83	0	0
Rv1158c	-	CONSERVED HYPOTHETICAL ALA-, PRO-RICH PROTEIN	11	126.5	58.9	-1.1	4174.5	2593.5	-67.6	0.1097	0.57291
Rv1159	pimE	mannosyltransferase	25	10.1	1.9	-2.39	760.5	194	-8.2	0	0
Rv1159A	phhB	pterin-4-alpha-carbinolamine dehydratase	11	85.4	50.6	-0.76	2819.3	2225.5	-34.9	0.3812	0.90952
Rv1160	mutT2	PROBABLE MUTATOR PROTEIN MUTT (7,8-dihydro-8-oxoguanine-triphosphatase) (8-OXO-DGTPASE)	4	114.2	111.1	-0.04	1370.3	1778.13	-3.1	0.9621	1
Rv1161	narG	PROBABLE RESPIRATORY NITRATE REDUCTASE (ALPHA CHAIN) NARG	66	88	117.1	0.41	17420.9	30916.2	29.1	0.0889	0.51038
Rv1162	narH	PROBABLE RESPIRATORY NITRATE REDUCTASE (BETA CHAIN) NARH	34	149.4	156.5	0.07	15234.6	21285.7	7.2	0.7943	1
Rv1163	narJ	PROBABLE RESPIRATORY NITRATE REDUCTASE (DELTA CHAIN) NARJ	13	106	127.2	0.26	4135.4	6616.18	21.2	0.5433	0.95496
Rv1164	narI	PROBABLE RESPIRATORY NITRATE REDUCTASE (GAMMA CHAIN) NARI	18	173.4	217	0.32	9362.4	15625.6	43.6	0.337	0.88579
Rv1165	typA	POSSIBLE GTP-BINDING TRANSLATION ELONGATION FACTOR TYPA (TYROSINE PHOSPHORYLATED PROTEIN A) (GTP-BINDING PROTEIN)	15	176.6	194.1	0.14	7947.6	11648.4	17.5	0.6892	1
Rv1166	lpqW	PROBABLE CONSERVED LIPOPROTEIN LPQW	22	0	0	0	0	0	0	1	1
Rv1167c	-	PROBABLE TRANSCRIPTIONAL REGULATORY PROTEIN	9	55	31.9	-0.78	1484.1	1149.54	-23	0.216	0.74748
Rv1170	mshB	N-Acetyl-1-D-myo-Inosityl-2-Amino-2-Deoxy-alpha- D-Glucopyranoside Deacetylase mshB (GlcNAc-Ins deacetylase)	11	123.8	10.5	-3.57	4086.3	459.9	-113.4	0	0
Rv1171	-	hypothetical protein Rv1171	5	149.8	93.2	-0.68	2246.9	1863.7	-56.6	0.3782	0.90741
Rv1173	fbiC	FO synthase	38	56.7	16.4	-1.79	6467.2	2491.24	-40.3	0	0
Rv1174c	TB8.4	LOW MOLECULAR WEIGHT T-CELL ANTIGEN TB8.4	7	293.6	326.5	0.15	6166.1	9142.87	32.9	0.7095	1
Rv1175c	fadH	PROBABLE NADPH DEPENDENT 2,4-DIENOYL-COA REDUCTASE FADH (2,4-dienoyl coenzyme A reductase) (4-enoyl-CoA reductase)	23	117.4	130.5	0.15	8101	12008.2	13.1	0.6741	1
Rv1176c	-	hypothetical protein Rv1176c	13	91	86.4	-0.08	3550.9	4493.31	-4.6	0.8802	1
Rv1177	fdxC	PROBABLE FERREDOXIN FDXC	6	0	0	0	0	0	0	1	1
Rv1178	-	N-succinyldiaminopimelate aminotransferase	20	102.6	54.6	-0.91	6158	4370.91	-48	0.0101	0.12138
Rv1179c	-	hypothetical protein Rv1179c	37	111.2	136.9	0.3	12346.2	20259.2	25.7	0.3106	0.86846
Rv1180	pks3	PROBABLE POLYKETIDE BETA-KETOACYL SYNTHASE PKS3	23	48.2	35	-0.46	3326	3216.33	-13.2	0.3716	0.90723
Rv1181	pks4	PROBABLE POLYKETIDE BETA-KETOACYL SYNTHASE PKS4	63	51.3	39.8	-0.37	9704.2	10037.3	-11.5	0.3776	0.90723
Rv1182	papA3	PROBABLE CONSERVED POLYKETIDE SYNTHASE ASSOCIATED PROTEIN PAPA3	38	30.6	45.1	0.56	3489.4	6853.35	14.5	0.3207	0.87087
Rv1183	mmpL10	PROBABLE CONSERVED TRANSMEMBRANE TRANSPORT PROTEIN MMPL10	50	38.8	44.9	0.21	5825.6	8987.02	6.1	0.6312	1
Rv1184c	-	POSSIBLE EXPORTED PROTEIN	21	39.3	54.7	0.48	2477.5	4591.75	15.3	0.5375	0.95105
Rv1185c	fadD21	acyl-CoA synthetase	28	56.3	63.5	0.17	4730.7	7108.01	7.1	0.6947	1
Rv1186c	-	hypothetical protein Rv1186c	18	22.8	20.9	-0.12	1231	1507.29	-1.9	0.8779	1
Rv1187	rocA	PROBABLE PYRROLINE-5-CARBOXYLATE DEHYDROGENASE ROCA	22	11.4	26.9	1.23	755.7	2362.99	15.4	0.1768	0.69276
Rv1188	-	PROBABLE PROLINE DEHYDROGENASE	22	26.5	10.7	-1.31	1748.2	942.82	-15.8	0.1297	0.61876
Rv1189	sigI	RNA polymerase sigma factor SigI	6	58.8	34	-0.79	1058	816.37	-24.8	0.5568	0.96133
Rv1190	-	hypothetical protein Rv1190	9	110	86.1	-0.35	2970.9	3098.56	-24	0.5217	0.94275
Rv1191	-	hypothetical protein Rv1191	8	172.2	158.5	-0.12	4133.8	5070.98	-13.8	0.8262	1
Rv1192	-	hypothetical protein Rv1192	13	122.1	166.9	0.45	4762.8	8680.79	44.8	0.4295	0.9167
Rv1193	fadD36	acyl-CoA synthetase	18	36.3	5.2	-2.8	1960.2	375.76	-31.1	0	0
Rv1194c	-	hypothetical protein Rv1194c	16	92.1	101	0.13	4421.5	6463.96	8.9	0.7683	1
Rv1197	esxK	ESAT-6 LIKE PROTEIN ESXK (ESAT-6 LIKE PROTEIN 3)	2	202.2	106.2	-0.93	1213.5	849.87	-96	0.2164	0.74756
Rv1198	esxL	PUTATIVE ESAT-6 LIKE PROTEIN ESXL (ESAT-6 LIKE PROTEIN 4)	3	65.1	54.9	-0.25	586.3	658.48	-10.3	0.771	1
Rv1200	-	PROBABLE CONSERVED INTEGRAL MEMBRANE TRANSPORT PROTEIN	24	167	201.4	0.27	12023.1	19337.9	34.4	0.6291	1
Rv1201c	-	PROBABLE TRANSFERASE	10	0	0	0	0	0	0	1	1
Rv1202	dapE	dipeptidase	15	0	0	0	0	0	0	1	1
Rv1203c	-	hypothetical protein Rv1203c	6	51.3	22.2	-1.21	923.4	532.34	-29.1	0.0462	0.34715
Rv1204c	-	hypothetical protein Rv1204c	16	174.3	218.8	0.33	8364.5	14000.7	44.5	0.4517	0.92188
Rv1205	-	hypothetical protein Rv1205	12	182.1	101.8	-0.84	6556.9	4887.98	-80.3	0.0551	0.39189
Rv1206	fadD6	acyl-CoA synthetase	29	80.8	24.3	-1.74	7025.8	2813.22	-56.5	0	0
Rv1207	folP2	PROBABLE DIHYDROPTEROATE SYNTHASE 2 FOLP2 (DHPS 2) (Dihydropteroate pyrophosphorylase 2)	10	82.1	21.3	-1.95	2464.5	851.98	-60.8	0.0028	0.04123
Rv1208	-	hypothetical protein Rv1208	12	1.5	0	-1.3	52.4	0	-1.5	0.0014	0.02262
Rv1209	-	hypothetical protein Rv1209	4	158.4	288	0.86	1900.4	4607.93	129.6	0.2213	0.75793
Rv1210	tagA	PROBABLE DNA-3-METHYLADENINE GLYCOSYLASE I TAGA (TAG I) (3-methyladenine-DNA glycosylase I, constitutive) (DNA-3-methyladenine glycosidase I )	11	149.8	178.8	0.25	4944.7	7867.38	29	0.761	1
Rv1211	-	hypothetical protein Rv1211	2	0	0	0	0	0	0	1	1
Rv1212c	-	PUTATIVE GLYCOSYL TRANSFERASE	27	101.2	126.1	0.32	8198.6	13622.2	24.9	0.4298	0.9167
Rv1213	glgC	glucose-1-phosphate adenylyltransferase	27	98.4	127.5	0.37	7968.2	13768.8	29.1	0.2619	0.81416
Rv1215c	-	hypothetical protein Rv1215c	23	80.2	81.6	0.02	5535.2	7504.22	1.3	0.9489	1
Rv1216c	-	PROBABLE CONSERVED INTEGRAL MEMBRANE PROTEIN	15	154.2	92.5	-0.74	6938.3	5552.19	-61.6	0.1514	0.65764
Rv1217c	-	PROBABLE TETRONASIN-TRANSPORT INTEGRAL MEMBRANE PROTEIN ABC TRANSPORTER	18	50.1	39.1	-0.36	2705.4	2814.1	-11	0.6772	1
Rv1218c	-	PROBABLE TETRONASIN-TRANSPORT ATP-BINDING PROTEIN ABC TRANSPORTER	6	72.3	69.1	-0.06	1301	1658.79	-3.2	0.9361	1
Rv1219c	-	PROBABLE TRANSCRIPTIONAL REGULATORY PROTEIN	10	101.5	104.5	0.04	3043.7	4178.68	3	0.9717	1
Rv1220c	-	PROBABLE METHYLTRANSFERASE	10	158.7	212.5	0.42	4760.6	8499.32	53.8	0.4241	0.9167
Rv1221	sigE	RNA polymerase sigma factor SigE	16	30.6	16	-0.94	1470.9	1023.72	-14.6	0.5177	0.93935
Rv1222	-	hypothetical protein Rv1222	2	120.9	130.7	0.11	725.4	1045.62	9.8	0.8721	1
Rv1223	htrA	PROBABLE SERINE PROTEASE HTRA (DEGP PROTEIN)	17	0.1	0	-0.09	3.3	0	-0.1	0.432	0.9167
Rv1224	tatB	sec-independent translocase	5	0	0	0	0	0	0	1	1
Rv1225c	-	hypothetical protein Rv1225c	6	186.1	298.1	0.68	3350.4	7154.3	112	0.248	0.79864
Rv1226c	-	PROBABLE TRANSMEMBRANE PROTEIN	15	168.6	195.8	0.22	7587.7	11746.9	27.2	0.6641	1
Rv1227c	-	PROBABLE TRANSMEMBRANE PROTEIN	6	78.3	124	0.66	1408.8	2976.88	45.8	0.4282	0.9167
Rv1228	lpqX	PROBABLE LIPOPROTEIN LPQX	8	265.6	245.1	-0.12	6373.4	7842.55	-20.5	0.7397	1
Rv1229c	mrp	PROBABLE MRP-RELATED PROTEIN MRP	14	0	0	0	0	0	0	1	1
Rv1230c	-	POSSIBLE MEMBRANE PROTEIN	20	126.8	152.9	0.27	7609.9	12232.9	26.1	0.4728	0.92661
Rv1231c	-	PROBABLE MEMBRANE PROTEIN	7	108.4	201.7	0.9	2276.4	5647.83	93.3	0.162	0.67655
Rv1232c	-	hypothetical protein Rv1232c	8	151	233.3	0.63	3624.2	7466.54	82.3	0.2589	0.8108
Rv1233c	-	hypothetical protein Rv1233c	18	116.1	126.5	0.12	6268.1	9108.94	10.4	0.789	1
Rv1234	-	PROBABLE TRANSMEMBRANE PROTEIN	8	59.9	47.9	-0.32	1437.2	1533.96	-11.9	0.7389	1
Rv1235	lpqY	PROBABLE SUGAR-BINDING LIPOPROTEIN LPQY	28	70.4	48.7	-0.53	5916.8	5452.87	-21.8	0.3392	0.88632
Rv1236	sugA	PROBABLE SUGAR-TRANSPORT INTEGRAL MEMBRANE PROTEIN ABC TRANSPORTER SUGA	18	88.5	89.2	0.01	4779.4	6420.17	0.7	0.9801	1
Rv1237	sugB	PROBABLE SUGAR-TRANSPORT INTEGRAL MEMBRANE PROTEIN ABC TRANSPORTER SUGB	11	23.6	7.2	-1.71	780.4	317.48	-16.4	0.0552	0.3919
Rv1238	sugC	PROBABLE SUGAR-TRANSPORT ATP-BINDING PROTEIN ABC TRANSPORTER SUGC	24	61.3	56.3	-0.12	4412.4	5402.55	-5	0.7992	1
Rv1239c	corA	POSSIBLE MAGNESIUM AND COBALT TRANSPORT TRANSMEMBRANE PROTEIN CORA	23	96.4	58	-0.73	6650.4	5335.25	-38.4	0.0516	0.3757
Rv1240	mdh	malate dehydrogenase	3	0	0	0	0	0	0	1	1
Rv1241	-	hypothetical protein Rv1241	1	56.9	60.5	0.09	170.8	241.83	3.5	0.9343	1
Rv1242	-	hypothetical protein Rv1242	9	140.6	207.9	0.56	3796	7484.82	67.3	0.2649	0.81832
Rv1244	lpqZ	PROBABLE LIPOPROTEIN LPQZ	8	139.2	219.6	0.66	3341.8	7025.83	80.3	0.1857	0.69694
Rv1245c	-	PROBABLE SHORT-CHAIN TYPE DEHYDROGENASE/REDUCTASE	13	144.7	142.8	-0.02	5642.4	7425.76	-1.9	0.9661	1
Rv1246c	-	hypothetical protein Rv1246c	7	160.3	232.7	0.54	3366.6	6514.65	72.3	0.447	0.91754
Rv1247c	-	hypothetical protein Rv1247c	4	59.7	40.8	-0.55	716.6	652.88	-18.9	0.5128	0.93832
Rv1248c	kgd	alpha-ketoglutarate decarboxylase	41	6.1	0.7	-3.16	753.7	112.43	-5.4	0	0
Rv1249c	-	POSSIBLE MEMBRANE PROTEIN	11	263.3	361.9	0.46	8690.1	15922.5	98.5	0.5757	0.96922
Rv1250	-	PROBABLE DRUG-TRANSPORT INTEGRAL MEMBRANE PROTEIN	26	96.9	179	0.89	7555.2	18621.2	82.2	0.0434	0.33494
Rv1251c	-	hypothetical protein Rv1251c	53	54.1	74.1	0.46	8594.6	15709.4	20	0.1129	0.58125
Rv1252c	lprE	PROBABLE LIPOPROTEIN LPRE	7	254.6	262.8	0.05	5347.4	7358.05	8.1	0.9261	1
Rv1253	deaD	PROBABLE COLD-SHOCK DEAD-BOX PROTEIN A HOMOLOG DEAD (ATP-dependent RNA helicase deaD homolog)	32	56.1	55.4	-0.02	5384.5	7090.42	-0.7	0.9649	1
Rv1254	-	PROBABLE ACYLTRANSFERASE	26	0.5	1.1	1.1	41.5	118.18	0.6	0.7506	1
Rv1255c	-	PROBABLE TRANSCRIPTIONAL REGULATORY PROTEIN	8	59.1	82.1	0.48	1417.8	2627.71	23	0.4861	0.92661
Rv1256c	cyp130	PROBA BLE CYTOCHROME P450 130 CYP130	14	134.3	183.1	0.45	5638.6	10253.7	48.8	0.4654	0.92661
Rv1257c	-	PROBABLE OXIDOREDUCTASE	15	83.7	79.2	-0.08	3767.8	4752.67	-4.5	0.9061	1
Rv1258c	-	PROBABLE CONSERVED INTEGRAL MEMBRANE TRANSPORT PROTEIN	21	119.9	181.2	0.6	7551.5	15220.9	61.3	0.142	0.64228
Rv1259	-	hypothetical protein Rv1259	11	33.8	29.4	-0.2	1115.6	1295.24	-4.4	0.8304	1
Rv1260	-	hypothetical protein Rv1260	24	31	23	-0.43	2229.3	2207.1	-8	0.5001	0.93175
Rv1261c	-	hypothetical protein Rv1261c	10	77.3	96	0.31	2320.3	3838.54	18.6	0.7714	1
Rv1262c	-	HYPOTHETICAL HIT-LIKE PROTEIN	4	42.2	67	0.66	507	1071.2	24.7	0.5654	0.96361
Rv1263	amiB2	amidase	21	83.1	99.9	0.27	5235.7	8393.42	16.8	0.4875	0.92661
Rv1264	-	ADENYLYL CYCLASE (ATP PYROPHOSPHATE-LYASE) (ADENYLATE CYCLASE)	13	128	196.3	0.62	4991.2	10206.5	68.3	0.2375	0.78122
Rv1265	-	hypothetical protein Rv1265	11	12.1	8.3	-0.56	400.8	363.13	-3.9	0.6603	1
Rv1266c	pknH	PROBABLE TRANSMEMBRANE SERINE/THREONINE-PROTEIN KINASE H PKNH (PROTEIN KINASE H) (STPK H)	26	149	134.5	-0.15	11620.3	13986.7	-14.5	0.6156	0.99645
Rv1267c	embR	PROBABLE TRANSCRIPTIONAL REGULATORY PROTEIN EMBR	19	129.5	205.8	0.67	7381.1	15641.7	76.3	0.4607	0.92661
Rv1268c	-	hypothetical protein Rv1268c	11	180.3	207.1	0.2	5949.1	9112.56	26.8	0.6772	1
Rv1269c	-	CONSERVED PROBABLE SECRETED PROTEIN	7	110.8	169.4	0.61	2327.3	4743.14	58.6	0.2918	0.84124
Rv1270c	lprA	POSSIBLE LIPOPROTEIN LPRA	10	30.5	24.1	-0.34	915.7	963.93	-6.4	0.6401	1
Rv1271c	-	CONSERVED HYPOTHETICAL SECRETED PROTEIN	5	30.7	67.3	1.14	459.8	1346.82	36.7	0.1993	0.72688
Rv1272c	-	PROBABLE DRUGS-TRANSPORT TRANSMEMBRANE ATP-BINDING PROTEIN ABC TRANSPORTER	28	59.8	51.6	-0.21	5021.7	5778.67	-8.2	0.639	1
Rv1273c	-	PROBABLE DRUGS-TRANSPORT TRANSMEMBRANE ATP-BINDING PROTEIN ABC TRANSPORTER	29	69	37.7	-0.87	5998.7	4369.42	-31.3	0.0304	0.27136
Rv1274	lprB	POSSIBLE LIPOPROTEIN LPRB	3	0	0	0	0	0	0	1	1
Rv1275	lprC	POSSIBLE LIPOPROTEIN LPRC	6	1.1	0	-1.06	19.5	0	-1.1	0.0039	0.05479
Rv1276c	-	hypothetical protein Rv1276c	6	13.9	0.8	-4.07	249.4	19.78	-13	0.0237	0.23008
Rv1277	-	hypothetical protein Rv1277	19	79.6	86.2	0.12	4534.7	6550.98	6.6	0.7659	1
Rv1278	-	hypothetical protein Rv1278	24	39	39.7	0.02	2811.5	3810.35	0.6	0.963	1
Rv1279	-	PROBABLE DEHYDROGENASE FAD flavoprotein GMC oxidoreductase	25	65.3	73.8	0.18	4895.5	7378.72	8.5	0.6566	1
Rv1280c	oppA	PROBABLE PERIPLASMIC OLIGOPEPTIDE-BINDING LIPOPROTEIN OPPA	25	84.4	118.9	0.49	6330.5	11893.6	34.5	0.2739	0.82468
Rv1281c	oppD	PROBABLE OLIGOPEPTIDE-TRANSPORT ATP-BINDING PROTEIN ABC TRANSPORTER OPPD	25	17.1	17.1	0	1282.3	1711.33	0	0.9993	1
Rv1282c	oppC	PROBABLE OLIGOPEPTIDE-TRANSPORT INTEGRAL MEMBRANE PROTEIN ABC TRANSPORTER OPPC	15	33.6	37.7	0.17	1513.1	2262.04	4.1	0.81	1
Rv1283c	oppB	PROBABLE OLIGOPEPTIDE-TRANSPORT INTEGRAL MEMBRANE PROTEIN ABC TRANSPORTER OPPB	17	68	69.5	0.03	3469.7	4722.77	1.4	0.9608	1
Rv1284	-	hypothetical protein Rv1284	4	49.1	27.2	-0.85	589.4	435.73	-21.9	0.5251	0.94484
Rv1285	cysD	sulfate adenylyltransferase subunit 2	9	65.2	5.1	-3.68	1760.4	183.15	-60.1	0.0001	0.00215
Rv1286	cysN	bifunctional sulfate adenylyltransferase subunit 1/adenylylsulfate kinase protein	27	79.4	14.8	-2.42	6430.7	1598.82	-64.6	0	0
Rv1287	-	hypothetical protein Rv1287	10	78.9	84.5	0.1	2367	3380.6	5.6	0.873	1
Rv1288	-	hypothetical protein Rv1288	32	147.5	228.8	0.63	14160.2	29288.9	81.3	0.0056	0.07374
Rv1289	-	hypothetical protein Rv1289	10	103	229.3	1.15	3091.3	9173.2	126.3	0.1752	0.69097
Rv1290A	-	hypothetical protein Rv1290A	7	83.2	24.1	-1.79	1747.3	673.45	-59.2	0.0439	0.3375
Rv1290c	-	hypothetical protein Rv1290c	32	183.1	188.8	0.04	17580.1	24164.4	5.7	0.8764	1
Rv1291c	-	CONSERVED HYPOTHETICAL SECRETED PROTEIN	2	66.9	414	2.63	401.6	3312.31	347.1	0.4684	0.92661
Rv1292	argS	arginyl-tRNA synthetase	33	0	0	-0.05	3.4	0	0	0.4335	0.9167
Rv1293	lysA	PROBABLE DIAMINOPIMELATE DECARBOXYLASE LYSA (DAP DECARBOXYLASE)	24	0	0	0	0	0	0	1	1
Rv1294	thrA	homoserine dehydrogenase	20	0	0	0	0	0	0	1	1
Rv1295	thrC	threonine synthase	17	0	0	0	0	0	0	1	1
Rv1296	thrB	homoserine kinase	14	0	0	0	0	0	0	1	1
Rv1297	rho	transcription termination factor Rho	17	0	0	0.07	0	3.3	0	1	1
Rv1298	rpmE	50S ribosomal protein L31	6	0	4.9	2.56	0	117.3	4.9	0.0001	0.00215
Rv1299	prfA	peptide chain release factor 1	14	0	0	0	0	0	0	1	1
Rv1300	hemK	PROBABLE HEMK PROTEIN HOMOLOG HEMK	14	0.2	1	2.66	6.7	56.35	0.8	0.0115	0.13378
Rv1301	-	hypothetical protein Rv1301	10	0.2	0.1	-1.42	6.5	3.23	-0.1	0.4699	0.92661
Rv1302	rfe	PROBABLE UNDECAPAPRENYL-PHOSPHATE ALPHA-N-ACETYLGLUCOSAMINYLTRANSFERASE RFE (UDP-GlcNAc TRANSFERASE)	16	0	0	0	0	0	0	1	1
Rv1303	-	hypothetical protein Rv1303	4	39.2	0.8	-5.59	470.6	13.05	-38.4	0.0656	0.42979
Rv1304	atpB	F0F1 ATP synthase subunit A	10	0	0	0	0	0	0	1	1
Rv1305	atpE	F0F1 ATP synthase subunit C	6	0	0	0	0	0	0	1	1
Rv1306	atpF	F0F1 ATP synthase subunit B	3	0	0	0	0	0	0	1	1
Rv1307	atpH	PROBABLE ATP SYNTHASE DELTA CHAIN ATPH	15	0.1	0	-0.1	3.3	0	-0.1	0.4363	0.9167
Rv1308	atpA	F0F1 ATP synthase subunit alpha	21	0	0	0	0	0	0	1	1
Rv1309	atpG	F0F1 ATP synthase subunit gamma	16	0	0	0	0	0	0	1	1
Rv1310	atpD	F0F1 ATP synthase subunit beta	18	0	0	0.06	0	3.28	0	1	1
Rv1311	atpC	F0F1 ATP synthase subunit epsilon	1	0	0	0	0	0	0	1	1
Rv1312	-	CONSERVED HYPOTHETICAL SECRETED PROTEIN	8	12.2	1.5	-3.04	292.5	47.29	-10.7	0.0001	0.00215
Rv1314c	-	hypothetical protein Rv1314c	12	146	68.4	-1.09	5255.1	3285.37	-77.5	0.0098	0.11921
Rv1315	murA	UDP-N-acetylglucosamine 1-carboxyvinyltransferase	13	0	0	0	0	0	0	1	1
Rv1316c	ogt	PROBABLE METHYLATED-DNA--PROTEIN-CYSTEINE METHYLTRANSFERASE OGT (6-O-methylguanine-DNA methyltransferase) (O-6-methylguanine-DNA-alkyltransferase)	7	186.8	123.8	-0.59	3923.5	3467.12	-63	0.4663	0.92661
Rv1317c	alkA	PROBABLE ADA REGULATORY PROTEIN ALKA (Regulatory protein of adaptative response) (Methylated-DNA--protein-cysteine methyltransferase) (O-6-methylguanine-DNA alkyltransferase) (O-6-methylguanine-DNA methyltransferase) (3-methyladenine DNA glycosylase II)	10	104.3	99.7	-0.06	3128.8	3989.11	-4.6	0.891	1
Rv1318c	-	POSSIBLE ADENYLATE CYCLASE (ATP PYROPHOSPHATE-LYASE) (ADENYLYL CYCLASE)	17	199	181.9	-0.13	10150.2	12366.1	-17.2	0.8292	1
Rv1319c	-	POSSIBLE ADENYLATE CYCLASE (ATP PYROPHOSPHATE-LYASE) (ADENYLYL CYCLASE)	28	171.2	228.1	0.41	14378.2	25551.5	57	0.1453	0.64849
Rv1320c	-	POSSIBLE ADENYLATE CYCLASE (ATP PYROPHOSPHATE-LYASE) (ADENYLYL CYCLASE)	27	204.7	202.9	-0.01	16578.2	21916.1	-1.7	0.9693	1
Rv1321	-	hypothetical protein Rv1321	9	173.3	174	0.01	4679.5	6265.36	0.7	0.9883	1
Rv1322	-	hypothetical protein Rv1322	5	118.7	239.3	1.01	1779.8	4786.97	120.7	0.1392	0.6384
Rv1322A	-	hypothetical protein Rv1322A	6	60.1	84	0.48	1082.4	2016.31	23.9	0.4928	0.92661
Rv1323	fadA4	acetyl-CoA acetyltransferase	12	174.7	163.8	-0.09	6287.7	7864.6	-10.8	0.7984	1
Rv1324	-	POSSIBLE THIOREDOXIN	5	29.2	1	-4.89	438.1	19.73	-28.2	0	0
Rv1326c	glgB	glycogen branching enzyme	41	0.1	0	-1.39	6.4	3.27	0	0.4775	0.92661
Rv1327c	glgE	PROBABLE GLUCANASE GLGE	35	0	0	0	0	0	0	1	1
Rv1328	glgP	PROBABLE GLYCOGEN PHOSPHORYLASE GLGP	40	71.3	36.2	-0.98	8552.7	5794.38	-35.1	0.0003	0.00584
Rv1329c	dinG	PROBABLE ATP-DEPENDENT HELICASE DING	23	61.7	72.5	0.23	4257.9	6670.93	10.8	0.6275	1
Rv1330c	-	nicotinate phosphoribosyltransferase	23	132.4	125.4	-0.08	9138.6	11536.5	-7	0.8556	1
Rv1331	clpS	ATP-dependent Clp protease adaptor protein ClpS	5	140.3	51.2	-1.45	2104	1024.37	-89	0.0042	0.05839
Rv1332	-	PROBABLE TRANSCRIPTIONAL REGULATORY PROTEIN	6	95.2	61.2	-0.64	1712.8	1469.32	-33.9	0.4656	0.92661
Rv1333	-	PROBABLE HYDROLASE	10	125.8	123.3	-0.03	3775.2	4933.83	-2.5	0.9605	1
Rv1334	-	hypothetical protein Rv1334	10	187.6	168.8	-0.15	5628.5	6752.08	-18.8	0.7259	1
Rv1335	-	9.5 KDA CULTURE FILTRATE ANTIGEN CFP10A	4	302.7	562.3	0.89	3632.9	8997.3	259.6	0.0674	0.4358
Rv1336	cysM	PROBABLE CYSTEINE SYNTHASE B CYSM (CSASE B) (O-acetylserine sulfhydrylase B) (O-acetylserine (Thiol)-lyase B)	16	203.7	141	-0.53	9778.4	9025.91	-62.7	0.1239	0.60658
Rv1337	-	PROBABLE INTEGRAL MEMBRANE PROTEIN	12	152.5	95.2	-0.68	5489.8	4570.36	-57.3	0.0704	0.4465
Rv1338	murI	glutamate racemase	16	0.5	1.7	1.68	25.6	109.22	1.2	0.0012	0.02012
Rv1339	-	hypothetical protein Rv1339	16	15.5	0.5	-4.91	745.2	33.16	-15	0	0
Rv1340	rph	ribonuclease PH	13	32.7	0.2	-7.04	1275.2	12.9	-32.4	0	0
Rv1341	-	putative deoxyribonucleotide triphosphate pyrophosphatase	5	53.3	25	-1.09	799.9	500.64	-28.3	0.1712	0.68999
Rv1342c	-	hypothetical protein Rv1342c	5	0.9	0.3	-1.41	13	6.51	-0.5	0.4707	0.92661
Rv1343c	lprD	PROBABLE CONSERVED LIPOPROTEIN LPRD	11	0.3	0.6	1.05	9.6	26.51	0.3	0.4475	0.91754
Rv1344	-	acyl carrier protein	8	113.1	72	-0.65	2714	2303.22	-41.1	0.4702	0.92661
Rv1345	fadD33	acyl-CoA synthetase	23	85.7	29	-1.56	5914.1	2667.83	-56.7	0	0
Rv1346	fadE14	POSSIBLE ACYL-CoA DEHYDROGENASE FADE14	13	71.5	96.4	0.43	2787.9	5010.2	24.9	0.4507	0.92126
Rv1347c	-	hypothetical protein Rv1347c	13	6.8	1.2	-2.5	265.9	62.75	-5.6	0.0001	0.00215
Rv1348	-	PROBABLE DRUGS-TRANSPORT TRANSMEMBRANE ATP-BINDING PROTEIN ABC TRANSPORTER	37	14.3	15.4	0.11	1586.2	2286.26	1.2	0.902	1
Rv1349	-	PROBABLE DRUGS-TRANSPORT TRANSMEMBRANE ATP-BINDING PROTEIN ABC TRANSPORTER	17	6.9	5.1	-0.44	351.2	344.91	-1.8	0.5715	0.9654
Rv1350	fabG	3-ketoacyl-(acyl-carrier-protein) reductase	12	25.4	11.1	-1.2	915.2	530.99	-14.4	0.1504	0.65584
Rv1351	-	hypothetical protein Rv1351	10	40.7	43.2	0.09	1219.9	1728.91	2.6	0.8993	1
Rv1352	-	hypothetical protein Rv1352	5	46.4	39.2	-0.24	696.5	783.79	-7.2	0.8504	1
Rv1353c	-	PROBABLE TRANSCRIPTIONAL REGULATORY PROTEIN	12	35.8	21.1	-0.77	1288.8	1010.83	-14.7	0.2771	0.82936
Rv1354c	-	hypothetical protein Rv1354c	40	48.9	47.3	-0.05	5865	7572.05	-1.6	0.8969	1
Rv1355c	moeY	hypothetical protein Rv1355c	36	27.1	31.2	0.2	2930.1	4496.09	4.1	0.711	1
Rv1356c	-	hypothetical protein Rv1356c	25	64.6	47.9	-0.43	4846	4790.1	-16.7	0.3563	0.8963
Rv1357c	-	hypothetical protein Rv1357c	12	82.7	109.8	0.41	2978.8	5268.51	27	0.5125	0.93832
Rv1358	-	PROBABLE TRANSCRIPTIONAL REGULATORY PROTEIN	66	86.2	104.4	0.28	17075.8	27557.1	18.1	0.2466	0.79832
Rv1359	-	PROBABLE TRANSCRIPTIONAL REGULATORY PROTEIN	17	61.9	45.6	-0.44	3157.9	3099.63	-16.3	0.308	0.8645
Rv1360	-	PROBABLE OXIDOREDUCTASE	12	194.4	220.9	0.18	6998.2	10605.6	26.6	0.6265	1
Rv1362c	-	POSSIBLE MEMBRANE PROTEIN	13	79.9	109.8	0.46	3114.9	5711.36	30	0.4699	0.92661
Rv1363c	-	POSSIBLE MEMBRANE PROTEIN	6	77.5	102.6	0.4	1395.6	2462.21	25.1	0.5476	0.95704
Rv1364c	-	hypothetical protein Rv1364c	31	111.5	109	-0.03	10369	13512.3	-2.5	0.9374	1
Rv1365c	rsfA	ANTI-ANTI-SIGMA FACTOR RSFA (ANTI-SIGMA FACTOR ANTAGONIST) (REGULATOR OF SIGMA F A)	5	99	77.1	-0.36	1485.5	1542.7	-21.9	0.5303	0.94907
Rv1366	-	hypothetical protein Rv1366	17	72.1	79.4	0.14	3679.4	5400.72	7.3	0.7733	1
Rv1367c	-	hypothetical protein Rv1367c	13	130.7	195.1	0.58	5095.4	10146.7	64.5	0.1808	0.69276
Rv1368	lprF	PROBABLE CONSERVED LIPOPROTEIN LPRF	7	232.3	355.5	0.61	4877.6	9954.25	123.2	0.4446	0.91754
Rv1371	-	PROBABLE CONSERVED MEMBRANE PROTEIN	28	27.6	23.3	-0.25	2316.8	2605.02	-4.3	0.7057	1
Rv1372	-	hypothetical protein Rv1372	18	39	67	0.78	2106.3	4825.33	28	0.243	0.79246
Rv1373	-	GLYCOLIPID SULFOTRANSFERASE	17	143.4	194.6	0.44	7314.1	13231.7	51.2	0.2393	0.7852
Rv1374c	-	hypothetical protein Rv1374c	12	202.8	218.4	0.11	7300	10484.8	15.7	0.8079	1
Rv1375	-	hypothetical protein Rv1375	20	269.6	332.8	0.3	16173.3	26623.5	63.2	0.3482	0.89173
Rv1376	-	hypothetical protein Rv1376	14	191.4	224.9	0.23	8039.5	12593	33.5	0.5822	0.97246
Rv1377c	-	PUTATIVE TRANSFERASE	10	55.8	15.5	-1.85	1674.2	619.51	-40.3	0.0109	0.12867
Rv1378c	-	hypothetical protein Rv1378c	19	91.7	161	0.81	5227.9	12236.3	69.3	0.0703	0.4465
Rv1379	pyrR	pyrimidine regulatory protein PyrR	7	28.5	1.2	-4.61	598	32.54	-27.3	0.0189	0.19091
Rv1380	pyrB	aspartate carbamoyltransferase catalytic subunit	12	0	0	0	0	0	0	1	1
Rv1381	pyrC	dihydroorotase	9	0	0	0	0	0	0	1	1
Rv1382	-	PROBABLE EXPORT OR MEMBRANE PROTEIN	6	0	0	0	0	0	0	1	1
Rv1383	carA	carbamoyl phosphate synthase small subunit	10	0	0	0	0	0	0	1	1
Rv1384	carB	carbamoyl phosphate synthase large subunit	42	0	0	0	0	0	0	1	1
Rv1385	pyrF	orotidine 5'-phosphate decarboxylase	5	0	0	0	0	0	0	1	1
Rv1388	mihF	PUTATIVE INTEGRATION HOST FACTOR MIHF	5	39.7	2.3	-4.12	596.2	45.83	-37.5	0.0283	0.25844
Rv1389	gmk	guanylate kinase	6	0	0	0	0	0	0	1	1
Rv1390	rpoZ	DNA-directed RNA polymerase subunit omega	6	0	0	0	0	0	0	1	1
Rv1391	dfp	bifunctional phosphopantothenoylcysteine decarboxylase/phosphopantothenate synthase	15	0	0	0	0	0	0	1	1
Rv1392	metK	S-adenosylmethionine synthetase	17	0	0	0	0	0	0	1	1
Rv1393c	-	PROBABLE MONOXYGENASE	24	165.5	168.2	0.02	11918.7	16149.1	2.7	0.9433	1
Rv1394c	cyp132	PROBABLE CYTOCHROME P450 132 CYP132	18	104.2	146.5	0.49	5627.8	10546.7	42.3	0.3025	0.85662
Rv1395	-	PROBABLE TRANSCRIPTIONAL REGULATORY PROTEIN	13	76.3	137.3	0.85	2974.4	7142.18	61.1	0.4617	0.92661
Rv1397c	-	hypothetical protein Rv1397c	6	49.4	125.4	1.34	889	3010.74	76.1	0.1479	0.65323
Rv1398c	-	hypothetical protein Rv1398c	3	154.4	293	0.92	1389.5	3516.31	138.6	0.1906	0.70875
Rv1399c	lipH	PROBABLE LIPASE LIPH	14	79.7	62.4	-0.35	3347.7	3494.31	-17.3	0.5657	0.96361
Rv1400c	lipI	PROBABLE LIPASE LIPH	15	24	21.7	-0.14	1080.9	1303.92	-2.3	0.8117	1
Rv1401	-	POSSIBLE MEMBRANE PROTEIN	5	13.6	8.3	-0.72	204.2	165.43	-5.3	0.509	0.93822
Rv1402	priA	primosome assembly protein PriA	22	0	0	-0.07	3.3	0	0	0.4268	0.9167
Rv1403c	-	PUTATIVE METHYLTRANSFERASE	13	107.3	101.5	-0.08	4185.9	5278.22	-5.8	0.8831	1
Rv1404	-	PROBABLE TRANSCRIPTIONAL REGULATORY PROTEIN	5	17.1	5.6	-1.62	255.9	111.05	-11.5	0.1788	0.69276
Rv1405c	-	PUTATIVE METHYLTRANSFERASE	10	299.4	178.6	-0.74	8981.5	7145.5	-120.7	0.1182	0.59248
Rv1406	fmt	methionyl-tRNA formyltransferase	9	0.2	0	-0.3	6.4	0	-0.2	0.1862	0.69694
Rv1407	fmu	PROBABLE FMU PROTEIN (SUN PROTEIN)	19	92.4	91.7	-0.01	5265.5	6966.96	-0.7	0.9874	1
Rv1408	rpe	ribulose-phosphate 3-epimerase	11	0.4	0.2	-0.76	12.6	9.97	-0.2	0.6239	1
Rv1409	ribG	PROBABLE BIFUNCTIONAL riboflavin biosynthesis protein RIBG : Diaminohydroxyphosphoribosylaminopyrimidine deaminase (Riboflavin-specific deaminase) + 5-amino-6-(5-phosphoribosylamino) uracil reductase (HTP reductase)	12	0	0	0	0	0	0	1	1
Rv1410c	-	AMINOGLYCOSIDES/TETRACYCLINE-TRANSPORT INTEGRAL MEMBRANE PROTEIN	27	102	37.9	-1.43	8258.8	4090.76	-64.1	0.0004	0.00756
Rv1411c	lprG	PROBABLE CONSERVED LIPOPROTEIN LPRG	8	129.7	14.7	-3.14	3111.9	470.57	-115	0.0003	0.00584
Rv1412	ribC	riboflavin synthase subunit alpha	6	0	0	0	0	0	0	1	1
Rv1413	-	hypothetical protein Rv1413	4	195.8	353.6	0.85	2350.1	5657.15	157.7	0.141	0.64228
Rv1414	-	hypothetical protein Rv1414	3	82.3	51.8	-0.67	740.4	621.06	-30.5	0.4402	0.9167
Rv1415	ribA2	bifunctional 3,4-dihydroxy-2-butanone 4-phosphate synthase/GTP cyclohydrolase II protein	14	0	0	0	0	0	0	1	1
Rv1416	ribH	riboflavin synthase subunit beta	4	0	0	0	0	0	0	1	1
Rv1417	-	POSSIBLE CONSERVED MEMBRANE PROTEIN	8	8.7	81	3.22	208.9	2593.24	72.3	0.2247	0.76302
Rv1418	lprH	PROBABLE LIPOPROTEIN LPRH	13	72.8	141.1	0.95	2839.5	7337.8	68.3	0.1061	0.56401
Rv1419	-	hypothetical protein Rv1419	3	31.2	26.8	-0.22	280.5	321.5	-4.4	0.8893	1
Rv1420	uvrC	excinuclease ABC subunit C	25	33.5	35.8	0.1	2511.8	3582.74	2.3	0.8593	1
Rv1421	-	hypothetical protein Rv1421	19	79.6	30.8	-1.37	4534.5	2341.75	-48.7	0.0038	0.05396
Rv1422	-	hypothetical protein Rv1422	9	46.6	25.5	-0.87	1259.3	916.59	-21.2	0.1818	0.69276
Rv1423	whiA	PROBABLE TRANSCRIPTIONAL REGULATORY PROTEIN WHIA	9	0	0	0	0	0	0	1	1
Rv1424c	-	POSSIBLE MEMBRANE PROTEIN	17	51.7	67.5	0.38	2638.3	4590.1	15.8	0.4835	0.92661
Rv1425	-	hypothetical protein Rv1425	17	100.5	124.1	0.3	5125.5	8436.47	23.6	0.4647	0.92661
Rv1426c	lipO	PROBABLE ESTERASE LIPO	26	23.1	49.7	1.1	1804.7	5169.83	26.6	0.3314	0.8812
Rv1427c	fadD12	acyl-CoA synthetase	16	61.9	136.6	1.14	2970.9	8743.8	74.7	0.0557	0.39405
Rv1428c	-	hypothetical protein Rv1428c	16	106.3	151.9	0.51	5103.8	9718.46	45.5	0.2812	0.83446
Rv1429	-	hypothetical protein Rv1429	21	78.3	63.4	-0.31	4935.4	5323.83	-15	0.4747	0.92661
Rv1431	-	hypothetical protein Rv1431	25	60.8	84.8	0.48	4561.5	8484.57	24	0.2287	0.7694
Rv1432	-	PROBABLE DEHYDROGENASE	15	62.9	3.2	-4.28	2829.4	194.82	-59.6	0	0
Rv1433	-	POSSIBLE CONSERVED EXPORTED PROTEIN	16	235.5	209.3	-0.17	11302.8	13395.9	-26.2	0.5823	0.97246
Rv1434	-	hypothetical protein Rv1434	1	175.8	262.5	0.58	527.4	1050.2	86.7	0.8555	1
Rv1435c	-	Probable conserved Proline, Glycine, Valine-rich secreted protein	16	73	56.4	-0.37	3503.5	3610.68	-16.6	0.5511	0.95843
Rv1436	gap	glyceraldehyde-3-phosphate dehydrogenase	12	0.5	0.1	-2.97	19.2	3.27	-0.5	0.0651	0.42863
Rv1437	pgk	phosphoglycerate kinase	14	0.4	0	-0.47	16	0	-0.4	0.0278	0.25709
Rv1438	tpiA	triosephosphate isomerase	14	0	0	0	0	0	0	1	1
Rv1439c	-	hypothetical protein Rv1439c	7	164.1	236.2	0.52	3447	6612.58	72	0.3753	0.90723
Rv1440	secG	preprotein translocase subunit SecG	4	0	0	0	0	0	0	1	1
Rv1442	bisC	PROBABLE BIOTIN SULFOXIDE REDUCTASE BISC (BDS reductase) (BSO reductase)	35	109.7	93.8	-0.23	11520.6	13136.3	-15.9	0.4848	0.92661
Rv1443c	-	hypothetical protein Rv1443c	1	7.2	1.6	-2.17	21.7	6.45	-5.6	0.7203	1
Rv1444c	-	hypothetical protein Rv1444c	3	79.1	139.5	0.82	712.2	1673.77	60.4	0.3859	0.91059
Rv1445c	devB	6-phosphogluconolactonase	7	35.3	7.6	-2.21	741.1	214.11	-27.6	0.0047	0.064
Rv1446c	opcA	PUTATIVE OXPP CYCLE PROTEIN OPCA	13	19	19.8	0.06	739.6	1028.69	0.8	0.9389	1
Rv1447c	zwf2	glucose-6-phosphate 1-dehydrogenase	15	57.8	84.8	0.55	2602.8	5086.34	26.9	0.2915	0.84124
Rv1448c	tal	transaldolase	11	48.2	7.6	-2.67	1590.4	333.61	-40.6	0.0003	0.00584
Rv1449c	tkt	transketolase	20	0	0	0	0	0	0	1	1
Rv1451	ctaB	protoheme IX farnesyltransferase	15	0.1	0	-0.1	3.3	0	-0.1	0.4257	0.9167
Rv1453	-	POSSIBLE TRANSCRIPTIONAL ACTIVATOR PROTEIN	10	187.2	336.9	0.85	5614.8	13477	149.8	0.0583	0.40315
Rv1454c	qor	PROBABLE QUINONE REDUCTASE QOR (NADPH:quinone reductase) (Zeta-crystallin homolog protein)	15	186.4	243.5	0.39	8386.4	14612.1	57.2	0.3957	0.9167
Rv1455	-	hypothetical protein Rv1455	12	290.1	257.7	-0.17	10444.1	12371.4	-32.4	0.7644	1
Rv1456c	-	PROBABLE UNIDENTIFIED ANTIBIOTIC-TRANSPORT INTEGRAL MEMBRANE ABC TRANSPORTER	14	0.1	0	-0.11	3.2	0	-0.1	0.4284	0.9167
Rv1457c	-	PROBABLE UNIDENTIFIED ANTIBIOTIC-TRANSPORT INTEGRAL MEMBRANE ABC TRANSPORTER	8	2.3	0.7	-1.61	54.1	23.64	-1.5	0.0196	0.196
Rv1458c	-	PROBABLE UNIDENTIFIED ANTIBIOTIC-TRANSPORT ATP-BINDING PROTEIN ABC TRANSPORTER	13	5.7	4.7	-0.27	221.8	245.84	-1	0.4876	0.92661
Rv1459c	-	POSSIBLE CONSERVED INTEGRAL MEMBRANE PROTEIN	23	22	25.5	0.21	1516.8	2346.77	3.5	0.8356	1
Rv1460	-	PROBABLE TRANSCRIPTIONAL REGULATORY PROTEIN	7	53.4	19.4	-1.46	1122.1	543.55	-34	0.2207	0.75687
Rv1461	-	hypothetical protein Rv1461	56	0	0	0.02	0	3.3	0	1	1
Rv1462	-	hypothetical protein Rv1462	14	0	0	0	0	0	0	1	1
Rv1463	-	PROBABLE CONSERVED ATP-BINDING PROTEIN ABC TRANSPORTER	10	0	0	0	0	0	0	1	1
Rv1464	csd	PROBABLE CYSTEINE DESULFURASE CSD	15	0.2	0.1	-0.87	9.5	6.9	-0.1	0.7342	1
Rv1465	-	POSSIBLE NITROGEN FIXATION RELATED PROTEIN	7	16.9	2.2	-2.91	354.6	62.77	-14.6	0.1878	0.70227
Rv1466	-	hypothetical protein Rv1466	1	17.8	0.8	-4.45	53.3	3.25	-16.9	0.2625	0.81443
Rv1467c	fadE15	PROBABLE ACYL-CoA DEHYDROGENASE FADE15	25	111.6	141.7	0.34	8372.4	14169.8	30.1	0.4699	0.92661
Rv1469	ctpD	PROBABLE CATION TRANSPORTER P-TYPE ATPASE D CTPD	18	54.8	103.3	0.91	2959.6	7435.26	48.5	0.1068	0.56516
Rv1470	trxA	PROBABLE THIOREDOXIN TRXA	5	232.9	318.5	0.45	3493.1	6369.28	85.6	0.572	0.96584
Rv1471	trxB1	PROBABLE THIOREDOXIN TRXB1	2	78.5	87.1	0.15	471.3	696.78	8.6	0.8679	1
Rv1472	echA12	enoyl-CoA hydratase	14	188.7	124.2	-0.6	7925.6	6957.86	-64.5	0.1147	0.583
Rv1473	-	PROBABLE MACROLIDE-TRANSPORT ATP-BINDING PROTEIN ABC TRANSPORTER	22	36.6	21.8	-0.75	2416.7	1915.35	-14.9	0.0843	0.4989
Rv1473A	-	POSSIBLE TRANSCRIPTIONAL REGULATORY PROTEIN	4	62.7	26	-1.27	752.7	415.8	-36.7	0.1313	0.62072
Rv1474c	-	PROBABLE TRANSCRIPTIONAL REGULATORY PROTEIN	8	84	52.8	-0.67	2016.3	1688.97	-31.2	0.2501	0.79928
Rv1475c	acn	aconitate hydratase	47	0	0	0	0	0	0	1	1
Rv1476	-	POSSIBLE MEMBRANE PROTEIN	5	0	0	0	0	0	0	1	1
Rv1477	-	HYPOTHETICAL INVASION PROTEIN	21	6.4	7	0.12	406	588.84	0.6	0.8427	1
Rv1478	-	HYPOTHETICAL INVASION PROTEIN	7	180.3	266.4	0.56	3786.7	7459.49	86.1	0.2061	0.7353
Rv1479	moxR1	PROBABLE TRANSCRIPTIONAL REGULATORY PROTEIN MOXR1	13	0	0	0	0	0	0	1	1
Rv1480	-	hypothetical protein Rv1480	6	36	0.5	-6.03	648.3	13.18	-35.5	0.0612	0.41318
Rv1481	-	PROBABLE MEMBRANE PROTEIN	11	0	0	0	0	0	0	1	1
Rv1482c	-	hypothetical protein Rv1482c	14	166.4	237.8	0.51	6990.4	13315.8	71.3	0.2042	0.7353
Rv1483	fabG1	3-OXOACYL-	12	0.1	0	-0.12	3.2	0	-0.1	0.4234	0.9167
Rv1484	inhA	enoyl-(acyl carrier protein) reductase	7	0	0	0	0	0	0	1	1
Rv1485	hemH	ferrochelatase	24	0	0	0	0	0	0	1	1
Rv1486c	-	hypothetical protein Rv1486c	7	160.4	69.3	-1.21	3368.7	1939.09	-91.2	0.0106	0.12625
Rv1487	-	hypothetical protein Rv1487	3	85.4	108.7	0.35	768.9	1304.31	23.3	0.762	1
Rv1488	-	POSSIBLE EXPORTED CONSERVED PROTEIN	14	260.1	329.3	0.34	10922.9	18440	69.2	0.3534	0.89358
Rv1489	-	hypothetical protein Rv1489	6	144.7	135	-0.1	2604.3	3241.17	-9.6	0.8862	1
Rv1489A	-	hypothetical protein Rv1489A	4	133.3	161.8	0.28	1599	2589.46	28.6	0.6615	1
Rv1490	-	PROBABLE MEMBRANE PROTEIN	37	34.5	54	0.65	3824.7	7997.49	19.6	0.2846	0.83787
Rv1491c	-	hypothetical protein Rv1491c	14	88	161.1	0.87	3695.4	9021.21	73.1	0.1124	0.58125
Rv1492	mutA	PROBABLE METHYLMALONYL-CoA MUTASE SMALL SUBUNIT MUTA (MCM)	13	127.5	158.8	0.32	4972	8256.2	31.3	0.507	0.93691
Rv1493	mutB	methylmalonyl-CoA mutase	28	130.4	126.2	-0.05	10951.8	14137.5	-4.2	0.8957	1
Rv1494	-	hypothetical protein Rv1494	8	74.1	68.1	-0.12	1778	2178.68	-6	0.8393	1
Rv1495	-	hypothetical protein Rv1495	5	84	213.6	1.35	1259.3	4271.83	129.6	0.0765	0.4725
Rv1496	-	arginine/ornithine transport system ATPase	3	160.3	221.1	0.46	1442.7	2652.87	60.8	0.5711	0.9654
Rv1497	lipL	PROBABLE ESTERASE LIPL	14	94.3	214.1	1.18	3959.7	11992.1	119.9	0.0699	0.44553
Rv1498A	-	hypothetical protein Rv1498A	3	214	172.3	-0.31	1925.8	2067.97	-41.7	0.6936	1
Rv1498c	-	PROBABLE METHYLTRANSFERASE	16	173.2	205.1	0.24	8314.4	13125.1	31.9	0.4762	0.92661
Rv1499	-	hypothetical protein Rv1499	4	151.4	153.5	0.02	1817.2	2456.01	2.1	0.9677	1
Rv1500	-	PROBABLE GLYCOSYLTRANSFERASE	32	47.6	35.4	-0.43	4570.2	4534.4	-12.2	0.4994	0.93156
Rv1501	-	hypothetical protein Rv1501	30	36.6	20.1	-0.86	3293.7	2414.43	-16.5	0.0455	0.34384
Rv1502	-	hypothetical protein Rv1502	32	38.6	55.5	0.52	3702.7	7103.62	16.9	0.5295	0.94907
Rv1503c	-	hypothetical protein Rv1503c	18	165.8	218.6	0.4	8955.1	15740	52.8	0.3188	0.86936
Rv1504c	-	hypothetical protein Rv1504c	12	270.8	311.6	0.2	9750.5	14958.6	40.8	0.5416	0.95475
Rv1505c	-	hypothetical protein Rv1505c	25	47.9	45.7	-0.07	3589.5	4565.77	-2.2	0.9172	1
Rv1506c	-	hypothetical protein Rv1506c	19	51.8	47.3	-0.13	2954.6	3595.58	-4.5	0.8181	1
Rv1507A	-	hypothetical protein Rv1507A	16	36.2	53.3	0.56	1735.6	3409	17.1	0.5359	0.95026
Rv1507c	-	hypothetical protein Rv1507c	26	12	13.2	0.14	932.5	1367.6	1.2	0.925	1
Rv1508A	-	hypothetical protein Rv1508A	13	96.7	129.5	0.42	3769.4	6731.64	32.8	0.3957	0.9167
Rv1508c	-	Probable membrane protein	40	225.6	228.4	0.02	27070.5	36536.5	2.8	0.9518	1
Rv1509	-	hypothetical protein Rv1509	16	40.5	49.4	0.29	1942.5	3163.71	9	0.6532	1
Rv1510	-	conserved probable membrane protein	22	179.7	271.1	0.59	11857.7	23860.3	91.5	0.0462	0.34715
Rv1511	gmdA	GDP-D-mannose dehydratase gmdA (GDP-mannose 4,6 dehydratase) (GMD)	19	227.3	316.1	0.48	12954.5	24022.4	88.8	0.1699	0.68903
Rv1512	epiA	probable nucleotide-sugar epimerase epiA	11	21.7	0.7	-4.93	715.9	31.4	-21	0	0
Rv1513	-	hypothetical protein Rv1513	7	25.7	12.3	-1.06	539.3	344.77	-13.4	0.1756	0.69097
Rv1514c	-	hypothetical protein Rv1514c	17	31.3	40.7	0.38	1597.9	2770.05	9.4	0.6105	0.99238
Rv1515c	-	hypothetical protein Rv1515c	16	39.3	48.4	0.3	1885.2	3096.55	9.1	0.7018	1
Rv1516c	-	probable sugar transferase	11	59.3	55.8	-0.09	1958.4	2453.17	-3.6	0.9188	1
Rv1517	-	hypothetical protein Rv1517	13	73.8	53.1	-0.47	2876.7	2763.34	-20.6	0.437	0.9167
Rv1518	-	hypothetical protein Rv1518	11	80.9	80	-0.02	2670.9	3521.19	-0.9	0.9788	1
Rv1519	-	hypothetical protein Rv1519	3	218.7	184.6	-0.24	1968.4	2215.13	-34.1	0.7313	1
Rv1520	-	probable sugar transferase	20	216.4	268.3	0.31	12984.1	21460.6	51.9	0.3252	0.87404
Rv1521	fadD25	acyl-CoA synthetase	35	121.3	134.9	0.15	12733.8	18882.6	13.6	0.6511	1
Rv1522c	mmpL12	PROBABLE CONSERVED TRANSMEMBRANE TRANSPORT PROTEIN MMPL12	46	131	126.7	-0.05	18075.9	23320	-4.2	0.8744	1
Rv1523	-	Probable methyltransferase	15	175.6	203.5	0.21	7902.6	12207.1	27.8	0.6172	0.99782
Rv1524	-	Probable glycosyltransferase	12	40.1	39.2	-0.03	1443.6	1879.69	-0.9	0.9593	1
Rv1525	wbbL2	POSSIBLE RHAMNOSYL TRANSFERASE WBBL2	20	11.2	56.5	2.33	674.2	4520	45.3	0.1105	0.57483
Rv1526c	-	Probable glycosyltransferase	18	53.2	73	0.46	2872	5256.46	19.8	0.4491	0.91893
Rv1527c	pks5	Probable polyketide synthase pks5	86	90.4	103.6	0.2	23315.8	35628	13.2	0.4376	0.9167
Rv1528c	papA4	PROBABLE CONSERVED POLYKETIDE SYNTHASE ASSOCIATED PROTEIN PAPA4	7	109.4	164.3	0.59	2296.5	4599.32	54.9	0.4474	0.91754
Rv1529	fadD24	acyl-CoA synthetase	33	46.2	101.3	1.13	4576.2	13369.9	55.1	0.0329	0.28352
Rv1530	adh	Probable alcohol dehydrogenase adh	22	16.3	42.9	1.4	1072.6	3774.8	26.6	0.0337	0.28979
Rv1531	-	hypothetical protein Rv1531	8	45.2	118.1	1.38	1085.2	3778.11	72.8	0.1029	0.55506
Rv1532c	-	hypothetical protein Rv1532c	4	58.7	225.3	1.94	704.5	3604.39	166.6	0.0392	0.31407
Rv1533	-	hypothetical protein Rv1533	10	87.9	50	-0.81	2635.9	1998.09	-37.9	0.2567	0.8108
Rv1534	-	Probable transcriptional regulator	16	54	59.7	0.15	2590.9	3822.3	5.7	0.8428	1
Rv1535	-	hypothetical protein Rv1535	4	265.5	193	-0.46	3186.2	3088.63	-72.5	0.248	0.79864
Rv1536	ileS	isoleucyl-tRNA synthetase	72	0	0	0	0	0	0	1	1
Rv1537	dinX	DNA polymerase IV	13	70.9	42.3	-0.75	2766.5	2198.72	-28.7	0.1343	0.6274
Rv1538c	ansA	Probable L-aparaginase ansA	14	174	181	0.06	7307.4	10137.4	7	0.872	1
Rv1539	lspA	lipoprotein signal peptidase	8	32.4	17.6	-0.88	777.3	564.72	-14.7	0.5316	0.94907
Rv1540	-	CONSERVED HYPOTHETICAL PROTEIN MEMBER OF yabO/yceC/yfiI FAMILY	12	6.3	0.7	-3.18	227.9	33.52	-5.6	0	0
Rv1541c	lprI	Possible lipoprotein lprI	9	159.7	133.3	-0.26	4312.9	4797.16	-26.5	0.4977	0.93088
Rv1542c	glbN	Probable hemoglobin glbN	7	150.5	173.7	0.21	3160.9	4864.9	23.2	0.6392	1
Rv1543	-	POSSIBLE FATTY ACYL-CoA REDUCTASE	14	140.3	153.8	0.13	5890.5	8610.65	13.5	0.7907	1
Rv1544	-	Possible ketoacyl reductase	11	170.1	177.4	0.06	5612.3	7804.38	7.3	0.8933	1
Rv1545	-	hypothetical protein Rv1545	3	178.1	121.7	-0.55	1602.9	1460.27	-56.4	0.5441	0.95508
Rv1546	-	hypothetical protein Rv1546	3	252.5	339.1	0.43	2272.4	4069.55	86.6	0.5163	0.93894
Rv1547	dnaE	DNA polymerase III subunit alpha	45	0	0	0	0	0	0	1	1
Rv1549	fadD11.1	POSSIBLE FATTY-ACID-CoA LIGASE FADD11.1 (FATTY-ACID-CoA SYNTHETASE) (FATTY-ACID-CoA SYNTHASE)	9	178.8	383.1	1.1	4826.6	13790.7	204.3	0.0874	0.50394
Rv1550	fadD11	PROBABLE FATTY-ACID-CoA LIGASE FADD11 (FATTY-ACID-CoA SYNTHETASE) (FATTY-ACID-CoA SYNTHASE)	25	145.9	216.4	0.57	10945.5	21640.7	70.5	0.1086	0.57045
Rv1551	plsB1	glycerol-3-phosphate acyltransferase	29	96.8	90.5	-0.1	8423.4	10502.8	-6.3	0.8044	1
Rv1552	frdA	fumarate reductase flavoprotein subunit	34	75.9	73	-0.05	7738.6	9932.5	-2.8	0.8767	1
Rv1553	frdB	PROBABLE FUMARATE REDUCTASE	13	118.9	109.1	-0.12	4638	5672.35	-9.8	0.7307	1
Rv1554	frdC	PROBABLE FUMARATE REDUCTASE	9	120.9	170.8	0.5	3263.6	6148.06	49.9	0.6805	1
Rv1555	frdD	fumarate reductase subunit D	3	154.1	116.5	-0.4	1386.5	1397.87	-37.6	0.548	0.95704
Rv1556	-	Possible regulatory protein	12	144	203.6	0.5	5185	9770.88	59.5	0.3646	0.90245
Rv1557	mmpL6	PROBABLE CONSERVED TRANSMEMBRANE TRANSPORT PROTEIN MMPL6	19	174.5	224.7	0.36	9948.6	17075	50.1	0.3819	0.90952
Rv1558	-	hypothetical protein Rv1558	8	329.8	444.4	0.43	7914.1	14222.1	114.7	0.5108	0.93822
Rv1559	ilvA	threonine dehydratase	23	154.5	26	-2.57	10662.6	2390.46	-128.5	0	0
Rv1560	-	hypothetical protein Rv1560	2	45.3	92.3	1.03	271.5	738.25	47	0.6759	1
Rv1561	-	hypothetical protein Rv1561	9	74.3	52.1	-0.51	2005.1	1874.28	-22.2	0.455	0.92531
Rv1562c	treZ	Maltooligosyltrehalose trehalohydrolase TreZ	30	40.4	76.1	0.91	3634.6	9133.34	35.7	0.0367	0.3013
Rv1563c	treY	Maltooligosyltrehalose synthase TreY	31	21.4	34.7	0.7	1987.2	4304.1	13.3	0.3253	0.87404
Rv1564c	treX	Probable Maltooligosyltrehalose synthase TreX	42	67	79.4	0.24	8447.3	13344.7	12.4	0.5252	0.94484
Rv1565c	-	hypothetical protein Rv1565c	41	31.6	12	-1.4	3883.4	1962.08	-19.6	0	0
Rv1566c	-	Possible inv protein	10	127.4	65.5	-0.96	3822.9	2618.74	-62	0.006	0.07773
Rv1567c	-	Probable hypothetical membrane protein	8	482.9	838.9	0.8	11589.9	26846	356	0.0774	0.47658
Rv1568	bioA	adenosylmethionine--8-amino-7-oxononanoate transaminase	15	188.8	23.4	-3.01	8494	1406.05	-165.3	0	0
Rv1569	bioF1	8-amino-7-oxononanoate synthase	7	129.2	20.7	-2.64	2712.2	578.91	-108.5	0	0
Rv1570	bioD	dithiobiotin synthetase	2	48	8.8	-2.45	288.1	70.12	-39.3	0.0739	0.45981
Rv1571	-	hypothetical protein Rv1571	2	32.7	53.8	0.72	196.3	430.18	21.1	0.5566	0.96133
Rv1589	bioB	biotin synthase	9	139	26.3	-2.4	3751.8	947.98	-112.6	0	0
Rv1590	-	hypothetical protein Rv1590	3	276.8	38.1	-2.86	2491.2	456.78	-238.7	0.0018	0.02773
Rv1591	-	PROBABLE TRANSMEMBRANE PROTEIN	8	222.9	301.1	0.43	5350.7	9635.22	78.2	0.3055	0.86084
Rv1592c	-	hypothetical protein Rv1592c	24	337.9	39.2	-3.11	24326.1	3760.33	-298.7	0	0
Rv1593c	-	hypothetical protein Rv1593c	11	158.9	107.9	-0.56	5242.4	4749.24	-50.9	0.3381	0.88632
Rv1594	nadA	quinolinate synthetase	10	0.1	0	-0.17	3.7	0	-0.1	0.4363	0.9167
Rv1595	nadB	L-aspartate oxidase	23	0.2	0	-0.21	10.6	0	-0.2	0.186	0.69694
Rv1596	nadC	nicotinate-nucleotide pyrophosphorylase	12	0	0	0	0	0	0	1	1
Rv1597	-	hypothetical protein Rv1597	12	142	218.6	0.62	5111.2	10493.4	76.6	0.2856	0.83787
Rv1598c	-	hypothetical protein Rv1598c	8	156.3	70.9	-1.14	3751.9	2269.21	-85.4	0.0922	0.52554
Rv1599	hisD	histidinol dehydrogenase	14	0	0	0	0	0	0	1	1
Rv1600	hisC1	histidinol-phosphate aminotransferase	24	0	0	0.06	0	3.73	0	1	1
Rv1601	hisB	imidazoleglycerol-phosphate dehydratase	14	0	0	0	0	0	0	1	1
Rv1602	hisH	imidazole glycerol phosphate synthase subunit HisH	7	0	0	0	0	0	0	1	1
Rv1603	hisA	1-(5-phosphoribosyl)-5-	8	0	0	0	0	0	0	1	1
Rv1604	impA	PROBABLE INOSITOL-MONOPHOSPHATASE IMPA (IMP)	11	42.4	44.1	0.06	1399.3	1941.12	1.7	0.9477	1
Rv1605	hisF	imidazole glycerol phosphate synthase subunit HisF	6	0	0	0	0	0	0	1	1
Rv1606	hisI	phosphoribosyl-AMP cyclohydrolase	7	0	0	0	0	0	0	1	1
Rv1607	chaA	Probable ionic transporter integral membrane protein chaA	9	99.4	99.1	0	2683.3	3568.25	-0.3	0.9932	1
Rv1608c	bcpB	Probable peroxidoxin BcpB	6	64.6	156.7	1.28	1162.5	3760.53	92.1	0.3584	0.89656
Rv1609	trpE	anthranilate synthase component I	25	0	0	0	0	0	0	1	1
Rv1610	-	POSSIBLE CONSERVED MEMBRANE PROTEIN	5	0	0	0	0	0	0	1	1
Rv1611	trpC	indole-3-glycerol-phosphate synthase	11	0	0	0	0	0	0	1	1
Rv1612	trpB	tryptophan synthase subunit beta	18	0	0	0	0	0	0	1	1
Rv1613	trpA	tryptophan synthase subunit alpha	16	0	0	0	0	0	0	1	1
Rv1614	lgt	prolipoprotein diacylglyceryl transferase	23	28.5	28.3	-0.01	1967.7	2605.14	-0.2	0.994	1
Rv1615	-	Probable hypothetical membrane protein	8	120.2	120.9	0.01	2885.6	3869.1	0.7	0.9866	1
Rv1616	-	hypothetical protein Rv1616	10	169.4	112	-0.6	5082.2	4480.79	-57.4	0.114	0.58217
Rv1617	pykA	pyruvate kinase	13	0.3	0.7	1.41	10.9	38.72	0.5	0.0963	0.53701
Rv1618	tesB1	Probable acyl-CoA thioesterase II tesB1	15	114.4	311.1	1.44	5149.7	18668	196.7	0.0126	0.14282
Rv1619	-	hypothetical protein Rv1619	23	27.8	45.5	0.71	1915.6	4190.27	17.8	0.3047	0.85947
Rv1620c	cydC	PROBABLE 'COMPONENT LINKED WITH THE ASSEMBLY OF CYTOCHROME' TRANSPORT TRANSMEMBRANE ATP-BINDING PROTEIN ABC TRANSPORTER CYDC	18	8.3	6.7	-0.32	450.4	480.6	-1.7	0.7926	1
Rv1621c	cydD	PROBABLE 'COMPONENT LINKED WITH THE ASSEMBLY OF CYTOCHROME' TRANSPORT TRANSMEMBRANE ATP-BINDING PROTEIN ABC TRANSPORTER CYDD	20	11.1	9.8	-0.17	664.7	785.69	-1.3	0.726	1
Rv1622c	cydB	Probable integral membrane cytochrome D ubiquinol oxidase (subunit II) cydB (Cytochrome BD-I oxidase subunit II)	20	12.4	8.1	-0.61	741.3	647.05	-4.3	0.3242	0.87392
Rv1623c	cydA	Probable integral membrane cytochrome D ubiquinol oxidase (subunit I) cydA (Cytochrome BD-I oxidase subunit I)	18	26.8	17.8	-0.59	1444.7	1283.81	-8.9	0.2025	0.73452
Rv1624c	-	Probable conserved membrane protein	5	150.4	160.2	0.09	2256.7	3204.56	9.8	0.888	1
Rv1625c	cya	MEMBRANE-ANCHORED ADENYLYL CYCLASE CYA (ATP PYROPHOSPHATE-LYASE) (ADENYLATE CYCLASE)	29	323.8	312.4	-0.05	28168	36238.3	-11.4	0.84	1
Rv1626	-	Probable two-component system transcriptional regulator	5	58.7	7.4	-3	880.1	147.1	-51.3	0	0
Rv1627c	-	lipid-transfer protein	17	109.4	42.8	-1.35	5577.4	2910.77	-66.6	0.0047	0.064
Rv1628c	-	hypothetical protein Rv1628c	7	222.1	158.3	-0.49	4663.9	4433.5	-63.8	0.466	0.92661
Rv1629	polA	DNA polymerase I	38	0.2	0.9	2.56	18	141.45	0.8	0.0015	0.02404
Rv1630	rpsA	30S ribosomal protein S1	14	0	0	0	0	0	0	1	1
Rv1631	coaE	dephospho-CoA kinase/unknown domain fusion protein	11	3.3	0.4	-2.9	107.5	19.18	-2.8	0.1031	0.55506
Rv1632c	-	hypothetical protein Rv1632c	10	213	323.1	0.6	6391.4	12922.3	110	0.2888	0.84114
Rv1633	uvrB	excinuclease ABC subunit B	38	140.6	99.4	-0.5	16024.3	15115.6	-41.1	0.0284	0.25844
Rv1634	-	Possible drug efflux membrane protein	28	251.3	313.4	0.32	21106.5	35104.4	62.2	0.3348	0.8845
Rv1635c	-	Probable conserved transmembrane protein	29	263.9	354.7	0.43	22957.7	41148.1	90.8	0.1448	0.64843
Rv1636	TB15.3	IRON-REGULATED CONSERVED HYPOTHETICAL PROTEIN TB15.3	7	0	4.5	2.46	0	125.91	4.5	0.0005	0.00924
Rv1637c	-	hypothetical protein Rv1637c	10	181.7	212.1	0.22	5451.6	8483.77	30.4	0.5702	0.96518
Rv1638	uvrA	excinuclease ABC subunit A	37	99.5	54.3	-0.87	11039.1	8034.67	-45.2	0.002	0.03057
Rv1638A	-	hypothetical protein Rv1638A	5	12.6	46.5	1.89	188.4	929.27	33.9	0.4083	0.9167
Rv1639c	-	hypothetical protein Rv1639c	13	121.1	92.5	-0.39	4723.7	4810.7	-28.6	0.4555	0.92538
Rv1640c	lysS	lysyl-tRNA synthetase	59	92.5	93.4	0.01	16375	22034.2	0.9	0.9566	1
Rv1641	infC	translation initiation factor IF-3	11	1.3	2.8	1.08	43.5	122.83	1.5	0.6835	1
Rv1642	rpmI	50S ribosomal protein L35	1	0	0	0	0	0	0	1	1
Rv1643	rplT	50S ribosomal protein L20	7	0	0	0	0	0	0	1	1
Rv1644	tsnR	Possible 23S rRNA methyltransferase tsnR	10	302.1	388.2	0.36	9062.2	15527.8	86.1	0.3856	0.91059
Rv1645c	-	hypothetical protein Rv1645c	23	376.1	443.3	0.24	25951.1	40787.3	67.2	0.424	0.9167
Rv1647	-	hypothetical protein Rv1647	9	134.9	171.8	0.35	3642.1	6183.74	36.9	0.5053	0.93691
Rv1648	-	Probable transmembrane protein	12	235.4	362.1	0.62	8474.7	17380.2	126.7	0.1005	0.55313
Rv1649	pheS	phenylalanyl-tRNA synthetase subunit alpha	13	0	0	0	0	0	0	1	1
Rv1650	pheT	phenylalanyl-tRNA synthetase subunit beta	33	0	0	0	0	0	0	1	1
Rv1652	argC	N-acetyl-gamma-glutamyl-phosphate reductase	15	0	0	0	0	0	0	1	1
Rv1653	argJ	bifunctional ornithine acetyltransferase/N-acetylglutamate synthase protein	3	0.8	0	-0.88	7.6	0	-0.8	0.1753	0.69097
Rv1654	argB	acetylglutamate kinase	4	0	0	0	0	0	0	1	1
Rv1655	argD	acetylornithine aminotransferase	10	0	0	0	0	0	0	1	1
Rv1656	argF	ornithine carbamoyltransferase	5	0	0	0	0	0	0	1	1
Rv1657	argR	arginine repressor	3	126.2	100	-0.34	1135.4	1199.57	-26.2	0.6226	1
Rv1658	argG	argininosuccinate synthase	16	0	0	0	0	0	0	1	1
Rv1659	argH	argininosuccinate lyase	8	0	0	0	0	0	0	1	1
Rv1660	pks10	Possible chalcone synthase pks10	9	133.1	69.3	-0.94	3594.7	2494.05	-63.9	0.0698	0.44553
Rv1661	pks7	Probable polyketide synthase pks7	73	21.1	20.2	-0.06	4622.4	5904.05	-0.9	0.9008	1
Rv1662	pks8	Probable polyketide synthase pks8	62	17.2	21.6	0.32	3201.5	5344.72	4.3	0.5319	0.94907
Rv1663	pks17	Probable polyketide synthase pks17	17	44	66.1	0.58	2246.3	4491.54	22	0.3415	0.88635
Rv1664	pks9	Probable polyketide synthase pks9	42	33.8	42.4	0.33	4262.4	7122.06	8.6	0.5488	0.95704
Rv1665	pks11	Possible chalcone synthase pks11	10	152.5	213.8	0.49	4576.1	8552	61.3	0.3962	0.9167
Rv1666c	cyp139	Probable cytochrome P450 139 CYP139	18	164.9	206.9	0.33	8903.8	14899.1	42	0.5255	0.94484
Rv1667c	-	PROBABLE SECOND PART OF MACROLIDE-TRANSPORT ATP-BINDING PROTEIN ABC TRANSPORTER	9	206.1	212.5	0.04	5565.3	7651.17	6.4	0.9636	1
Rv1668c	-	PROBABLE FIRST PART OF MACROLIDE-TRANSPORT ATP-BINDING PROTEIN ABC TRANSPORTER	12	80.9	147.1	0.86	2911.6	7060.95	66.2	0.1495	0.65584
Rv1669	-	hypothetical protein Rv1669	7	100.2	135.8	0.44	2104.7	3803.64	35.6	0.418	0.9167
Rv1670	-	hypothetical protein Rv1670	10	153	149	-0.04	4591.3	5961.92	-4	0.9207	1
Rv1671	-	PROBABLE MEMBRANE PROTEIN	13	56.7	26.2	-1.11	2209.6	1360.65	-30.5	0.1259	0.60743
Rv1672c	-	PROBABLE CONSERVED INTEGRAL MEMBRANE TRANSPORT PROTEIN	20	90.1	80.4	-0.16	5405.6	6433.66	-9.7	0.6735	1
Rv1673c	-	hypothetical protein Rv1673c	13	122.9	178	0.53	4793.4	9255.6	55.1	0.259	0.8108
Rv1674c	-	PROBABLE TRANSCRIPTIONAL REGULATORY PROTEIN	9	91.4	117.8	0.37	2467.8	4240.49	26.4	0.6489	1
Rv1675c	-	PROBABLE TRANSCRIPTIONAL REGULATORY PROTEIN	10	55.9	76.5	0.45	1676.7	3059.14	20.6	0.556	0.96133
Rv1676	-	hypothetical protein Rv1676	8	31.4	31.2	-0.01	752.8	997.5	-0.2	0.9946	1
Rv1677	dsbF	PROBABLE CONSERVED LIPOPROTEIN DSBF	11	49.3	79.1	0.68	1625.9	3481.88	29.9	0.4704	0.92661
Rv1678	-	PROBABLE INTEGRAL MEMBRANE PROTEIN	10	63.9	69.9	0.13	1917.7	2795.47	6	0.8108	1
Rv1679	fadE16	POSSIBLE ACYL-CoA DEHYDROGENASE FADE16	8	40.5	15.3	-1.4	971	489.4	-25.2	0.2048	0.7353
Rv1680	-	hypothetical protein Rv1680	14	57.8	81.4	0.49	2427.5	4558.53	23.6	0.4679	0.92661
Rv1681	moeX	POSSIBLE MOLYBDOPTERIN BIOSYNTHESIS PROTEIN MOEX	12	173.2	157.1	-0.14	6234	7542.1	-16	0.763	1
Rv1682	-	Probable coiled-coil structural protein	13	81.1	112.1	0.47	3162	5830.5	31	0.4838	0.92661
Rv1683	-	acyl-CoA synthetase	37	10	13.8	0.47	1112.3	2049.79	3.8	0.5763	0.96982
Rv1684	-	hypothetical protein Rv1684	4	0	0	0	0	0	0	1	1
Rv1685c	-	hypothetical protein Rv1685c	7	14.7	1	-3.83	308.1	28.91	-13.6	0.0005	0.00924
Rv1686c	-	PROBABLE CONSERVED INTEGRAL MEMBRANE PROTEIN ABC TRANSPORTER	12	39.1	36.1	-0.11	1406.7	1734.39	-2.9	0.8689	1
Rv1687c	-	PROBABLE CONSERVED ATP-BINDING PROTEIN ABC TRANSPORTER	10	122.8	32.3	-1.93	3685.4	1292.05	-90.5	0.0142	0.15565
Rv1688	mpg	3-methyladenine DNA glycosylase	8	93.7	95.5	0.03	2249.2	3055.39	1.8	0.9625	1
Rv1689	tyrS	tyrosyl-tRNA synthetase	17	0	0	0	0	0	0	1	1
Rv1690	lprJ	PROBABLE LIPOPROTEIN LPRJ	6	89.8	214.2	1.25	1615.6	5139.73	124.4	0.1357	0.63032
Rv1691	-	hypothetical protein Rv1691	9	12.1	7.2	-0.75	325.4	257.68	-4.9	0.1369	0.63294
Rv1692	-	PROBABLE PHOSPHATASE	10	71.6	94.3	0.4	2148.3	3771.08	22.7	0.5796	0.97031
Rv1693	-	hypothetical protein Rv1693	1	102.6	191.9	0.9	307.7	767.56	89.3	0.8266	1
Rv1694	tlyA	CYTOTOXIN|HAEMOLYSIN HOMOLOGUE TLYA	8	36.1	90.7	1.33	866.9	2903.46	54.6	0.1034	0.55506
Rv1695	ppnK	inorganic polyphosphate/ATP-NAD kinase	7	0	0	0	0	0	0	1	1
Rv1696	recN	PROBABLE DNA REPAIR PROTEIN RECN (RECOMBINATION PROTEIN N)	18	31.7	39.7	0.33	1709.4	2860.68	8.1	0.58	0.97031
Rv1697	-	hypothetical protein Rv1697	15	0	0	0	0	0	0	1	1
Rv1698	-	hypothetical protein Rv1698	12	31.4	43	0.45	1129	2061.85	11.6	0.5309	0.94907
Rv1699	pyrG	CTP synthetase	34	0	0	0	0	0	0	1	1
Rv1700	-	hypothetical protein Rv1700	10	35.2	9.8	-1.84	1057.4	393.9	-25.4	0.015	0.16352
Rv1701	xerD	site-specific tyrosine recombinase XerD	13	37.3	13.4	-1.48	1453.7	697.24	-23.9	0.0159	0.16979
Rv1702c	-	hypothetical protein Rv1702c	20	130.2	206.4	0.66	7814.2	16509.7	76.1	0.2331	0.77506
Rv1703c	-	Probable catechol-o-methyltransferase	11	294.6	260.8	-0.18	9722.3	11476.9	-33.8	0.7264	1
Rv1704c	cycA	PROBABLE D-SERINE/ALANINE/GLYCINE TRANSPORTER PROTEIN CYCA	18	148.2	234	0.66	8003.6	16845	85.7	0.1134	0.58217
Rv1706A	-	hypothetical protein Rv1706A	2	80.3	9.9	-3.02	481.8	79.38	-70.4	0.0268	0.25101
Rv1707	-	PROBABLE CONSERVED TRANSMEMBRANE PROTEIN	19	245	268.2	0.13	13967.3	20381	23.1	0.708	1
Rv1708	-	PUTATIVE INITIATION INHIBITOR PROTEIN	16	0.2	0.3	1.06	8	22.16	0.2	0.626	1
Rv1709	-	hypothetical protein Rv1709	11	53.3	107.7	1.01	1760.3	4740.9	54.4	0.1	0.55297
Rv1710	-	hypothetical protein Rv1710	13	21.9	57.4	1.39	855.7	2985.14	35.5	0.125	0.60743
Rv1711	-	hypothetical protein Rv1711	9	0.4	1	1.18	11.5	34.56	0.5	0.3268	0.87512
Rv1712	cmk	cytidylate kinase	11	4.5	1.2	-1.84	146.9	54.77	-3.2	0.0644	0.42684
Rv1713	engA	GTP-binding protein EngA	11	0	0	0	0	0	0	1	1
Rv1714	-	Probable oxidoreductase	6	105.3	34.2	-1.62	1894.6	821.86	-71	0.0355	0.29883
Rv1715	fadB3	PROBABLE 3-HYDROXYBUTYRYL-CoA DEHYDROGENASE FADB3 (BETA-HYDROXYBUTYRYL-CoA DEHYDROGENASE) (BHBD)	9	10.5	2.1	-2.31	283.8	76.08	-8.4	0.0044	0.06075
Rv1716	-	hypothetical protein Rv1716	11	101.4	131.3	0.37	3346.3	5775.12	29.8	0.5942	0.9805
Rv1717	-	hypothetical protein Rv1717	4	194.1	265.4	0.45	2329.1	4246.34	71.3	0.4298	0.9167
Rv1718	-	hypothetical protein Rv1718	7	76.9	173.1	1.17	1615.9	4847.05	96.2	0.2147	0.74556
Rv1719	-	PROBABLE TRANSCRIPTIONAL REGULATORY PROTEIN	6	28.9	24.8	-0.22	520.7	594.82	-4.1	0.7767	1
Rv1720c	-	hypothetical protein Rv1720c	9	149.3	248.4	0.73	4031.6	8943.36	99.1	0.2296	0.77178
Rv1721c	-	hypothetical protein Rv1721c	2	74.6	77.2	0.05	447.9	617.24	2.5	0.9629	1
Rv1722	-	biotin carboxylase-like protein	22	236.6	334.9	0.5	15613.8	29467.6	98.3	0.0894	0.51235
Rv1723	-	PROBABLE HYDROLASE	16	181.8	245.3	0.43	8728	15698.4	63.5	0.2715	0.82468
Rv1724c	-	hypothetical protein Rv1724c	11	295	451.1	0.61	9733.5	19849.7	156.2	0.3268	0.87512
Rv1725c	-	hypothetical protein Rv1725c	9	200.9	221.4	0.14	5425.6	7968.79	20.4	0.7859	1
Rv1726	-	PROBABLE OXIDOREDUCTASE	15	172.9	283.5	0.71	7780.3	17008.4	110.6	0.1346	0.6274
Rv1727	-	hypothetical protein Rv1727	4	212.7	444.7	1.06	2552	7115.47	232	0.6304	1
Rv1728c	-	hypothetical protein Rv1728c	17	124.8	111.2	-0.17	6367.2	7563.61	-13.6	0.7171	1
Rv1729c	-	hypothetical protein Rv1729c	21	39.1	25.1	-0.64	2464.3	2105.92	-14	0.259	0.8108
Rv1730c	-	POSSIBLE PENICILLIN-BINDING PROTEIN	29	22.5	25.5	0.18	1961.6	2956.88	2.9	0.8167	1
Rv1731	gabD2	succinic semialdehyde dehydrogenase	23	72	92.2	0.36	4965.1	8484.45	20.3	0.3754	0.90723
Rv1732c	-	hypothetical protein Rv1732c	8	85.1	113.9	0.42	2042.2	3644.4	28.8	0.7949	1
Rv1733c	-	PROBABLE CONSERVED TRANSMEMBRANE PROTEIN	5	45.4	48.3	0.09	680.3	965.84	2.9	0.8853	1
Rv1734c	-	hypothetical protein Rv1734c	2	73.2	65.7	-0.16	439.4	525.67	-7.5	0.8674	1
Rv1735c	-	HYPOTHETICAL MEMBRANE PROTEIN	6	55.7	113.1	1.02	1003.3	2714.23	57.4	0.4028	0.9167
Rv1736c	narX	PROBABLE NITRATE REDUCTASE NARX	37	130.8	159.5	0.29	14524.1	23609	28.7	0.3152	0.86856
Rv1737c	narK2	POSSIBLE NITRATE/NITRITE TRANSPORTER NARK2	13	89.5	150.4	0.75	3489.1	7818.35	60.9	0.233	0.77506
Rv1738	-	hypothetical protein Rv1738	2	55.9	5.9	-3.26	335.4	46.83	-50	0.0036	0.05167
Rv1739c	-	PROBABLE SULPHATE-TRANSPORT TRANSMEMBRANE PROTEIN ABC TRANSPORTER	36	101.5	111.4	0.13	10958.6	16039.1	9.9	0.6793	1
Rv1740	-	hypothetical protein Rv1740	4	102.8	28.4	-1.86	1233.8	454.24	-74.4	0.0502	0.36819
Rv1741	-	hypothetical protein Rv1741	6	205.9	136.3	-0.59	3705.6	3271.49	-69.6	0.3016	0.85589
Rv1742	-	hypothetical protein Rv1742	13	161	226.9	0.49	6280.6	11800.4	65.9	0.3389	0.88632
Rv1743	pknE	PROBABLE TRANSMEMBRANE SERINE/THREONINE-PROTEIN KINASE E PKNE (PROTEIN KINASE E) (STPK E)	29	237.7	273.4	0.2	20679.4	31710.5	35.7	0.4547	0.92531
Rv1744c	-	PROBABLE MEMBRANE PROTEIN	5	362.8	412.9	0.19	5441.6	8258.46	50.1	0.8028	1
Rv1745c	idi	isopentenyl-diphosphate delta-isomerase	11	65	104.7	0.69	2146.6	4608.02	39.7	0.6693	1
Rv1746	pknF	ANCHORED-MEMBRANE SERINE/THREONINE-PROTEIN KINASE PKNF (PROTEIN KINASE F) (STPK F)	13	177.7	340	0.94	6930.8	17679	162.3	0.0675	0.4358
Rv1747	-	PROBABLE CONSERVED TRANSMEMBRANE ATP-BINDING PROTEIN ABC TRANSPORTER	29	284.5	351	0.3	24755.6	40714.9	66.4	0.3184	0.86936
Rv1748	-	hypothetical protein Rv1748	12	314.2	443.2	0.5	11312.1	21273.7	129	0.2594	0.8108
Rv1749c	-	POSSIBLE INTEGRAL MEMBRANE PROTEIN	16	168.3	227.8	0.44	8079.3	14576.9	59.4	0.3437	0.88692
Rv1750c	fadD1	acyl-CoA synthetase	36	135.7	173.8	0.36	14654.3	25022.8	38.1	0.2825	0.83554
Rv1751	-	hypothetical protein Rv1751	19	68.8	63.6	-0.11	3924.4	4835.55	-5.2	0.8062	1
Rv1752	-	hypothetical protein Rv1752	4	73.6	53.7	-0.45	882.8	858.79	-19.9	0.6583	1
Rv1766	-	hypothetical protein Rv1766	3	122.9	68	-0.85	1106.4	816.01	-54.9	0.4659	0.92661
Rv1767	-	hypothetical protein Rv1767	7	95.8	121.2	0.34	2012.1	3392.43	25.3	0.678	1
Rv1769	-	hypothetical protein Rv1769	20	143.1	98.5	-0.54	8584.5	7881.63	-44.6	0.1535	0.66041
Rv1770	-	hypothetical protein Rv1770	16	282.5	407	0.53	13560.1	26049.5	124.5	0.2417	0.79048
Rv1771	-	PROBABLE OXIDOREDUCTASE	22	118.1	188.4	0.67	7796	16576.3	70.2	0.1255	0.60743
Rv1772	-	hypothetical protein Rv1772	4	27.3	21.9	-0.32	328.1	351.14	-5.4	0.774	1
Rv1773c	-	PROBABLE TRANSCRIPTIONAL REGULATORY PROTEIN	10	50.9	92.9	0.87	1527.8	3717.15	42	0.492	0.92661
Rv1774	-	PROBABLE OXIDOREDUCTASE	27	114.9	195.7	0.77	9306.1	21136.2	80.8	0.0578	0.40178
Rv1775	-	hypothetical protein Rv1775	12	68.7	91.7	0.42	2473.9	4401.81	23	0.4388	0.9167
Rv1776c	-	POSSIBLE TRANSCRIPTIONAL REGULATORY PROTEIN	11	53.3	68.1	0.35	1757.6	2997.16	14.9	0.6084	0.99001
Rv1777	cyp144	Probable cytochrome p450 144 CYP144	23	100.5	196.1	0.97	6931.7	18042.9	95.7	0.3117	0.86856
Rv1778c	-	hypothetical protein Rv1778c	5	55.3	67.6	0.29	828.8	1351.68	12.3	0.8782	1
Rv1779c	-	HYPOTHETICAL INTEGRAL MEMBRANE PROTEIN	12	93.9	168.9	0.85	3379.4	8105.3	75	0.3683	0.90487
Rv1780	-	hypothetical protein Rv1780	9	147.3	215.6	0.55	3976.5	7760.1	68.3	0.25	0.79928
Rv1781c	malQ	PROBABLE 4-ALPHA-GLUCANOTRANSFERASE MALQ (Amylomaltase) (Disproportionating enzyme) (D-enzyme)	25	230.7	326.3	0.5	17305.8	32632	95.6	0.1506	0.656
Rv1782	-	PROBABLE CONSERVED MEMBRANE PROTEIN	16	0	0	0	0	0	0	1	1
Rv1783	-	PROBABLE CONSERVED MEMBRANE PROTEIN	15	0	0	0	0	0	0	1	1
Rv1784	-	hypothetical protein Rv1784	38	0.1	0	-2.33	16.3	4.33	-0.1	0.2748	0.82468
Rv1785c	cyp143	PROBABLE CYTOCHROME P450 143 CYP143	16	114.8	138.2	0.27	5508.8	8845.26	23.4	0.6611	1
Rv1786	-	PROBABLE FERREDOXIN	1	748	811.5	0.12	2243.9	3246.04	63.5	0.6505	1
Rv1793	esxN	PUTATIVE ESAT-6 LIKE PROTEIN ESXN (ESAT-6 LIKE PROTEIN 5)	3	102.6	53.9	-0.93	923.3	646.37	-48.7	0.3638	0.90159
Rv1794	-	hypothetical protein Rv1794	18	0.2	0	-0.3	12.3	0	-0.2	0.0778	0.4766
Rv1795	-	hypothetical protein Rv1795	18	0.1	0.2	0.34	8.1	13.57	0	0.6929	1
Rv1796	mycP5	PROBABLE PROLINE RICH MEMBRANE-ANCHORED MYCOSIN MYCP5 (SERINE PROTEASE) (SUBTILISIN-LIKE PROTEASE) (SUBTILASE-LIKE) (MYCOSIN-5)	29	0.2	0	-2.37	16.9	4.34	-0.2	0.2735	0.82468
Rv1797	-	hypothetical protein Rv1797	15	0.1	0	-0.13	4.1	0	-0.1	0.4351	0.9167
Rv1798	-	hypothetical protein Rv1798	30	57.4	2.8	-4.34	5169.8	339.54	-54.6	0	0
Rv1799	lppT	PROBABLE LIPOPROTEIN LPPT	2	101.2	7.3	-3.8	607.2	58.04	-93.9	0.0058	0.07538
Rv1804c	-	hypothetical protein Rv1804c	9	186.4	272.5	0.55	5033.7	9809.44	86.1	0.2981	0.85141
Rv1805c	-	hypothetical protein Rv1805c	5	2.5	0.9	-1.45	36.9	18	-1.6	0.744	1
Rv1810	-	hypothetical protein Rv1810	11	281.6	246.7	-0.19	9291.7	10857	-34.8	0.6485	1
Rv1811	mgtC	POSSIBLE Mg2+ TRANSPORT P-TYPE ATPASE C MGTC	15	486.2	549.6	0.18	21877.3	32976.7	63.4	0.6444	1
Rv1812c	-	PROBABLE DEHYDROGENASE	22	299.9	425.6	0.5	19794.1	37448.5	125.6	0.2327	0.77506
Rv1813c	-	hypothetical protein Rv1813c	9	128.7	104.9	-0.3	3475.8	3775.32	-23.9	0.5793	0.97031
Rv1814	erg3	MEMBRANE-BOUND C-5 STEROL DESATURASE ERG3 (STEROL-C5-DESATURASE)	21	412.1	330.9	-0.32	25962.4	27793.2	-81.2	0.2595	0.8108
Rv1815	-	hypothetical protein Rv1815	7	206.3	298.4	0.53	4332.8	8354.59	92.1	0.284	0.83749
Rv1816	-	POSSIBLE TRANSCRIPTIONAL REGULATORY PROTEIN	15	218.7	244.4	0.16	9842.8	14662.7	25.6	0.7105	1
Rv1817	-	hypothetical protein Rv1817	26	206.2	231.9	0.17	16080.2	24122	25.8	0.6674	1
Rv1819c	-	PROBABLE DRUGS-TRANSPORT TRANSMEMBRANE ATP-BINDING PROTEIN ABC TRANSPORTER	29	384.8	395.2	0.04	33473.5	45842.4	10.4	0.8649	1
Rv1820	ilvG	hypothetical protein Rv1820	16	306.3	220.5	-0.47	14703	14110.4	-85.8	0.2952	0.84737
Rv1821	secA2	preprotein translocase subunit SecA	36	89.1	36.2	-1.3	9620.3	5210.8	-52.9	0	0
Rv1822	pgsA2	PROBABLE CDP-DIACYLGLYCEROL--GLYCEROL-3-PHOSPHATE 3-PHOSPHATIDYLTRANSFERASE PGSA2 (PGP SYNTHASE) (PHOSPHATIDYLGLYCEROPHOSPHATE SYNTHASE) (3-PHOSPHATIDYL-1'-GLYCEROL-3'PHOSPHATE SYNTHASE)	17	7.8	5.3	-0.57	398.5	357.37	-2.6	0.6955	1
Rv1823	-	hypothetical protein Rv1823	14	100.3	143.5	0.52	4214	8033.68	43.1	0.3766	0.90723
Rv1824	-	hypothetical protein Rv1824	4	148.3	201.7	0.44	1779.6	3227.69	53.4	0.9761	1
Rv1825	-	hypothetical protein Rv1825	9	247.1	193.6	-0.35	6671.2	6968.7	-53.5	0.5346	0.94958
Rv1826	gcvH	glycine cleavage system protein H	8	0	0	0	0	0	0	1	1
Rv1827	cfp17	CONSERVED HYPOTHETICAL PROTEIN CFP17	6	0	2.5	1.8	0	59.5	2.5	0.0549	0.39186
Rv1828	-	hypothetical protein Rv1828	13	0.2	1.6	2.88	8.3	81.91	1.4	0.0016	0.02533
Rv1829	-	hypothetical protein Rv1829	9	187.6	80.2	-1.23	5065.7	2887.41	-107.4	0.0053	0.07049
Rv1830	-	hypothetical protein Rv1830	10	0.3	0	-0.35	8.3	0	-0.3	0.1717	0.69061
Rv1831	-	hypothetical protein Rv1831	5	209.6	264.6	0.34	3143.4	5291.53	55	0.7029	1
Rv1832	gcvB	glycine dehydrogenase	50	0	0	-0.04	4.1	0	0	0.4195	0.9167
Rv1833c	-	haloalkane dehalogenase	13	112.3	177.8	0.66	4381.6	9247.74	65.5	0.2897	0.84114
Rv1834	-	Probable hydrolase	10	103.3	95.8	-0.11	3099.7	3830.36	-7.6	0.8354	1
Rv1835c	-	hypothetical protein Rv1835c	34	403.9	451	0.16	41201.9	61334.8	47.1	0.3931	0.91656
Rv1836c	-	hypothetical protein Rv1836c	37	28.9	11.1	-1.38	3203.4	1644.41	-17.7	0.0001	0.00215
Rv1837c	glcB	malate synthase G	22	0.5	1.2	1.23	33.2	103.61	0.7	0.0707	0.44706
Rv1838c	-	hypothetical protein Rv1838c	10	435.2	585.6	0.43	13056.8	23423.8	150.4	0.2453	0.79638
Rv1839c	-	hypothetical protein Rv1839c	1	403	831.1	1.04	1209	3324.32	428.1	0.2854	0.83787
Rv1841c	-	hypothetical protein Rv1841c	13	189.6	286.2	0.59	7395	14881.5	96.6	0.1697	0.68903
Rv1842c	-	hypothetical protein Rv1842c	15	197.5	372.3	0.91	8887	22339.7	174.8	0.1087	0.57045
Rv1843c	guaB1	inositol-5-monophosphate dehydrogenase	20	444.5	704.5	0.66	26669.4	56357	260	0.0358	0.29883
Rv1844c	gnd1	6-phosphogluconate dehydrogenase	14	349.2	568.5	0.7	14667.5	31834.9	219.3	0.0388	0.31338
Rv1845c	-	hypothetical protein Rv1845c	13	2.2	11.6	2.37	87.7	602.94	9.3	0.0001	0.00215
Rv1846c	-	POSSIBLE TRANSCRIPTIONAL REGULATORY PROTEIN	3	175	302.1	0.79	1574.9	3625.52	127.1	0.4205	0.9167
Rv1847	-	hypothetical protein Rv1847	5	484.3	880.5	0.86	7265.1	17610.9	396.2	0.4076	0.9167
Rv1848	ureA	urease subunit gamma	2	263.7	123.3	-1.1	1582.2	986.07	-140.4	0.1423	0.64228
Rv1849	ureB	urease subunit beta	6	28.6	28.6	0	514.3	685.97	0	0.9999	1
Rv1850	ureC	urease subunit alpha	11	42.2	54.3	0.36	1393.7	2390.27	12.1	0.5567	0.96133
Rv1851	ureF	Urease accessory protein uref	2	125.3	223.6	0.83	752.1	1788.57	98.2	0.2996	0.85293
Rv1852	ureG	Urease accessory protein ureG	4	162.8	358	1.14	1953.3	5728.5	195.3	0.7362	1
Rv1853	ureD	Probable urease accessory protein ureD	5	63.6	32.5	-0.97	954.3	650.04	-31.1	0.3173	0.86856
Rv1854c	ndh	PROBABLE NADH DEHYDROGENASE NDH	17	38.5	5.3	-2.85	1962.6	363.67	-33.1	0	0
Rv1855c	-	POSSIBLE OXIDOREDUCTASE	11	276.7	308.8	0.16	9132.3	13587.5	32.1	0.7395	1
Rv1856c	-	short chain dehydrogenase	4	202.6	98.2	-1.05	2431.3	1571.05	-104.4	0.1127	0.58125
Rv1857	modA	PROBABLE MOLYBDATE-BINDING LIPOPROTEIN MODA	5	300.1	457.2	0.61	4501.3	9144.09	157.1	0.4411	0.91754
Rv1858	modB	PROBABLE MOLBDENUM-TRANSPORT INTEGRAL MEMBRANE PROTEIN ABC TRANSPORTER MODB	17	139.8	169.5	0.28	7131.7	11528.1	29.7	0.5626	0.96361
Rv1859	modC	PROBABLE MOLYBDENUM-TRANSPORT ATP-BINDING PROTEIN ABC TRANSPORTER MODC	16	148.6	210.6	0.5	7130.5	13480.4	62.1	0.4367	0.9167
Rv1860	apa	ALANINE AND PROLINE RICH SECRETED PROTEIN APA (FIBRONECTIN ATTACHMENT PROTEIN) (Immunogenic protein MPT32) (Antigen MPT-32) (45-kDa glycoprotein) (45/47 kDa antigen)	14	190.5	175.2	-0.12	8001.9	9809.57	-15.4	0.8359	1
Rv1861	-	PROBABLE CONSERVED TRANSMEMBRANE PROTEIN	7	184.1	354.3	0.94	3865.2	9920.65	170.2	0.3175	0.86856
Rv1862	adhA	Probable alcohol dehydrogenase adhA	15	241.1	279.4	0.21	10849.9	16763.8	38.3	0.6175	0.9979
Rv1863c	-	PROBABLE CONSERVED INTEGRAL MEMBRANE PROTEIN	10	294.4	373.9	0.34	8833	14955.2	79.4	0.4937	0.92693
Rv1864c	-	hypothetical protein Rv1864c	9	267.7	516.7	0.95	7227.9	18601.1	249	0.0941	0.53106
Rv1865c	-	short chain dehydrogenase	12	241.8	205.4	-0.24	8703.4	9859.66	-36.4	0.5664	0.96361
Rv1866	-	hypothetical protein Rv1866	32	70.5	142.3	1.01	6767.1	18211.9	71.8	0.1327	0.62512
Rv1867	-	acetyl-CoA acetyltransferase	18	177.2	177.6	0	9566.9	12790.3	0.5	0.9944	1
Rv1868	-	hypothetical protein Rv1868	27	182.1	174.4	-0.06	14751.3	18838.9	-7.7	0.8835	1
Rv1869c	-	Probable reductase	23	205.6	224.9	0.13	14188	20694.7	19.3	0.7336	1
Rv1870c	-	hypothetical protein Rv1870c	10	224.1	217.7	-0.04	6722.7	8706.26	-6.4	0.947	1
Rv1871c	-	hypothetical protein Rv1871c	8	194.9	146.2	-0.42	4677.7	4677.28	-48.7	0.3441	0.88692
Rv1872c	lldD2	POSSIBLE L-LACTATE DEHYDROGENASE (CYTOCHROME) LLDD2	13	213.2	286.1	0.42	8314.8	14877.5	72.9	0.4773	0.92661
Rv1873	-	hypothetical protein Rv1873	9	538.8	668.4	0.31	14547.2	24063.4	129.6	0.3929	0.91656
Rv1874	-	hypothetical protein Rv1874	11	251.3	435.6	0.79	8291.8	19168.3	184.4	0.0343	0.29368
Rv1875	-	hypothetical protein Rv1875	4	330.8	304.3	-0.12	3969.5	4869.41	-26.5	0.8215	1
Rv1876	bfrA	PROBABLE BACTERIOFERRITIN BFRA	10	333.2	392	0.23	9997.3	15678.7	58.7	0.6351	1
Rv1877	-	PROBABLE CONSERVED INTEGRAL MEMBRANE PROTEIN	30	271.9	338	0.31	24466.7	40565.2	66.2	0.1836	0.69306
Rv1878	glnA3	PROBABLE GLUTAMINE SYNTHETASE GLNA3 (GLUTAMINE SYNTHASE) (GS-I)	26	89.6	179.5	1	6987.7	18669.2	89.9	0.0602	0.4092
Rv1879	-	hypothetical protein Rv1879	17	150.1	93.2	-0.69	7655.1	6334.25	-57	0.1861	0.69694
Rv1880c	cyp140	Probable cytochrome p450 140 CYP140	15	165	213.4	0.37	7426.9	12802.5	48.3	0.7231	1
Rv1881c	lppE	POSSIBLE CONSERVED LIPOPROTEIN LPPE	8	353	506	0.52	8471.4	16192.5	153	0.4145	0.9167
Rv1882c	-	short chain dehydrogenase	14	391	475.7	0.28	16421	26641.5	84.8	0.4642	0.92661
Rv1883c	-	hypothetical protein Rv1883c	6	220.5	196	-0.17	3968.2	4704.23	-24.4	0.769	1
Rv1884c	rpfC	PROBABLE RESUSCITATION-PROMOTING FACTOR RPFC	5	121.2	175.5	0.53	1817.7	3509.63	54.3	0.474	0.92661
Rv1885c	-	chorismate mutase	9	200.8	274.4	0.45	5420.4	9879.49	73.7	0.4783	0.92661
Rv1886c	fbpB	SECRETED ANTIGEN 85-B FBPB (85B) (ANTIGEN 85 COMPLEX B) (MYCOLYL TRANSFERASE 85B) (FIBRONECTIN-BINDING PROTEIN B) (EXTRACELLULAR ALPHA-ANTIGEN)	23	382.3	427.5	0.16	26379.8	39325.6	45.1	0.5938	0.9805
Rv1887	-	hypothetical protein Rv1887	19	293.5	470.3	0.68	16731.9	35742.3	176.8	0.0866	0.50077
Rv1888A	-	hypothetical protein Rv1888A	0	0	0	0	0	0	0	1	1
Rv1888c	-	POSSIBLE TRANSMEMBRANE PROTEIN	13	331.5	325	-0.03	12927.5	16900	-6.5	0.9433	1
Rv1889c	-	hypothetical protein Rv1889c	3	111.6	186.1	0.74	1004.8	2233.19	74.5	0.8838	1
Rv1890c	-	hypothetical protein Rv1890c	8	155.8	284	0.87	3739.8	9089.16	128.2	0.1283	0.61429
Rv1891	-	hypothetical protein Rv1891	8	184.8	384.3	1.06	4434.8	12298.5	199.5	0.2738	0.82468
Rv1892	-	PROBABLE MEMBRANE PROTEIN	7	402.8	433	0.1	8459.4	12122.9	30.1	0.8461	1
Rv1893	-	hypothetical protein Rv1893	0	0	0	0	0	0	0	1	1
Rv1894c	-	hypothetical protein Rv1894c	11	416.8	475.6	0.19	13755.7	20924.2	58.7	0.7176	1
Rv1895	-	POSSIBLE DEHYDROGENASE	17	97.3	166.5	0.77	4963.3	11323.6	69.2	0.4543	0.9253
Rv1896c	-	hypothetical protein Rv1896c	21	131.2	143.4	0.13	8266.7	12047.4	12.2	0.7947	1
Rv1897c	-	D-tyrosyl-tRNA deacylase	4	124.9	291.7	1.22	1498.6	4666.52	166.8	0.7059	1
Rv1898	-	hypothetical protein Rv1898	3	89.5	147.9	0.72	805.6	1774.63	58.4	0.431	0.9167
Rv1899c	lppD	POSSIBLE LIPOPROTEIN LPPD	10	285.5	446.2	0.64	8566.4	17849.8	160.7	0.145	0.64849
Rv1900c	lipJ	PROBABLE LIGNIN PEROXIDASE LIPJ	19	100.2	172.9	0.79	5712	13139.8	72.7	0.0947	0.53256
Rv1901	cinA	competence damage-inducible protein A	17	184	257.2	0.48	9383.6	17492.6	73.3	0.1712	0.68999
Rv1902c	nanT	PROBABLE SIALIC ACID-TRANSPORT INTEGRAL MEMBRANE PROTEIN NANT	30	153.7	250.1	0.7	13830	30014.6	96.5	0.0487	0.35851
Rv1903	-	PROBABLE CONSERVED MEMBRANE PROTEIN	5	243.3	602.9	1.31	3649.3	12058	359.6	0.1034	0.55506
Rv1904	-	hypothetical protein Rv1904	10	266.6	458.5	0.78	7997.7	18339.4	191.9	0.1144	0.58296
Rv1905c	aao	PROBABLE D-AMINO ACID OXIDASE AAO	17	237.9	308	0.37	12131.8	20943.5	70.1	0.2918	0.84124
Rv1906c	-	hypothetical protein Rv1906c	9	231.7	375.4	0.7	6255	13516.1	143.8	0.208	0.73771
Rv1907c	-	hypothetical protein Rv1907c	10	147.6	183	0.31	4428.2	7319.57	35.4	0.5899	0.97704
Rv1908c	katG	CATALASE-PEROXIDASE-PEROXYNITRITASE T KATG	34	90.6	6	-3.92	9236.2	814.01	-84.6	0	0
Rv1909c	furA	FERRIC UPTAKE REGULATION PROTEIN FURA (FUR)	9	166.4	80.8	-1.04	4491.5	2908.31	-85.6	0.109	0.57075
Rv1910c	-	PROBABLE EXPORTED PROTEIN	12	162.9	126.9	-0.36	5863.4	6089.04	-36	0.4471	0.91754
Rv1911c	lppC	PROBABLE LIPOPROTEIN LPPC	8	95	168.3	0.83	2280.3	5386.66	73.3	0.4602	0.92661
Rv1912c	fadB5	POSSIBLE OXIDOREDUCTASE FADB5	13	85.6	115.4	0.43	3339.8	5999.43	29.7	0.6683	1
Rv1913	-	hypothetical protein Rv1913	10	66.6	56.2	-0.24	1997.1	2248.76	-10.4	0.6795	1
Rv1914c	-	hypothetical protein Rv1914c	5	202.8	155.4	-0.38	3042.3	3108.38	-47.4	0.5672	0.96361
Rv1915	aceAa	PROBABLE ISOCITRATE LYASE aceAa	21	90.1	92.6	0.04	5676.2	7778.19	2.5	0.9343	1
Rv1916	aceAb	isocitrate lyase	16	101.5	183.7	0.86	4874.1	11755	82.1	0.078	0.4766
Rv1919c	-	hypothetical protein Rv1919c	7	264.8	392.9	0.57	5559.9	11002.4	128.2	0.4014	0.9167
Rv1920	-	PROBABLE MEMBRANE PROTEIN	11	170.4	209.2	0.3	5623.9	9204.69	38.8	0.5548	0.96037
Rv1921c	lppF	PROBABLE CONSERVED LIPOPROTEIN LPPF	20	243.4	319.7	0.39	14604.8	25577.3	76.3	0.3646	0.90245
Rv1922	-	PROBABLE CONSERVED LIPOPROTEIN	19	148.5	269	0.86	8462.1	20445	120.6	0.0321	0.27965
Rv1923	lipD	PROBABLE LIPASE LIPD	28	270.1	414.5	0.62	22690.8	46424.2	144.4	0.0298	0.2666
Rv1924c	-	hypothetical protein Rv1924c	9	161.5	256.6	0.67	4359.4	9236.36	95.1	0.2675	0.82006
Rv1925	fadD31	acyl-CoA synthetase	34	163.7	441.3	1.43	16694.7	60020.8	277.7	0.0003	0.00584
Rv1926c	mpt63	IMMUNOGENIC PROTEIN MPT63 (ANTIGEN MPT63/MPB63) (16 kDa IMMUNOPROTECTIVE EXTRACELLULAR PROTEIN)	8	138.9	121.9	-0.19	3333.6	3900.55	-17	0.7668	1
Rv1927	-	hypothetical protein Rv1927	16	195.9	392.9	1	9402.5	25143.4	197	0.0325	0.2819
Rv1928c	-	short chain dehydrogenase	17	217	232	0.1	11064.8	15774	15	0.8779	1
Rv1929c	-	hypothetical protein Rv1929c	9	139.6	61.1	-1.19	3768.3	2198.57	-78.5	0.0683	0.43884
Rv1930c	-	hypothetical protein Rv1930c	4	14	37.7	1.43	168.1	603.63	23.7	0.3751	0.90723
Rv1931c	-	PROBABLE TRANSCRIPTIONAL REGULATORY PROTEIN	2	100.4	123.1	0.29	602.7	984.89	22.7	0.9998	1
Rv1932	tpx	thiol peroxidase	7	117.7	75.9	-0.63	2470.8	2125.35	-41.8	0.28	0.83249
Rv1933c	fadE18	PROBABLE ACYL-CoA DEHYDROGENASE FADE18	9	93.1	84.7	-0.14	2514.1	3049.09	-8.4	0.8485	1
Rv1934c	fadE17	PROBABLE ACYL-CoA DEHYDROGENASE FADE17	11	162	181.3	0.16	5345.3	7977.1	19.3	0.8091	1
Rv1935c	echA13	enoyl-CoA hydratase	10	152.9	182.3	0.25	4587.5	7292.53	29.4	0.6285	1
Rv1936	-	POSSIBLE MONOOXYGENASE	15	209.2	316.1	0.6	9415	18965.3	106.9	0.103	0.55506
Rv1937	-	POSSIBLE OXYGENASE	44	95.4	163	0.77	12596.2	28683.4	67.5	0.0427	0.33211
Rv1938	ephB	PROBABLE EPOXIDE HYDROLASE EPHB (EPOXIDE HYDRATASE)	16	54.4	83.2	0.61	2611.9	5327.04	28.8	0.2879	0.84114
Rv1939	-	PROBABLE OXIDOREDUCTASE	5	39.8	63.8	0.68	597.1	1275.85	24	0.5098	0.93822
Rv1940	ribA1	Probable Riboflavin biosynthesis protein ribA1 (GTP cyclohydrolase II)	8	220.3	564.9	1.36	5286.1	18077.3	344.7	0.0153	0.16589
Rv1941	-	PROBABLE SHORT-CHAIN TYPE DEHYDROGENASE/REDUCTASE	3	119.4	152.4	0.35	1075	1829.09	33	0.7708	1
Rv1942c	-	hypothetical protein Rv1942c	2	49.5	209	2.08	297.1	1671.63	159.4	0.2791	0.83105
Rv1943c	-	hypothetical protein Rv1943c	10	63.3	148	1.22	1899.6	5919.36	84.7	0.3757	0.90723
Rv1944c	-	hypothetical protein Rv1944c	7	119.2	109.6	-0.12	2502.6	3067.53	-9.6	0.8471	1
Rv1945	-	hypothetical protein Rv1945	19	123	127.2	0.05	7009.3	9665.92	4.2	0.8892	1
Rv1946c	lppG	POSSIBLE LIPOPROTEIN	7	132.3	103.5	-0.35	2777.5	2897.71	-28.8	0.6986	1
Rv1947	-	hypothetical protein Rv1947	3	150.5	238.5	0.66	1354.6	2861.59	88	0.3779	0.90723
Rv1948c	-	hypothetical protein Rv1948c	15	100.3	55.1	-0.86	4514.8	3306.08	-45.2	0.1607	0.67536
Rv1949c	-	hypothetical protein Rv1949c	17	191.8	164.5	-0.22	9783.5	11182.8	-27.4	0.6876	1
Rv1950c	-	hypothetical protein Rv1950c	5	299.1	333.7	0.16	4486.6	6673.8	34.6	0.7014	1
Rv1951c	-	hypothetical protein Rv1951c	5	121.8	151.9	0.32	1826.9	3037.22	30.1	0.6614	1
Rv1952	-	hypothetical protein Rv1952	2	121.6	143.3	0.24	729.7	1146.11	21.6	0.8379	1
Rv1953	-	hypothetical protein Rv1953	9	117.5	130.6	0.15	3172.6	4701.54	13.1	0.8509	1
Rv1954c	-	hypothetical protein Rv1954c	7	424.9	606.6	0.51	8923.3	16985.5	181.7	0.4386	0.9167
Rv1955	-	hypothetical protein Rv1955	9	284.9	553.1	0.96	7693.1	19910	268.1	0.1372	0.63333
Rv1956	-	POSSIBLE TRANSCRIPTIONAL REGULATORY PROTEIN	8	253	177.6	-0.51	6072	5683.24	-75.4	0.2567	0.8108
Rv1957	-	hypothetical protein Rv1957	13	77.6	19	-2.03	3026.3	988.91	-58.6	0	0
Rv1958c	-	hypothetical protein Rv1958c	11	155.6	248.2	0.67	5133.9	10920.8	92.6	0.5127	0.93832
Rv1959c	-	hypothetical protein Rv1959c	5	357.1	379	0.09	5356	7579.62	21.9	0.9264	1
Rv1960c	-	hypothetical protein Rv1960c	3	193.7	189.6	-0.03	1743.1	2275.71	-4	0.9691	1
Rv1961	-	hypothetical protein Rv1961	8	236.5	393.1	0.73	5676.9	12580.1	156.6	0.3003	0.85342
Rv1962c	-	hypothetical protein Rv1962c	13	143.8	185.7	0.37	5608.3	9654.45	41.9	0.4889	0.92661
Rv1963c	mce3R	PROBABLE TRANSCRIPTIONAL REPRESSOR (PROBABLY TETR-FAMILY) MCE3R	16	61	39.4	-0.63	2926	2524.65	-21.5	0.1912	0.709
Rv1964	yrbE3A	CONSERVED HYPOTHETICAL INTEGRAL MEMBRANE PROTEIN YRBE3A	6	276.8	506.7	0.87	4981.8	12160.4	229.9	0.0654	0.42919
Rv1965	yrbE3B	CONSERVED HYPOTHETICAL INTEGRAL MEMBRANE PROTEIN YRBE3B	13	243.2	290.3	0.26	9485.6	15094.1	47.1	0.5854	0.97585
Rv1966	mce3A	MCE-FAMILY PROTEIN MCE3A	15	187.4	179.4	-0.06	8433	10764.5	-8	0.8898	1
Rv1967	mce3B	MCE-FAMILY PROTEIN MCE3B	12	251.9	398.3	0.66	9068.5	19119.5	146.4	0.0904	0.51676
Rv1968	mce3C	MCE-FAMILY PROTEIN MCE3C	12	163.3	140.2	-0.22	5877.7	6731.83	-23	0.7106	1
Rv1969	mce3D	MCE-FAMILY PROTEIN MCE3D	13	153.7	184.9	0.27	5995.8	9612.78	31.1	0.6323	1
Rv1970	lprM	POSSIBLE MCE-FAMILY LIPOPROTEIN LPRM (MCE-FAMILY LIPOPROTEIN MCE3E)	7	96	241.7	1.33	2015.6	6768.48	145.7	0.0895	0.51235
Rv1971	mce3F	MCE-FAMILY PROTEIN MCE3F	18	214.2	239.6	0.16	11567.1	17249.8	25.4	0.6055	0.98821
Rv1972	-	PROBABLE CONSERVED MCE ASSOCIATED MEMBRANE PROTEIN	4	128	184.9	0.53	1535.9	2957.85	56.9	0.5349	0.94958
Rv1973	-	POSSIBLE CONSERVED MCE ASSOCIATED MEMBRANE PROTEIN	3	99.5	67.8	-0.55	895.8	813.66	-31.7	0.3998	0.9167
Rv1974	-	PROBABLE CONSERVED MEMBRANE PROTEIN	8	172.2	292.3	0.76	4131.7	9354.51	120.2	0.1608	0.67536
Rv1975	-	hypothetical protein Rv1975	12	229.2	240.3	0.07	8251.8	11536.5	11.1	0.8831	1
Rv1976c	-	hypothetical protein Rv1976c	3	194	71.5	-1.44	1745.6	857.59	-122.5	0.118	0.59223
Rv1977	-	hypothetical protein Rv1977	12	145	270.4	0.9	5218.7	12980.8	125.5	0.1311	0.62072
Rv1978	-	hypothetical protein Rv1978	13	344.9	424.7	0.3	13452.7	22086.1	79.8	0.3839	0.90977
Rv1979c	-	POSSIBLE CONSERVED PERMEASE	33	309.7	385.2	0.31	30662.5	50842.5	75.4	0.3206	0.87087
Rv1980c	mpt64	IMMUNOGENIC PROTEIN MPT64 (ANTIGEN MPT64/MPB64)	19	327.1	399.7	0.29	18643.1	30378.6	72.6	0.3153	0.86856
Rv1981c	nrdF	ribonucleotide-diphosphate reductase subunit beta	23	358.9	475	0.4	24761.9	43695.9	116.1	0.1557	0.66358
Rv1982c	-	hypothetical protein Rv1982c	4	298.7	430.5	0.53	3584.8	6888.22	131.8	0.5046	0.93691
Rv1984c	cfp21	PROBABLE CUTINASE PRECURSOR CFP21	13	408.2	341.5	-0.26	15918.3	17759.8	-66.6	0.366	0.90368
Rv1985c	-	chromosome replication initiation inhibitor protein	13	227.6	202.7	-0.17	8878.2	10542.9	-24.9	0.7322	1
Rv1986	-	PROBABLE CONSERVED INTEGRAL MEMBRANE PROTEIN	8	76.9	94	0.29	1845.1	3008.81	17.1	0.693	1
Rv1987	-	POSSIBLE CHITINASE	7	260.5	409.9	0.65	5470.5	11477.2	149.4	0.1437	0.64714
Rv1988	-	PROBABLE METHYLTRANSFERASE	6	225.5	270.4	0.26	4058.9	6488.76	44.9	0.7175	1
Rv1989c	-	hypothetical protein Rv1989c	10	351.8	332	-0.08	10553.8	13278.2	-19.8	0.8427	1
Rv1990A	-	POSSIBLE DEHYDROGENASE (FRAGMENT)	4	265.2	464.5	0.81	3182.7	7432.18	199.3	0.3338	0.88378
Rv1990c	-	PROBABLE TRANSCRIPTIONAL REGULATORY PROTEIN	5	0.6	0	-0.64	8.3	0	-0.6	0.1794	0.69276
Rv1991c	-	hypothetical protein Rv1991c	4	273.8	459.5	0.75	3285.5	7352.54	185.7	0.169	0.68737
Rv1992c	ctpG	PROBABLE METAL CATION TRANSPORTER P-TYPE ATPASE G CTPG	31	241.8	321.8	0.41	22490.3	39902.8	80	0.1453	0.64849
Rv1993c	-	hypothetical protein Rv1993c	4	161	218.7	0.44	1931.9	3498.95	57.7	0.635	1
Rv1994c	-	PROBABLE TRANSCRIPTIONAL REGULATORY PROTEIN	6	126	78.3	-0.69	2267.5	1878.84	-47.7	0.418	0.9167
Rv1995	-	hypothetical protein Rv1995	7	449.6	649.2	0.53	9440.7	18177.3	199.6	0.4305	0.9167
Rv1996	-	hypothetical protein Rv1996	12	185.2	230.4	0.31	6668.3	11060.1	45.2	0.4682	0.92661
Rv1997	ctpF	PROBABLE METAL CATION TRANSPORTER P-TYPE ATPASE A CTPF	23	136.1	123.6	-0.14	9389.5	11375.1	-12.4	0.7564	1
Rv1998c	-	hypothetical protein Rv1998c	17	115.8	129.1	0.16	5903.6	8780.11	13.4	0.776	1
Rv1999c	-	PROBABLE CONSERVED INTEGRAL MEMBRANE PROTEIN	23	255.3	204.1	-0.32	17617.7	18773.2	-51.3	0.4512	0.92133
Rv2000	-	hypothetical protein Rv2000	32	187.9	241.6	0.36	18042.4	30925.3	53.7	0.2716	0.82468
Rv2001	-	hypothetical protein Rv2001	13	53.7	48.1	-0.16	2096.2	2503.54	-5.6	0.7925	1
Rv2002	fabG3	POSSIBLE 20-BETA-HYDROXYSTEROID DEHYDROGENASE FABG3 (Cortisone reductase) ((R)-20-hydroxysteroid dehydrogenase)	9	37.4	29.8	-0.33	1009.2	1073.46	-7.6	0.662	1
Rv2003c	-	hypothetical protein Rv2003c	12	50.7	22.9	-1.15	1826.3	1100.58	-27.8	0.1749	0.69097
Rv2004c	-	hypothetical protein Rv2004c	24	49.1	61.7	0.33	3537.7	5922.85	12.6	0.5578	0.96264
Rv2005c	-	hypothetical protein Rv2005c	10	162.8	334.6	1.04	4884.4	13382.5	171.7	0.2055	0.7353
Rv2006	otsB1	PROBABLE TREHALOSE-6-PHOSPHATE PHOSPHATASE OTSB1 (TREHALOSE-PHOSPHATASE) (TPP)	78	37.9	51.7	0.45	8863.2	16120.9	13.8	0.2084	0.73781
Rv2007c	fdxA	PROBABLE FERREDOXIN FDXA	7	165.8	27.9	-2.57	3482.1	780.53	-137.9	0.0082	0.10224
Rv2008c	-	hypothetical protein Rv2008c	27	72	55.8	-0.37	5831.6	6030.37	-16.2	0.4459	0.91754
Rv2009	-	hypothetical protein Rv2009	2	105.4	159	0.59	632.6	1271.98	53.6	0.5888	0.97703
Rv2010	-	hypothetical protein Rv2010	7	175.6	295.8	0.75	3688.2	8281.68	120.1	0.1992	0.72688
Rv2011c	-	hypothetical protein Rv2011c	6	172.6	95.8	-0.85	3106.5	2299.2	-76.8	0.2487	0.79928
Rv2012	-	hypothetical protein Rv2012	10	223.4	241.6	0.11	6702.2	9663.92	18.2	0.808	1
Rv2015c	-	hypothetical protein Rv2015c	8	183.7	242.6	0.4	4409.8	7764.04	58.9	0.3905	0.91491
Rv2016	-	hypothetical protein Rv2016	7	203.2	238.6	0.23	4268.1	6682.18	35.4	0.7971	1
Rv2017	-	POSSIBLE TRANSCRIPTIONAL REGULATORY PROTEIN	12	0.5	0.3	-0.64	17.5	14.96	-0.2	0.7598	1
Rv2018	-	hypothetical protein Rv2018	14	13.7	13.2	-0.05	573.8	737.95	-0.5	0.9613	1
Rv2019	-	hypothetical protein Rv2019	6	360	444.6	0.3	6480.5	10671.3	84.6	0.5185	0.93993
Rv2020c	-	hypothetical protein Rv2020c	4	411	291.8	-0.49	4932	4668.55	-119.2	0.4719	0.92661
Rv2021c	-	POSSIBLE TRANSCRIPTIONAL REGULATORY PROTEIN	5	258.6	406.6	0.65	3879.5	8132.6	148	0.3628	0.90116
Rv2022c	-	hypothetical protein Rv2022c	13	296.2	473.3	0.68	11551.2	24613.6	177.2	0.1608	0.67536
Rv2023c	-	hypothetical protein Rv2023c	2	235.7	157.6	-0.58	1414.4	1261.03	-78.1	0.2729	0.82468
Rv2024c	-	hypothetical protein Rv2024c	12	413	426.7	0.05	14869.3	20482.8	13.7	0.9025	1
Rv2025c	-	POSSIBLE CONSERVED MEMBRANE PROTEIN	10	140.7	155.9	0.15	4220.3	6236.49	15.2	0.783	1
Rv2026c	-	hypothetical protein Rv2026c	9	20.5	40.9	1	554	1474.05	20.4	0.7155	1
Rv2027c	-	Probable histidine kinase response regulator	14	219.1	289.7	0.4	9203.2	16224	70.6	0.338	0.88632
Rv2028c	-	hypothetical protein Rv2028c	11	54.1	80.8	0.58	1786.8	3553.52	26.6	0.5462	0.95704
Rv2029c	pfkB	Probable phosphofructokinase PfkB (PHOSPHOHEXOKINASE)	9	83.3	113.6	0.45	2248.9	4090.86	30.3	0.5618	0.96361
Rv2030c	-	hypothetical protein Rv2030c	32	95.9	128.7	0.42	9207	16467.6	32.7	0.3152	0.86856
Rv2031c	hspX	HEAT SHOCK PROTEIN HSPX (ALPHA-CRSTALLIN HOMOLOG) (14 kDa ANTIGEN) (HSP16.3)	8	94.2	106.6	0.18	2260.2	3411.15	12.4	0.79	1
Rv2032	acg	Conserved hypothetical protein Acg	17	39.7	33.6	-0.24	2026.7	2282.76	-6.2	0.658	1
Rv2033c	-	hypothetical protein Rv2033c	10	139.4	119.3	-0.23	4182.7	4771.03	-20.1	0.7072	1
Rv2034	-	Probable ArsR-type repressor protein	2	68.3	226.7	1.73	409.9	1813.99	158.4	0.7798	1
Rv2035	-	hypothetical protein Rv2035	12	136.9	131.6	-0.06	4929.4	6316.25	-5.3	0.9217	1
Rv2036	-	hypothetical protein Rv2036	7	62	13.1	-2.25	1302.5	366.26	-48.9	0.0223	0.21862
Rv2037c	-	POSSIBLE CONSERVED TRANSMEMBRANE PROTEIN	16	35.2	34	-0.05	1689.6	2178.23	-1.2	0.9944	1
Rv2038c	-	Probable sugar-transport ATP-binding protein ABC transporter	16	47	39.7	-0.24	2253.8	2543.21	-7.2	0.829	1
Rv2039c	-	Probable sugar-transport integral membrane protein ABC transporter	14	33	57.8	0.81	1386.4	3234.99	24.8	0.2223	0.75875
Rv2040c	-	Probable sugar-transport integral membrane protein ABC transporter	16	55.1	88	0.68	2645.7	5635.13	32.9	0.2497	0.79928
Rv2041c	-	Probable sugar-binding lipoprotein	21	77.9	64.7	-0.27	4906	5436.07	-13.2	0.5531	0.9593
Rv2042c	-	hypothetical protein Rv2042c	14	84.1	64.1	-0.39	3530.5	3591.1	-19.9	0.4788	0.92661
Rv2043c	pncA	PYRAZINAMIDASE/NICOTINAMIDAS PNCA (PZase)	11	138.3	154.2	0.16	4563.4	6783.2	15.9	0.7446	1
Rv2044c	-	hypothetical protein Rv2044c	7	211.7	260.3	0.3	4445.5	7289.22	48.6	0.5671	0.96361
Rv2045c	lipT	Probable carboxylesterase LipT	27	104.8	176.1	0.75	8489.8	19017.2	71.3	0.179	0.69276
Rv2046	lppI	Probable lipoprotein lppI	10	179.6	194.4	0.11	5388.7	7775.23	14.8	0.8045	1
Rv2047c	-	hypothetical protein Rv2047c	30	74.7	42.9	-0.8	6725.8	5142.83	-31.9	0.0477	0.35541
Rv2048c	pks12	Probable polyketide synthase pks12	130	33.2	32	-0.05	12951.7	16635.2	-1.2	0.8198	1
Rv2049c	-	hypothetical protein Rv2049c	1	68.7	233.5	1.77	206	934	164.8	0.3779	0.90723
Rv2050	-	hypothetical protein Rv2050	5	0	0	0	0	0	0	1	1
Rv2051c	ppm1	Polyprenol-monophosphomannose synthase Ppm1	32	55.6	11.5	-2.27	5335.4	1477.18	-44	0	0
Rv2052c	-	hypothetical protein Rv2052c	19	281.4	251.1	-0.16	16039.9	19082.1	-30.3	0.6796	1
Rv2053c	fxsA	FxsA	3	717	963.4	0.43	6452.7	11560.8	246.4	0.6825	1
Rv2054	-	hypothetical protein Rv2054	15	289.5	342.9	0.24	13027.9	20574.8	53.4	0.5392	0.95297
Rv2055c	rpsR	30S ribosomal protein S18	3	70.7	53.9	-0.39	636.1	647.14	-16.7	0.7406	1
Rv2056c	rpsN	30S ribosomal protein S14	3	54.4	22.7	-1.26	489.6	272.24	-31.7	0.3433	0.88658
Rv2057c	rpmG	50S ribosomal protein L33	4	359.3	509.4	0.5	4311.8	8150.7	150.1	0.3928	0.91656
Rv2058c	rpmB	50S ribosomal protein L28	5	552	775.3	0.49	8280.3	15505.3	223.2	0.3338	0.88378
Rv2059	-	hypothetical protein Rv2059	17	195.6	305.5	0.64	9974.9	20776.5	110	0.0724	0.45412
Rv2060	-	Possible conserved integral membrane protein	3	35.1	33.3	-0.07	315.5	399.37	-1.8	0.9673	1
Rv2061c	-	hypothetical protein Rv2061c	5	156.4	141.9	-0.14	2346.5	2838.92	-14.5	0.8436	1
Rv2062c	cobN	cobaltochelatase	46	80.9	101.7	0.33	11164.6	18720.2	20.8	0.3617	0.90086
Rv2063	-	hypothetical protein Rv2063	2	28.5	16.5	-0.79	171.3	131.78	-12.1	0.5107	0.93822
Rv2064	cobG	Possible cobalamin biosynthesis protein CobG	8	50.6	32.4	-0.64	1214.1	1036.48	-18.2	0.3702	0.90723
Rv2065	cobH	precorrin-8X methylmutase	5	84.2	109	0.37	1263	2180.33	24.8	0.5793	0.97031
Rv2066	cobI	Probable bifunctional protein, CobI-CobJ fusion protein: S-adenosyl-L-methionine-precorrin-2 methyl transferase + precorrin-3 methylase	20	204.2	289.3	0.5	12251.6	23145.8	85.1	0.2406	0.78817
Rv2067c	-	hypothetical protein Rv2067c	31	131	113.7	-0.2	12179.6	14096.8	-17.3	0.5426	0.95475
Rv2068c	blaC	CLASS A BETA-LACTAMASE BLAC	13	403.6	528	0.39	15738.8	27455.4	124.4	0.3314	0.8812
Rv2069	sigC	RNA polymerase sigma factor SigC	8	193.1	123.8	-0.64	4634.5	3960.41	-69.3	0.1105	0.57483
Rv2070c	cobK	cobalt-precorrin-6x reductase	15	42	83.9	1	1889	5034.34	41.9	0.1643	0.68074
Rv2071c	cobM	Probable precorrin-4 C11-methyltransferase CobM	13	138.1	128.3	-0.11	5386.5	6671.71	-9.8	0.8935	1
Rv2072c	cobL	Probable precorrin-6y methyltransferase CobL	13	114	87.6	-0.38	4444.5	4557.08	-26.3	0.6622	1
Rv2073c	-	Probable shortchain dehydrogenase	8	274.4	503.8	0.88	6586.3	16121	229.3	0.1236	0.60585
Rv2074	-	hypothetical protein Rv2074	5	94.2	116.3	0.3	1412.9	2326.04	22.1	0.693	1
Rv2075c	-	Possible hypothetical exported or envelope protein	23	305	429.4	0.49	21046.6	39501.8	124.3	0.0831	0.49341
Rv2076c	-	hypothetical protein Rv2076c	5	212.7	308.9	0.54	3190.9	6177.81	96.2	0.3693	0.90646
Rv2077A	-	hypothetical protein Rv2077A	7	142.8	79.6	-0.84	2998.3	2229.87	-63.1	0.1823	0.69276
Rv2077c	-	POSSIBLE CONSERVED TRANSMEMBRANE PROTEIN	18	208.2	290.8	0.48	11240.2	20937.5	82.6	0.1817	0.69276
Rv2078	-	hypothetical protein Rv2078	3	20.3	25.6	0.33	182.9	307.1	5.3	0.9583	1
Rv2079	-	hypothetical protein Rv2079	31	100.4	159.4	0.67	9337.7	19768.4	59	0.1598	0.67471
Rv2080	lppJ	Possible lipoprotein lppJ	10	291.4	469.1	0.69	8742	18764.4	177.7	0.0654	0.42919
Rv2081c	-	POSSIBLE TRANSMEMBRANE PROTEIN	7	230.3	228	-0.01	4836.2	6383.4	-2.3	0.9736	1
Rv2082	-	hypothetical protein Rv2082	34	192	248.7	0.37	19583.4	33816.6	56.7	0.1998	0.72737
Rv2083	-	hypothetical protein Rv2083	4	101.4	45	-1.17	1217	720.58	-56.4	0.1811	0.69276
Rv2084	-	hypothetical protein Rv2084	25	135.1	200	0.57	10131.3	20004.7	65	0.1294	0.61833
Rv2085	-	hypothetical protein Rv2085	3	70.5	12.7	-2.47	634.9	152.6	-57.8	0.1276	0.61193
Rv2086	-	hypothetical protein Rv2086	10	61.6	66.8	0.12	1847.7	2672.73	5.2	0.8349	1
Rv2087	-	hypothetical protein Rv2087	4	22.6	2.8	-3.01	271.2	44.85	-19.8	0.1025	0.55506
Rv2088	pknJ	PROBABLE TRANSMEMBRANE SERINE/THREONINE-PROTEIN KINASE J PKNJ (PROTEIN KINASE J) (STPK J)	23	29.5	64.4	1.13	2037.2	5924.42	34.9	0.1169	0.58967
Rv2089c	pepE	Probable dipeptidase PepE	19	45.3	58.1	0.36	2579.3	4418.99	12.9	0.5757	0.96922
Rv2090	-	Probable 5'-3' exonuclease	15	165.9	182.7	0.14	7464.3	10960	16.8	0.7994	1
Rv2091c	-	Probable membrane protein	18	111.7	48.7	-1.2	6030.3	3509.79	-62.9	0.0073	0.09159
Rv2092c	helY	PROBABLE ATP-DEPENDENT DNA HELICASE HELY	36	202.9	239.1	0.24	21915.2	34425.7	36.1	0.3817	0.90952
Rv2093c	tatC	Probable Sec-independent protein translocase transmembrane protein tatC	11	0.3	0	-0.33	8.4	0	-0.3	0.1805	0.69276
Rv2094c	tatA	twin argininte translocase protein A	2	0	0	0	0	0	0	1	1
Rv2095c	-	hypothetical protein Rv2095c	14	239.2	178.8	-0.42	10046.1	10010.9	-60.4	0.2076	0.7376
Rv2096c	-	hypothetical protein Rv2096c	13	127.2	149.9	0.24	4959.2	7792.98	22.7	0.6747	1
Rv2097c	-	hypothetical protein Rv2097c	20	100.8	8.4	-3.59	6045.6	668.16	-92.4	0	0
Rv2100	-	hypothetical protein Rv2100	18	293	330.5	0.17	15823.9	23794.7	37.4	0.7154	1
Rv2101	helZ	PROBABLE HELICASE HELZ	27	253.6	361.8	0.51	20538.5	39069.3	108.2	0.1629	0.67705
Rv2102	-	hypothetical protein Rv2102	11	250.3	256.2	0.03	8260.6	11273.3	5.9	0.9234	1
Rv2103c	-	hypothetical protein Rv2103c	5	241.6	283.1	0.23	3624.1	5662.87	41.5	0.7494	1
Rv2104c	-	hypothetical protein Rv2104c	1	194.2	377.8	0.96	582.6	1511.23	183.6	0.7054	1
Rv2109c	prcA	proteasome (alpha subunit) PrcA	17	1.1	0.3	-1.77	57.7	22.59	-0.8	0.0773	0.47658
Rv2110c	prcB	proteasome (beta subunit) PrcB	16	0.7	0.1	-3.35	33.5	4.39	-0.6	0.0184	0.18729
Rv2111c	-	hypothetical protein Rv2111c	1	4.1	0	-2.36	12.4	0	-4.1	0.142	0.64228
Rv2112c	-	hypothetical protein Rv2112c	29	80.9	18.5	-2.13	7035.2	2148.57	-62.3	0	0
Rv2113	-	Probable integral membrane protein	11	678.9	853	0.33	22404.3	37531.9	174.1	0.3491	0.89175
Rv2114	-	hypothetical protein Rv2114	12	335.8	437.7	0.38	12087.8	21009.9	101.9	0.4137	0.9167
Rv2115c	-	Probable ATPase	23	237.8	24.2	-3.3	16405.1	2222.83	-213.6	0	0
Rv2116	lppK	Probable conserved lipoprotein lppK	5	133.3	245.6	0.88	1999.5	4911.74	112.3	0.3632	0.90116
Rv2117	-	hypothetical protein Rv2117	2	73.6	19.3	-1.93	441.5	154.47	-54.3	0.1617	0.67655
Rv2118c	-	POSSIBLE RNA METHYLTRANSFERASE	12	273.9	319.4	0.22	9860.8	15332.4	45.5	0.5724	0.96604
Rv2119	-	hypothetical protein Rv2119	18	166.1	148.7	-0.16	8972.1	10703.3	-17.5	0.6988	1
Rv2120c	-	PROBABLE CONSERVED INTEGRAL MEMBRANE PROTEIN	7	67.8	97.1	0.52	1423.2	2720.1	29.4	0.6058	0.98821
Rv2121c	hisG	ATP phosphoribosyltransferase	9	0	0	0	0	0	0	1	1
Rv2122c	hisE	phosphoribosyl-ATP pyrophosphatase	2	0	0	0	0	0	0	1	1
Rv2124c	metH	Probable 5-methyltetrahydrofolate--homocystein methyltransferase MetH (Methionine synthase, vitamin-B12 dependent isozyme) (MS)	38	114.2	121.5	0.09	13022.8	18469.3	7.3	0.9164	1
Rv2125	-	hypothetical protein Rv2125	9	292.1	315.9	0.11	7885.6	11373.9	23.9	0.7978	1
Rv2127	ansP1	Probable L-asparagine permease ansP1	24	318	243.4	-0.39	22894.5	23366.6	-74.6	0.1387	0.63776
[truncated: 1,691 more rows]

## Sheet: H37Rv Week2 Resampling
#Orf	Name	Desc	Sites	Mean Ctrl	Mean Exp	log2FC	Sum Ctrl	Sum Exp	Delta Mean	p-value	Adj. p-value
Rv0001	dnaA	chromosomal replication initiation protein	29	0	0.1	0.15	0	9.65	0.1	0.4927	0.96475
Rv0002	dnaN	DNA polymerase III subunit beta	27	0	0	0	0	0	0	1	1
Rv0003	recF	recombination protein F	33	35.3	8.1	-2.13	3498.3	800.96	-27.2	0	0
Rv0004	-	hypothetical protein Rv0004	5	0.3	0	-0.35	4.1	0	-0.3	1	1
Rv0005	gyrB	DNA gyrase subunit B	38	0	0	0	0	0	0	1	1
Rv0006	gyrA	DNA gyrase subunit A	42	0.1	0.1	0.2	16.3	18.69	0	0.873	1
Rv0007	-	POSSIBLE CONSERVED MEMBRANE PROTEIN	10	92.7	1.8	-5.67	2781.7	54.61	-90.9	0	0
Rv0008c	-	POSSIBLE MEMBRANE PROTEIN	4	88.1	168.2	0.93	1056.8	2018.44	80.1	0.2799	0.79857
Rv0009	ppiA	PROBABLE IRON-REGULATED PEPTIDYL-PROLYL CIS-TRANS ISOMERASE A PPIA (PPIase A) (ROTAMASE A)	6	165.6	23.9	-2.79	2981	430.59	-141.7	0	0
Rv0010c	-	PROBABLE CONSERVED MEMBRANE PROTEIN	10	139.8	130.1	-0.1	4193.1	3903.11	-9.7	0.8649	1
Rv0011c	-	putative septation inhibitor protein	3	2.3	0	-1.7	20.3	0	-2.3	0.1388	0.58154
Rv0012	-	PROBABLE CONSERVED MEMBRANE PROTEIN	14	173	107.3	-0.69	7264.3	4507.37	-65.6	0.1989	0.6913
Rv0013	trpG	para-aminobenzoate synthase component II	13	1	0	-0.97	37.3	0	-1	0.4886	0.96475
Rv0014c	pknB	TRANSMEMBRANE SERINE/THREONINE-PROTEIN KINASE B PKNB (PROTEIN KINASE B) (STPK B)	22	0	0	0	0	0	0	1	1
Rv0015c	pknA	TRANSMEMBRANE SERINE/THREONINE-PROTEIN KINASE A PKNA (PROTEIN KINASE A) (STPK A)	13	1.3	0	-1.19	49.8	0	-1.3	0.4925	0.96475
Rv0016c	pbpA	PROBABLE PENICILLIN-BINDING PROTEIN PBPA	34	30.1	0.4	-6.07	3067.7	45.58	-29.6	0	0
Rv0017c	rodA	PROBABLE CELL DIVISION PROTEIN RODA	23	76	2.6	-4.84	5242.9	182.75	-73.3	0	0
Rv0018c	ppp	POSSIBLE SERINE/THREONINE PHOSPHATASE PPP	23	72.7	3	-4.6	5014.1	206.9	-69.7	0	0
Rv0019c	-	hypothetical protein Rv0019c	12	111.7	38.7	-1.53	4020.6	1392.16	-73	0.0017	0.01955
Rv0020c	TB39.8	hypothetical protein Rv0020c	50	20.4	12.3	-0.73	3055.5	1838.83	-8.1	0.2958	0.81508
Rv0021c	-	hypothetical protein Rv0021c	18	296.5	234.6	-0.34	16012.1	12668.2	-61.9	0.3691	0.89619
Rv0022c	whiB5	PROBABLE TRANSCRIPTIONAL REGULATORY PROTEIN WHIB-LIKE WHIB5	8	235.3	268.5	0.19	5647.9	6444.73	33.2	0.7499	1
Rv0023	-	POSSIBLE TRANSCRIPTIONAL REGULATORY PROTEIN	12	0	0	0	0	0	0	1	1
Rv0024	-	PUTATIVE SECRETED PROTEIN P60-RELATED PROTEIN	11	188.4	193.2	0.04	6218.8	6374	4.7	0.9465	1
Rv0025	-	hypothetical protein Rv0025	7	103.2	71.1	-0.54	2168.1	1492.55	-32.2	0.309	0.82467
Rv0026	-	hypothetical protein Rv0026	12	161.6	191.8	0.25	5815.9	6904.78	30.2	0.6146	1
Rv0027	-	hypothetical protein Rv0027	5	118.6	116	-0.03	1778.3	1739.92	-2.6	0.9554	1
Rv0028	-	hypothetical protein Rv0028	4	226.4	351.6	0.64	2716.6	4219.54	125.2	0.3058	0.82467
Rv0029	-	hypothetical protein Rv0029	17	141.4	178.8	0.34	7212.1	9118.7	37.4	0.5434	0.99303
Rv0030	-	hypothetical protein Rv0030	5	53.5	30.1	-0.83	802.6	450.78	-23.5	0.2779	0.79657
Rv0032	bioF2	POSSIBLE 8-AMINO-7-OXONONANOATE SYNTHASE BIOF2 (AONS) (8-AMINO-7-KETOPELARGONATE SYNTHASE) (7-KETO-8-AMINO-PELARGONIC ACID SYNTHETASE) (7-KAP SYNTHETASE) (L-ALANINE--PIMELYL CoA LIGASE)	50	128	114.9	-0.16	19204.4	17230.5	-13.2	0.6048	1
Rv0033	acpA	PROBABLE ACYL CARRIER PROTEIN ACPA (ACP)	3	370.3	235.5	-0.65	3333.1	2119.73	-134.8	0.245	0.75634
Rv0034	-	hypothetical protein Rv0034	5	132.1	138.6	0.07	1981.9	2078.29	6.4	0.9092	1
Rv0035	fadD34	PROBABLE FATTY-ACID-CoA LIGASE FADD34 (FATTY-ACID-CoA SYNTHETASE) (FATTY-ACID-CoA SYNTHASE)	24	226.8	213.3	-0.09	16329.6	15354.9	-13.5	0.7649	1
Rv0036c	-	hypothetical protein Rv0036c	4	344.1	171.7	-1	4129.6	2060.29	-172.4	0.1111	0.50362
Rv0037c	-	PROBABLE CONSERVED INTEGRAL MEMBRANE PROTEIN	17	263.7	212.2	-0.31	13446.6	10824	-51.4	0.5792	1
Rv0038	-	hypothetical protein Rv0038	7	213.3	193.6	-0.14	4479.9	4065.88	-19.7	0.8023	1
Rv0039c	-	POSSIBLE CONSERVED TRANSMEMBRANE PROTEIN	4	207.1	356.9	0.79	2485.3	4282.74	149.8	0.4246	0.93085
Rv0040c	mtc28	SECRETED PROLINE RICH PROTEIN MTC28 (PROLINE RICH 28 KDA ANTIGEN)	8	274.4	45.6	-2.59	6585.8	1094.22	-228.8	0	0
Rv0041	leuS	leucyl-tRNA synthetase	66	0	0.1	1.32	4	9.96	0	0.4984	0.96475
Rv0042c	-	POSSIBLE TRANSCRIPTIONAL REGULATORY PROTEIN (PROBABLY MARR-FAMILY)	5	39.2	62.3	0.67	588.7	935.11	23.1	0.5364	0.99095
Rv0043c	-	PROBABLE TRANSCRIPTIONAL REGULATORY PROTEIN (PROBABLY GNTR-FAMILY)	7	202.6	126.9	-0.68	4254.5	2664.17	-75.7	0.2685	0.78456
Rv0044c	-	POSSIBLE OXIDOREDUCTASE	19	145.4	99.8	-0.54	8290.5	5687.08	-45.7	0.2087	0.70449
Rv0045c	-	POSSIBLE HYDROLASE	6	95	214.7	1.18	1710.5	3864.02	119.6	0.1404	0.58415
Rv0046c	ino1	MYO-INOSITOL-1-PHOSPHATE SYNTHASE INO1 (Inositol 1-phosphate synthetase) (D-glucose 6-phosphate cycloaldolase) (Glucose 6-phosphate cyclase) (Glucocycloaldolase)	15	0	0	0	0	0	0	1	1
Rv0047c	-	hypothetical protein Rv0047c	7	154.1	411.3	1.42	3235.4	8636.72	257.2	0.1802	0.66267
Rv0048c	-	POSSIBLE MEMBRANE PROTEIN	14	395.1	516.8	0.39	16593.4	21705.7	121.7	0.4213	0.92872
Rv0049	-	hypothetical protein Rv0049	6	102.4	31.2	-1.72	1843.8	560.75	-71.3	0.015	0.11922
Rv0050	ponA1	PROBABLE BIFUNCTIONAL PENICILLIN-BINDING PROTEIN 1A/1B PONA1 (MUREIN POLYMERASE) (PBP1): PENICILLIN-INSENSITIVE TRANSGLYCOSYLASE (PEPTIDOGLYCAN TGASE) + PENICILLIN-SENSITIVE TRANSPEPTIDASE (DD-TRANSPEPTIDASE)	33	32.8	9.2	-1.83	3243.8	910.86	-23.6	0.0001	0.00155
Rv0051	-	PROBABLE CONSERVED TRANSMEMBRANE PROTEIN	33	93.4	62.3	-0.58	9250.9	6170.95	-31.1	0.2373	0.74856
Rv0052	-	hypothetical protein Rv0052	6	182.9	140.3	-0.38	3291.5	2525.89	-42.5	0.4282	0.93515
Rv0053	rpsF	30S ribosomal protein S6	5	6.1	0	-2.83	91.4	0	-6.1	0.2267	0.73599
Rv0054	ssb	single-strand DNA-binding protein	5	0	0	0	0	0	0	1	1
Rv0055	rpsR	30S ribosomal protein S18	4	7.7	18.1	1.24	92	216.84	10.4	0.4743	0.96475
Rv0056	rplI	50S ribosomal protein L9	7	49.1	6.8	-2.85	1031.5	142.98	-42.3	0.0056	0.05371
Rv0057	-	hypothetical protein Rv0057	15	42.7	31.3	-0.45	1922.6	1408.91	-11.4	0.5311	0.98829
Rv0058	dnaB	replicative DNA helicase	36	0	0	0	0	0	0	1	1
Rv0059	-	hypothetical protein Rv0059	16	295.3	230.9	-0.36	14174.7	11081.5	-64.4	0.2778	0.79657
Rv0060	-	hypothetical protein Rv0060	21	0	0	0	0	0	0	1	1
Rv0061	-	hypothetical protein Rv0061	6	126.2	136.3	0.11	2271	2454.15	10.2	0.9089	1
Rv0062	celA1	POSSIBLE CELLULASE CELA1 (ENDOGLUCANASE) (ENDO-1,4-BETA-GLUCANASE) (FI-CMCASE) (CARBOXYMETHYL CELLULASE)	19	173.1	202.7	0.23	9868.8	11554.8	29.6	0.4909	0.96475
Rv0063	-	POSSIBLE OXIDOREDUCTASE	21	151.6	111.2	-0.45	9550	7002.46	-40.4	0.2231	0.73084
Rv0064	-	hypothetical protein Rv0064	64	89.2	88.3	-0.01	17131.3	16955.6	-0.9	0.9539	1
Rv0065	-	hypothetical protein Rv0065	7	68.5	61.8	-0.15	1439	1297.67	-6.7	0.7874	1
Rv0066c	icd2	PROBABLE ISOCITRATE DEHYDROGENASE	33	5.7	0.5	-3.63	567	45.67	-5.3	0	0
Rv0067c	-	POSSIBLE TRANSCRIPTIONAL REGULATORY PROTEIN (POSSIBLY TETR-FAMILY)	11	34.4	7.4	-2.21	1135.2	244.66	-27	0.0002	0.00297
Rv0068	-	short chain dehydrogenase	11	244.7	198.8	-0.3	8073.9	6561.39	-45.8	0.7076	1
Rv0069c	sdaA	PROBABLE L-SERINE DEHYDRATASE SDAA (L-SERINE DEAMINASE) (SDH) (L-SD)	11	74.9	59.1	-0.34	2472.4	1949.27	-15.9	0.6147	1
Rv0070c	glyA2	PROBABLE SERINE HYDROXYMETHYLTRANSFERASE GLYA2 (SERINE METHYLASE 2) (SHMT 2)	16	118	78.1	-0.6	5664.8	3748.57	-39.9	0.2474	0.75963
Rv0071	-	POSSIBLE MATURASE	8	176.4	136.6	-0.37	4233.2	3278.32	-39.8	0.5274	0.98471
Rv0072	-	PROBABLE GLUTAMINE-TRANSPORT TRANSMEMBRANE PROTEIN ABC TRANSPORTER	16	309.5	278.5	-0.15	14856.9	13365.8	-31.1	0.7562	1
Rv0073	-	PROBABLE GLUTAMINE-TRANSPORT ATP-BINDING PROTEIN ABC TRANSPORTER	13	188.7	89.5	-1.08	7360	3488.97	-99.3	0.0097	0.08414
Rv0074	-	hypothetical protein Rv0074	14	162.1	148.8	-0.12	6807.1	6249.02	-13.3	0.7989	1
Rv0075	-	PROBABLE AMINOTRANSFERASE	22	202.9	192.1	-0.08	13394.1	12677.5	-10.9	0.8269	1
Rv0076c	-	PROBABLE MEMBRANE PROTEIN	3	503.5	660.8	0.39	4531.3	5947.15	157.3	0.5043	0.96831
Rv0077c	-	PROBABLE OXIDOREDUCTASE	11	94.3	136.2	0.53	3113.5	4494.38	41.8	0.2331	0.74414
Rv0078	-	PROBABLE TRANSCRIPTIONAL REGULATORY PROTEIN	7	95.7	57.2	-0.74	2009.9	1200.5	-38.5	0.2431	0.75556
Rv0078A	-	hypothetical protein Rv0078A	9	161.1	204.3	0.34	4350.6	5516.53	43.2	0.607	1
Rv0079	-	hypothetical protein Rv0079	13	128.3	139.1	0.12	5002.6	5423.31	10.8	0.8071	1
Rv0080	-	hypothetical protein Rv0080	3	192.6	307.7	0.68	1733.8	2768.93	115	0.5147	0.97626
Rv0081	-	PROBABLE TRANSCRIPTIONAL REGULATORY PROTEIN	5	234.5	221.9	-0.08	3516.8	3328.3	-12.6	0.9209	1
Rv0082	-	PROBABLE OXIDOREDUCTASE	7	73.1	57.9	-0.34	1534.5	1216.01	-15.2	0.7309	1
Rv0083	-	PROBABLE OXIDOREDUCTASE	20	131.5	105.7	-0.31	7889	6343.03	-25.8	0.361	0.88913
Rv0084	hycD	POSSIBLE FORMATE HYDROGENLYASE HYCD (FHL)	7	58.2	62.8	0.11	1222	1318.41	4.6	0.8918	1
Rv0085	hycP	POSSIBLE HYDROGENASE HYCP	3	142.8	99.7	-0.52	1285.5	897.12	-43.1	0.9328	1
Rv0086	hycQ	POSSIBLE HYDROGENASE HYCQ	14	81.3	81.4	0	3414.8	3417.25	0.1	0.9985	1
Rv0087	hycE	POSSIBLE FORMATE HYDROGENASE HYCE (FHL)	22	38.4	39.5	0.04	2533.3	2608.97	1.1	0.9433	1
Rv0088	-	hypothetical protein Rv0088	11	24.2	13.7	-0.82	797.8	452.94	-10.5	0.2618	0.77799
Rv0089	-	POSSIBLE METHYLTRANSFERASE/METHYLASE	9	89.2	47.6	-0.91	2407.1	1284.62	-41.6	0.0744	0.39687
Rv0090	-	POSSIBLE MEMBRANE PROTEIN	12	100.8	119.5	0.25	3630.4	4302.42	18.7	0.7445	1
Rv0091	mtn	PROBABLE BIFUNCTIONAL MTA/SAH NUCLEOSIDASE MTN: 5'-METHYLTHIOADENOSINE NUCLEOSIDASE (METHYLTHIOADENOSINE METHYLTHIORIBOHYDROLASE) + S-ADENOSYLHOMOCYSTEINE NUCLEOSIDASE (S-ADENOSYL-L-HOMOCYSTEINE HOMOCYSTEINYLRIBOHYDROLASE)	11	150.8	100.6	-0.58	4976.1	3320.42	-50.2	0.3206	0.83769
Rv0092	ctpA	PROBABLE CATION TRANSPORTER P-TYPE ATPASE A CTPA	27	66.8	53.3	-0.33	5411.3	4319.3	-13.5	0.437	0.94301
Rv0093c	-	PROBABLE CONSERVED MEMBRANE PROTEIN	7	33.3	52.2	0.65	699.8	1097.21	18.9	0.3631	0.89045
Rv0097	-	POSSIBLE OXIDOREDUCTASE	24	127.7	54.9	-1.22	9197.5	3950	-72.9	0.0005	0.00669
Rv0098	-	hypothetical protein Rv0098	10	40.1	8.5	-2.24	1204.2	255.34	-31.6	0.0018	0.02058
Rv0099	fadD10	acyl-CoA synthetase	30	39.2	13.4	-1.55	3528.6	1204.34	-25.8	0.006	0.0566
Rv0100	-	hypothetical protein Rv0100	3	150.2	84.4	-0.83	1351.9	759.74	-65.8	0.3906	0.9115
Rv0101	nrp	PROBABLE PEPTIDE SYNTHETASE NRP (PEPTIDE SYNTHASE)	103	76.9	38.9	-0.98	23754.3	12030.6	-37.9	0	0
Rv0102	-	PROBABLE CONSERVED INTEGRAL MEMBRANE PROTEIN	38	0	0	-0.05	4	0	0	1	1
Rv0103c	ctpB	PROBABLE CATION-TRANSPORTER P-TYPE ATPASE B CTPB	28	178.2	254.3	0.51	14973	21359	76	0.202	0.69661
Rv0104	-	hypothetical protein Rv0104	25	214.4	269.8	0.33	16080.3	20237.5	55.4	0.3208	0.83769
Rv0105c	rpmB	50S ribosomal protein L28	5	150.7	323.2	1.1	2260.4	4847.79	172.5	0.1403	0.58415
Rv0106	-	hypothetical protein Rv0106	10	131.8	119	-0.15	3954.7	3571.35	-12.8	0.7958	1
Rv0107c	ctpI	PROBABLE CATION-TRANSPORTER ATPASE I CTPI	59	94.5	101.7	0.11	16723.9	17995	7.2	0.7421	1
Rv0108c	-	hypothetical protein Rv0108c	2	156.1	276.1	0.82	936.3	1656.79	120.1	0.4943	0.96475
Rv0110	-	PROBABLE CONSERVED INTEGRAL MEMBRANE PROTEIN	13	304.7	439.4	0.53	11882.7	17136.3	134.7	0.1332	0.56642
Rv0111	-	POSSIBLE TRANSMEMBRANE ACYLTRANSFERASE	40	122.8	77.9	-0.66	14732.7	9350.13	-44.9	0.0173	0.13351
Rv0112	gca	POSSIBLE GDP-MANNOSE 4,6-DEHYDRATASE GCA (GDP-D-MANNOSE DEHYDRATASE)	29	63.1	88.5	0.49	5489.3	7697.93	25.4	0.3522	0.881
Rv0113	gmhA	PROBABLE SEDOHEPTULOSE-7-PHOSPHATE ISOMERASE GMHA (PHOSPHOHEPTOSE ISOMERASE)	12	19.1	38.9	1.03	686.1	1399.54	19.8	0.5252	0.98471
Rv0114	gmhB	POSSIBLE D-ALPHA,BETA-D-HEPTOSE-1,7-BIPHOSPHATE PHOSPHATASE GMHB (D-GLYCERO-D-MANNO-HEPTOSE 7-PHOSPHATE KINASE)	9	325.8	231.3	-0.49	8797.6	6246.02	-94.5	0.4088	0.92148
Rv0115	hddA	POSSIBLE D-ALPHA-D-HEPTOSE-7-PHOSPHATE KINASE HDDA	17	194	244.5	0.33	9893.7	12468.5	50.5	0.4329	0.93946
Rv0116c	-	POSSIBLE CONSERVED MEMBRANE PROTEIN	15	186.4	233.6	0.33	8387.3	10513	47.2	0.4608	0.96052
Rv0117	oxyS	OXIDATIVE STRESS RESPONSE REGULATORY PROTEIN OXYS	16	89.6	94.4	0.08	4298.9	4531.18	4.8	0.8798	1
Rv0118c	oxcA	putative oxalyl-CoA decarboxylase	25	47.6	57.4	0.27	3566.6	4306.09	9.9	0.6116	1
Rv0119	fadD7	acyl-CoA synthetase	13	4.7	0.2	-4.35	184.7	9.05	-4.5	0.0107	0.09122
Rv0120c	fusA2	elongation factor G	25	30.3	33.4	0.14	2275	2508.6	3.1	0.8394	1
Rv0121c	-	hypothetical protein Rv0121c	10	41.8	40.3	-0.05	1255.4	1208.51	-1.6	0.9402	1
Rv0122	-	hypothetical protein Rv0122	9	77	92.8	0.27	2079.8	2504.66	15.7	0.7378	1
Rv0123	-	hypothetical protein Rv0123	7	40.3	0	-5.37	846.8	0	-40.3	0.0026	0.02811
Rv0125	pepA	PROBABLE SERINE PROTEASE PEPA (SERINE PROTEINASE) (MTB32A)	9	153.6	223.6	0.54	4147.4	6037.87	70	0.2379	0.7486
Rv0126	treS	TREHALOSE SYNTHASE TRES	29	30.3	0.6	-5.72	2637.1	50.15	-29.7	0	0
Rv0127	-	hypothetical protein Rv0127	28	11	0.2	-5.95	925	14.98	-10.8	0	0
Rv0128	-	PROBABLE CONSERVED TRANSMEMBRANE PROTEIN	17	307.7	366.3	0.25	15692.6	18681.5	58.6	0.4828	0.96475
Rv0129c	fbpC	SECRETED ANTIGEN 85-C FBPC (85C) (ANTIGEN 85 COMPLEX C) (AG58C) (MYCOLYL TRANSFERASE 85C) (FIBRONECTIN-BINDING PROTEIN C)	27	152.4	94.3	-0.69	12347.4	7641.87	-58.1	0.0434	0.26973
Rv0130	-	hypothetical protein Rv0130	3	151.4	43.8	-1.79	1362.8	394.3	-107.6	0.1166	0.52026
Rv0131c	fadE1	PROBABLE ACYL-CoA DEHYDROGENASE FADE1	17	76.9	95.1	0.31	3922.8	4847.88	18.1	0.6446	1
Rv0132c	fgd2	PUTATIVE F420-DEPENDENT GLUCOSE-6-PHOSPHATE DEHYDROGENASE FGD2	14	225.2	205.6	-0.13	9459.9	8636.02	-19.6	0.8088	1
Rv0133	-	PROBABLE ACETYLTRANSFERASE	6	368.5	412	0.16	6632.9	7416.69	43.5	0.6913	1
Rv0134	ephF	POSSIBLE EPOXIDE HYDROLASE EPHF (EPOXIDE HYDRATASE) (ARENE-OXIDE HYDRATASE)	11	227.7	478.3	1.07	7515.4	15783.6	250.6	0.0002	0.00297
Rv0135c	-	POSSIBLE TRANSCRIPTIONAL REGULATORY PROTEIN	11	66.2	17.1	-1.95	2184.9	564.9	-49.1	0.0099	0.08532
Rv0136	cyp138	PROBABLE CYTOCHROME P450 138 CYP138	22	250.4	253.8	0.02	16524.3	16750.8	3.4	0.9554	1
Rv0137c	msrA	methionine sulfoxide reductase A	11	164.6	87.3	-0.92	5431.2	2879.79	-77.3	0.0843	0.42631
Rv0138	-	hypothetical protein Rv0138	6	568.5	679.8	0.26	10232.1	12236.4	111.3	0.4932	0.96475
Rv0139	-	POSSIBLE OXIDOREDUCTASE	12	322.5	400.7	0.31	11609.4	14424.4	78.2	0.3408	0.86526
Rv0140	-	hypothetical protein Rv0140	15	150.8	158.3	0.07	6784.2	7122.11	7.5	0.8564	1
Rv0141c	-	hypothetical protein Rv0141c	8	120.7	150.9	0.32	2895.9	3620.43	30.2	0.6769	1
Rv0142	-	hypothetical protein Rv0142	5	156.8	282	0.85	2352.6	4230.53	125.2	0.3945	0.91515
Rv0143c	-	PROBABLE CONSERVED TRANSMEMBRANE PROTEIN	25	215.2	133.6	-0.69	16138	10021.7	-81.6	0.058	0.3325
Rv0144	-	PROBABLE TRANSCRIPTIONAL REGULATORY PROTEIN (POSSIBLY TETR-FAMILY)	14	405.7	425	0.07	17039.5	17851.5	19.3	0.8327	1
Rv0145	-	hypothetical protein Rv0145	14	230.8	151.2	-0.61	9692.5	6351.68	-79.5	0.0894	0.44092
Rv0146	-	hypothetical protein Rv0146	15	263.3	184	-0.52	11847.5	8280.89	-79.3	0.2766	0.7957
Rv0147	-	PROBABLE ALDEHYDE DEHYDROGENASE (NAD+) DEPENDENT	23	288.7	300.2	0.06	19919.6	20715.9	11.5	0.9571	1
Rv0148	-	PROBABLE SHORT-CHAIN TYPE DEHYDROGENASE/REDUCTASE	15	298.8	179.1	-0.74	13445.5	8059.16	-119.7	0.0153	0.12089
Rv0149	-	POSSIBLE QUINONE OXIDOREDUCTASE (NADPH:QUINONE OXIDOREDUCTASE) (ZETA-CRYSTALLIN)	19	199	208.6	0.07	11341.5	11888.3	9.6	0.8723	1
Rv0150c	-	hypothetical protein Rv0150c	4	5.5	0	-2.69	65.6	0	-5.5	0.0355	0.23032
Rv0153c	ptbB	PHOSPHOTYROSINE PROTEIN PHOSPHATASE PTPB (PROTEIN-TYROSINE-PHOSPHATASE) (PTPase)	11	127	56.4	-1.17	4192.2	1861.19	-70.6	0.0085	0.07621
Rv0154c	fadE2	PROBABLE ACYL-CoA DEHYDROGENASE FADE2	11	219	94.3	-1.22	7227.1	3110.89	-124.7	0.0419	0.26245
Rv0155	pntAa	PROBABLE NAD(P) TRANSHYDROGENASE (SUBUNIT ALPHA) PNTAA	10	264.4	102.9	-1.36	7933.1	3087.63	-161.5	0.003	0.0315
Rv0156	pntAb	PROBABLE NAD(P) TRANSHYDROGENASE (SUBUNIT ALPHA) PNTAB	0	0	0	0	0	0	0	1	1
Rv0157	pntB	PROBABLE NAD(P) TRANSHYDROGENASE (SUBUNIT BETA) PNTB	10	208.6	45.4	-2.2	6257.4	1362.54	-163.2	0	0
Rv0158	-	PROBABLE TRANSCRIPTIONAL REGULATORY PROTEIN (POSSIBLY TETR-FAMILY)	15	332.8	188.5	-0.82	14975.1	8483.27	-144.3	0.0016	0.01867
Rv0161	-	POSSIBLE OXIDOREDUCTASE	16	67.4	55.2	-0.29	3236.3	2651.93	-12.2	0.6244	1
Rv0162c	adhE1	PROBABLE ZINC-TYPE ALCOHOL DEHYDROGENASE (E SUBUNIT) ADHE	15	89	110.9	0.32	4003.6	4992.22	22	0.5138	0.97576
Rv0163	-	hypothetical protein Rv0163	9	183.2	179.3	-0.03	4946.6	4841.74	-3.9	0.9481	1
Rv0164	TB18.5	hypothetical protein Rv0164	8	138.2	176.8	0.35	3317.4	4242.3	38.5	0.7043	1
Rv0165c	-	POSSIBLE TRANSCRIPTIONAL REGULATORY PROTEIN (PROBABLY GNTR-FAMILY)	6	298.7	268.9	-0.15	5375.9	4840.44	-29.7	0.8107	1
Rv0166	fadD5	acyl-CoA synthetase	23	200.8	251.2	0.32	13853.9	17330.3	50.4	0.2901	0.80718
Rv0167	yrbE1A	CONSERVED HYPOTHETICAL INTEGRAL MEMBRANE PROTEIN YRBE1A	6	121.3	49.7	-1.29	2184.1	894.69	-71.6	0.094	0.45236
Rv0168	yrbE1B	CONSERVED HYPOTHETICAL INTEGRAL MEMBRANE PROTEIN YRBE1B	13	231	148.1	-0.64	9009.6	5777.48	-82.9	0.0772	0.4053
Rv0169	mce1A	MCE-FAMILY PROTEIN MCE1A	33	238.5	116.6	-1.03	23609.5	11544.4	-121.9	0.0012	0.01451
Rv0170	mce1B	MCE-FAMILY PROTEIN MCE1B	16	182.2	89.1	-1.03	8745.7	4275.58	-93.1	0.0049	0.04816
Rv0171	mce1C	MCE-FAMILY PROTEIN MCE1C	23	209.5	103.5	-1.02	14455.7	7144.4	-106	0.0011	0.01346
Rv0172	mce1D	MCE-FAMILY PROTEIN MCE1D	31	213.1	102.1	-1.06	19821.9	9498.56	-111	0	0
Rv0173	lprK	POSSIBLE MCE-FAMILY LIPOPROTEIN LPRK (MCE-FAMILY LIPOPROTEIN MCE1E)	15	255.8	100.5	-1.35	11512.3	4523.8	-155.3	0.0017	0.01955
Rv0174	mce1F	MCE-FAMILY PROTEIN MCE1F	28	246.6	71	-1.8	20715.5	5960.79	-175.7	0	0
Rv0175	-	PROBABLE CONSERVED MCE ASSOCIATED MEMBRANE PROTEIN	9	165.9	49.7	-1.74	4478	1341.74	-116.2	0.0074	0.06851
Rv0176	-	PROBABLE CONSERVED MCE ASSOCIATED TRANSMEMBRANE PROTEIN	15	150.1	99.2	-0.6	6754.8	4462.72	-50.9	0.1447	0.58974
Rv0177	-	PROBABLE CONSERVED MCE ASSOCIATED PROTEIN	11	200.8	66.8	-1.59	6626.4	2203.79	-134	0.0202	0.15065
Rv0178	-	PROBABLE CONSERVED MCE ASSOCIATED MEMBRANE PROTEIN	11	172.5	89.3	-0.95	5691	2946.03	-83.2	0.0937	0.45153
Rv0179c	lprO	POSSIBLE LIPOPROTEIN LPRO	22	210.2	149.6	-0.49	13871.3	9871.4	-60.6	0.1349	0.57139
Rv0180c	-	PROBABLE CONSERVED TRANSMEMBRANE PROTEIN	27	34.7	0	-5.16	2814.1	0	-34.7	0	0
Rv0181c	-	hypothetical protein Rv0181c	14	143.7	186.6	0.38	6037	7839.25	42.9	0.412	0.92333
Rv0182c	sigG	RNA polymerase factor sigma-70	19	191.8	254.1	0.41	10934.6	14485.4	62.3	0.3173	0.83454
Rv0183	-	POSSIBLE LYSOPHOSPHOLIPASE	14	226.4	459.7	1.02	9507.1	19307.5	233.3	0.0168	0.13016
Rv0184	-	hypothetical protein Rv0184	11	68.7	97.4	0.5	2266.4	3215.14	28.7	0.3729	0.89679
Rv0185	-	hypothetical protein Rv0185	9	54.9	53.4	-0.04	1482.8	1440.8	-1.6	0.9543	1
Rv0186	bglS	PROBABLE BETA-GLUCOSIDASE BGLS (GENTIOBIASE) (CELLOBIASE) (BETA-D-GLUCOSIDE GLUCOHYDROLASE)	32	111.7	101.3	-0.14	10724.5	9723.28	-10.4	0.7277	1
Rv0187	-	PROBABLE O-METHYLTRANSFERASE	7	85.8	101.7	0.25	1802.3	2136.51	15.9	0.7183	1
Rv0188	-	PROBABLE CONSERVED TRANSMEMBRANE PROTEIN	8	169.3	169.5	0	4062.3	4067.69	0.2	0.9978	1
Rv0189c	ilvD	dihydroxy-acid dehydratase	18	0.2	0	-0.21	8.5	0	-0.2	0.4953	0.96475
Rv0190	-	hypothetical protein Rv0190	3	302	55.4	-2.45	2718.3	498.88	-246.6	0.009	0.07945
Rv0191	-	PROBABLE CONSERVED INTEGRAL MEMBRANE PROTEIN	17	474.7	352.7	-0.43	24208.8	17985.9	-122	0.1822	0.66634
Rv0192	-	hypothetical protein Rv0192	11	317.8	388.2	0.29	10488.7	12809.3	70.3	0.403	0.91752
Rv0192A	-	CONSERVED SECRETED PROTEIN	2	169	274.5	0.7	1014.2	1646.97	105.5	0.303	0.81991
Rv0193c	-	hypothetical protein Rv0193c	32	262.7	294.4	0.16	25219.7	28259.7	31.7	0.7995	1
Rv0194	-	PROBABLE DRUGS-TRANSPORT TRANSMEMBRANE ATP-BINDING PROTEIN ABC TRANSPORTER	48	349	395.4	0.18	50253.6	56943	46.5	0.3852	0.90806
Rv0195	-	POSSIBLE TWO COMPONENT TRANSCRIPTIONAL REGULATORY PROTEIN (PROBABLY LUXR-FAMILY)	6	281.4	266.4	-0.08	5065.9	4794.99	-15	0.8644	1
Rv0196	-	POSSIBLE TRANSCRIPTIONAL REGULATORY PROTEIN	7	176	134	-0.39	3696.7	2813.64	-42	0.6054	1
Rv0197	-	POSSIBLE OXIDOREDUCTASE	31	104.7	115	0.13	9737.2	10692	10.3	0.6728	1
Rv0198c	-	PROBABLE ZINC METALLOPROTEASE	39	41.2	42.3	0.04	4816.4	4953.68	1.2	0.9305	1
Rv0199	-	PROBABLE CONSERVED MEMBRANE PROTEIN	12	191.6	58.3	-1.72	6899.2	2099.86	-133.3	0.0037	0.03776
Rv0200	-	POSSIBLE CONSERVED TRANSMEMBRANE PROTEIN	7	77.9	5.1	-3.93	1635.2	107.3	-72.8	0.0005	0.00669
Rv0201c	-	hypothetical protein Rv0201c	7	164.3	167.9	0.03	3450.7	3525.57	3.6	0.9474	1
Rv0202c	mmpL11	PROBABLE CONSERVED TRANSMEMBRANE TRANSPORT PROTEIN MMPL11	36	129.8	73.4	-0.82	14019.5	7922.53	-56.5	0.0073	0.06774
Rv0203	-	POSSIBLE EXPORTED PROTEIN	3	179.3	68.8	-1.38	1613.8	618.95	-110.5	0.0429	0.26704
Rv0204c	-	PROBABLE CONSERVED TRANSMEMBRANE PROTEIN	19	44.5	20	-1.16	2537	1138.92	-24.5	0.0145	0.11594
Rv0205	-	PROBABLE CONSERVED TRANSMEMBRANE PROTEIN	12	151.2	149.6	-0.01	5442.3	5386.43	-1.6	0.9739	1
Rv0206c	mmpL3	POSSIBLE CONSERVED TRANSMEMBRANE TRANSPORT PROTEIN MMPL3	27	1.6	0	-1.36	126.9	0	-1.6	0.5012	0.96655
Rv0207c	-	hypothetical protein Rv0207c	9	154.2	145.6	-0.08	4164.7	3932.51	-8.6	0.8502	1
Rv0208c	trmB	tRNA (guanine-N(7))-methyltransferase	10	244	12.3	-4.31	7320	368.19	-231.7	0	0
Rv0209	-	hypothetical protein Rv0209	14	159	170	0.1	6677.2	7141	11	0.813	1
Rv0210	-	hypothetical protein Rv0210	12	166.1	183.9	0.15	5979.7	6621.18	17.8	0.7419	1
Rv0211	pckA	phosphoenolpyruvate carboxykinase	22	44.1	0.1	-9.18	2909.4	5.02	-44	0	0
Rv0212c	nadR	POSSIBLE TRANSCRIPTIONAL REGULATORY PROTEIN NADR (PROBABLY ASNC-FAMILY)	6	238.8	203.8	-0.23	4298.9	3668.72	-35	0.7524	1
Rv0213c	-	POSSIBLE METHYLTRANSFERASE (METHYLASE)	30	198.5	205	0.05	17862.7	18448.6	6.5	0.8748	1
Rv0214	fadD4	acyl-CoA synthetase	31	132.2	156.6	0.24	12298.2	14564.6	24.4	0.4873	0.96475
Rv0215c	fadE3	PROBABLE ACYL-CoA DEHYDROGENASE FADE3	14	170.2	321	0.91	7150	13480.8	150.7	0.0289	0.19847
Rv0216	-	hypothetical protein Rv0216	19	74.1	10.8	-2.77	4223.8	617.61	-63.3	0.0002	0.00297
Rv0217c	lipW	POSSIBLE ESTERASE LIPW	19	133.4	96	-0.48	7606.6	5470.27	-37.5	0.1621	0.62978
Rv0218	-	PROBABLE CONSERVED TRANSMEMBRANE PROTEIN	18	99.3	112.5	0.18	5362.9	6075.11	13.2	0.7046	1
Rv0219	-	PROBABLE CONSERVED TRANSMEMBRANE PROTEIN	11	76.7	100.3	0.39	2529.6	3311.22	23.7	0.4497	0.95412
Rv0220	lipC	PROBABLE ESTERASE LIPC	22	46.8	52.3	0.16	3086.5	3452.41	5.5	0.7551	1
Rv0221	-	hypothetical protein Rv0221	25	153	138.6	-0.14	11472.1	10394.8	-14.4	0.7327	1
Rv0222	echA1	enoyl-CoA hydratase	8	92.2	98.7	0.1	2212.9	2368.39	6.5	0.8858	1
Rv0223c	-	PROBABLE ALDEHYDE DEHYDROGENASE	22	101	91.5	-0.14	6664.7	6036.71	-9.5	0.6661	1
Rv0224c	-	POSSIBLE METHYLTRANSFERASE (METHYLASE)	14	0.1	0	-0.13	4.1	0	-0.1	1	1
Rv0225	-	POSSIBLE CONSERVED PROTEIN	20	0	0	0	0	0	0	1	1
Rv0226c	-	PROBABLE CONSERVED TRANSMEMBRANE PROTEIN	23	0	0	0	0	0	0	1	1
Rv0227c	-	PROBABLE CONSERVED MEMBRANE PROTEIN	21	0	0.1	0.11	0	5.04	0.1	1	1
Rv0228	-	PROBABLE INTEGRAL MEMBRANE ACYLTRANSFERASE	13	0	0	0	0	0	0	1	1
Rv0229c	-	POSSIBLE CONSERVED MEMBRANE PROTEIN	16	154.1	126.7	-0.28	7398.6	6079.87	-27.5	0.507	0.97066
Rv0230c	php	PROBABLE PHOSPHOTRIESTERASE PHP (PARATHION HYDROLASE) (PTE) (ARYLDIALKYLPHOSPHATASE) (PARAOXONASE) (A-ESTERASE) (ARYLTRIPHOSPHATASE) (PARAOXON HYDROLASE)	13	323.9	332.5	0.04	12632.7	12965.8	8.5	0.9023	1
Rv0231	fadE4	PROBABLE ACYL-CoA DEHYDROGENASE FADE4	33	289.9	391.8	0.43	28695.7	38790.6	102	0.0801	0.41292
Rv0232	-	PROBABLE TRANSCRIPTIONAL REGULATORY PROTEIN (PROBABLY TETR/ACRR-FAMILY)	9	350	410.4	0.23	9451.1	11079.9	60.3	0.5787	1
Rv0233	nrdB	ribonucleotide-diphosphate reductase subunit beta	11	296.4	263.2	-0.17	9780.5	8686.26	-33.2	0.7358	1
Rv0234c	gabD1	succinic semialdehyde dehydrogenase	19	51.7	54.4	0.07	2948.8	3098.12	2.6	0.8901	1
Rv0235c	-	PROBABLE CONSERVED TRANSMEMBRANE PROTEIN	22	61.4	75	0.29	4050.3	4948.74	13.6	0.5812	1
Rv0236A	-	SMALL SECRETED PROTEIN	2	0	0	0	0	0	0	1	1
Rv0236c	-	PROBABLE CONSERVED TRANSMEMBRANE PROTEIN	34	0	0	-0.06	4.3	0	0	1	1
Rv0237	lpqI	PROBABLE CONSERVED LIPOPROTEIN LPQI	12	103.4	70.8	-0.55	3722.8	2549.19	-32.6	0.3873	0.90955
Rv0238	-	POSSIBLE TRANSCRIPTIONAL REGULATORY PROTEIN (PROBABLY TETR-FAMILY)	11	25	0.2	-7.32	823.8	5.16	-24.8	0	0
Rv0239	-	hypothetical protein Rv0239	2	182.6	68.2	-1.42	1095.7	409.4	-114.4	0.2276	0.73758
Rv0240	-	hypothetical protein Rv0240	6	204.4	322.7	0.66	3680.1	5809.33	118.3	0.1855	0.672
Rv0241c	-	hypothetical protein Rv0241c	13	66.9	24	-1.48	2608.8	934.17	-42.9	0.0092	0.08068
Rv0242c	fabG	3-ketoacyl-(acyl-carrier-protein) reductase	11	107.9	10.4	-3.38	3559.2	342.66	-97.5	0	0
Rv0243	fadA2	acetyl-CoA acetyltransferase	18	110.6	24.4	-2.18	5974.3	1319.66	-86.2	0	0
Rv0244c	fadE5	PROBABLE ACYL-CoA DEHYDROGENASE FADE5	21	63	5.2	-3.61	3966.8	325.58	-57.8	0	0
Rv0245	-	POSSIBLE OXIDOREDUCTASE	4	109.3	74.2	-0.56	1311.5	890.75	-35.1	0.398	0.91749
Rv0246	-	PROBABLE CONSERVED INTEGRAL MEMBRANE PROTEIN	29	178.3	164.6	-0.12	15513.7	14317.9	-13.7	0.7619	1
Rv0247c	-	fumarate reductase iron-sulfur subunit	9	77.5	5.1	-3.92	2092	137.88	-72.4	0	0
Rv0248c	sdhA	succinate dehydrogenase flavoprotein subunit	33	113.5	6.9	-4.03	11233.7	687.93	-106.5	0	0
Rv0249c	-	PROBABLE SUCCINATE DEHYDROGENASE	22	122.4	13.7	-3.16	8080	906.08	-108.7	0	0
Rv0250c	-	hypothetical protein Rv0250c	3	311.5	163.9	-0.93	2803.4	1475.32	-147.6	0.615	1
Rv0251c	hsp	HEAT SHOCK PROTEIN HSP (HEAT-STRESS-INDUCED RIBOSOME-BINDING PROTEIN A)	5	261.9	123.2	-1.09	3928.6	1848.66	-138.7	0.073	0.39149
Rv0252	nirB	PROBABLE NITRITE REDUCTASE	38	162	142.6	-0.18	18465.4	16254.6	-19.4	0.5533	0.99634
Rv0253	nirD	PROBABLE NITRITE REDUCTASE	6	118.5	112.4	-0.08	2132.9	2023.09	-6.1	0.9316	1
Rv0254c	cobU	PROBABLE BIFUNCTIONAL COBALAMIN BIOSYNTHESIS PROTEIN COBU: COBINAMIDE KINASE + COBINAMIDE PHOSPHATE GUANYLYLTRANSFERASE	5	266.5	229.5	-0.22	3997	3443.14	-36.9	0.7415	1
Rv0255c	cobQ1	cobyric acid synthase	13	187.1	154.3	-0.28	7297.5	6017.37	-32.8	0.4933	0.96475
Rv0257	-	hypothetical protein Rv0257	3	266.4	114.4	-1.22	2397.5	1029.48	-152	0.0937	0.45153
Rv0258c	-	hypothetical protein Rv0258c	6	74.4	17.6	-2.08	1338.6	316.01	-56.8	0.3018	0.81941
Rv0259c	-	hypothetical protein Rv0259c	7	15.6	19	0.29	327.2	399.63	3.5	0.987	1
Rv0260c	-	bifunctional uroporphyrinogen-III synthetase/response regulator domain protein	18	48.5	97	1	2616.8	5235.94	48.5	0.1781	0.65713
Rv0261c	narK3	PROBABLE INTEGRAL MEMBRANE NITRITE EXTRUSION PROTEIN NARK3 (NITRITE FACILITATOR)	22	53.6	84.9	0.66	3536.7	5603.67	31.3	0.2579	0.77286
Rv0262c	aac	AMINOGLYCOSIDE 2'-N-ACETYLTRANSFERASE AAC (AAC(2')-IC)	6	39	20.8	-0.9	701.7	375.07	-18.1	0.3983	0.91749
Rv0263c	-	hypothetical protein Rv0263c	15	71.9	64.6	-0.15	3233.8	2908.06	-7.2	0.8305	1
Rv0264c	-	hypothetical protein Rv0264c	9	156	125.7	-0.31	4211.1	3392.97	-30.3	0.6051	1
Rv0265c	-	PROBABLE PERIPLASMIC IRON-TRANSPORT LIPOPROTEIN	9	280.9	267.3	-0.07	7584.6	7215.78	-13.7	0.8821	1
Rv0266c	oplA	PROBABLE 5-OXOPROLINASE OPLA (5-OXO-L-PROLINASE) (PYROGLUTAMASE) (5-OPASE)	38	256.7	275	0.1	29268.9	31347.7	18.2	0.649	1
Rv0267	narU	PROBABLE INTEGRAL MEMBRANE NITRITE EXTRUSION PROTEIN NARU (NITRITE FACILITATOR)	11	299.9	381.4	0.35	9897.3	12585.6	81.5	0.4324	0.93946
Rv0268c	-	hypothetical protein Rv0268c	12	459.8	434.5	-0.08	16552.6	15643.5	-25.3	0.7884	1
Rv0269c	-	hypothetical protein Rv0269c	10	200.3	322.1	0.69	6008.4	9661.53	121.8	0.1142	0.51083
Rv0270	fadD2	acyl-CoA synthetase	21	147.4	96	-0.62	9289	6046.07	-51.5	0.052	0.30738
Rv0271c	fadE6	PROBABLE ACYL-CoA DEHYDROGENASE FADE6	25	141.2	172.3	0.29	10586.5	12921.9	31.1	0.3827	0.90675
Rv0272c	-	hypothetical protein Rv0272c	15	93.6	110.4	0.24	4214.1	4969.39	16.8	0.6746	1
Rv0273c	-	POSSIBLE TRANSCRIPTIONAL REGULATORY PROTEIN	15	57.4	62.7	0.13	2583.2	2823.54	5.3	0.8381	1
Rv0274	-	hypothetical protein Rv0274	8	196.2	207	0.08	4708.1	4967.45	10.8	0.8998	1
Rv0275c	-	POSSIBLE TRANSCRIPTIONAL REGULATORY PROTEIN (POSSIBLY TETR-FAMILY)	7	70.4	76.3	0.12	1478.2	1601.58	5.9	0.8958	1
Rv0276	-	hypothetical protein Rv0276	17	186.5	248	0.41	9512.2	12645.6	61.4	0.7358	1
Rv0277c	-	hypothetical protein Rv0277c	5	232.3	435	0.91	3483.8	6525.54	202.8	0.1882	0.6765
Rv0281	-	hypothetical protein Rv0281	12	228.2	120.2	-0.93	8216.9	4326.86	-108.1	0.0133	0.10852
Rv0282	-	hypothetical protein Rv0282	19	0.1	0	-0.1	4.3	0	-0.1	1	1
Rv0283	-	POSSIBLE CONSERVED MEMBRANE PROTEIN	22	0	0	0	0	0	0	1	1
Rv0284	-	POSSIBLE CONSERVED MEMBRANE PROTEIN	57	0	0	0	0	0	0	1	1
Rv0287	esxG	ESAT-6 LIKE PROTEIN ESXG (CONSERVED HYPOTHETICAL PROTEIN TB9.8)	3	0	0	0	0	0	0	1	1
Rv0288	esxH	LOW MOLECULAR WEIGHT PROTEIN ANTIGEN 7 ESXH (10 kDa ANTIGEN) (CFP-7) (PROTEIN TB10.4)	7	0.4	0	-0.49	8.4	0	-0.4	0.4916	0.96475
Rv0289	-	hypothetical protein Rv0289	13	0	0	0	0	0	0	1	1
Rv0290	-	PROBABLE CONSERVED TRANSMEMBRANE PROTEIN	18	0	0	0	0	0	0	1	1
Rv0291	mycP3	PROBABLE MEMBRANE-ANCHORED MYCOSIN MYCP3 (SERINE PROTEASE) (SUBTILISIN-LIKE PROTEASE) (SUBTILASE-LIKE) (MYCOSIN-3)	12	0	0	0	0	0	0	1	1
Rv0292	-	PROBABLE CONSERVED TRANSMEMBRANE PROTEIN	17	8.4	19.2	1.19	428.7	978.22	10.8	0.5889	1
Rv0293c	-	hypothetical protein Rv0293c	26	140.6	98.5	-0.51	10965	7681.34	-42.1	0.1336	0.56649
Rv0294	tam	PROBABLE TRANS-ACONITATE METHYLTRANSFERASE TAM	13	90.5	115.5	0.35	3530	4503.58	25	0.625	1
Rv0295c	-	hypothetical protein Rv0295c	7	130.1	88.3	-0.56	2732.1	1854.89	-41.8	0.6164	1
Rv0296c	-	PROBABLE SULFATASE	42	179.4	82.5	-1.12	22608.1	10400.9	-96.9	0.0023	0.02528
Rv0298	-	hypothetical protein Rv0298	5	210.7	111.8	-0.91	3160.2	1677.36	-98.9	0.1259	0.54662
Rv0299	-	hypothetical protein Rv0299	2	148.9	481.4	1.69	893.6	2888.12	332.4	0.3545	0.88222
Rv0300	-	hypothetical protein Rv0300	4	375.2	288.2	-0.38	4502.6	3458.47	-87	0.3628	0.89045
Rv0301	-	hypothetical protein Rv0301	7	473.6	257.1	-0.88	9946.2	5398.68	-216.5	0.0826	0.41877
Rv0302	-	PROBABLE TRANSCRIPTIONAL REGULATORY PROTEIN (PROBABLY TETR/ACRR-FAMILY)	8	269.7	242.9	-0.15	6472.5	5829.98	-26.8	0.7335	1
Rv0303	-	PROBABLE DEHYDROGENASE/REDUCTASE	12	227.3	292.7	0.36	8181.2	10536.3	65.4	0.2715	0.78986
Rv0306	-	PUTATIVE OXIDOREDUCTASE	6	206.8	113.6	-0.86	3722.6	2044.67	-93.2	0.159	0.62075
Rv0307c	-	hypothetical protein Rv0307c	8	264.9	106.1	-1.32	6356.4	2545.27	-158.8	0.013	0.10629
Rv0308	-	PROBABLE CONSERVED INTEGRAL MEMBRANE PROTEIN	15	130.6	142	0.12	5875.4	6392.24	11.5	0.8096	1
Rv0309	-	POSSIBLE CONSERVED EXPORTED PROTEIN	11	76.1	40.9	-0.9	2512.7	1351.05	-35.2	0.166	0.63564
Rv0310c	-	hypothetical protein Rv0310c	12	42.3	67.7	0.68	1521.4	2436.56	25.4	0.3319	0.85188
Rv0311	-	hypothetical protein Rv0311	15	62.6	135.8	1.12	2817.2	6109.67	73.2	0.0695	0.38144
Rv0312	-	CONSERVED HYPOTHETICAL PROLINE AND THREONINE RICH PROTEIN	19	28.1	60.3	1.1	1603.1	3439.29	32.2	0.0941	0.45236
Rv0313	-	hypothetical protein Rv0313	4	355.1	194.1	-0.87	4261.5	2329.43	-161	0.0878	0.43572
Rv0314c	-	POSSIBLE CONSERVED MEMBRANE PROTEIN	7	587.9	524.8	-0.16	12345.1	11021	-63.1	0.7513	1
Rv0315	-	POSSIBLE BETA-1,3-GLUCANASE PRECURSOR	8	237.7	290.7	0.29	5704.5	6977.58	53	0.5658	1
Rv0316	-	POSSIBLE MUCONOLACTONE ISOMERASE	8	116.2	117	0.01	2788.1	2808.16	0.8	0.9886	1
Rv0317c	glpQ2	POSSIBLE GLYCEROPHOSPHORYL DIESTER PHOSPHODIESTERASE GLPQ2 (GLYCEROPHOSPHODIESTER PHOSPHODIESTERASE)	13	238.5	336.7	0.5	9301	13130	98.2	0.2795	0.79857
Rv0318c	-	PROBABLE CONSERVED INTEGRAL MEMBRANE PROTEIN	6	180.9	242.8	0.42	3255.5	4369.7	61.9	0.4034	0.91752
Rv0319	pcp	pyrrolidone-carboxylate peptidase	7	162.2	186	0.2	3406.4	3906.53	23.8	0.7936	1
Rv0320	-	POSSIBLE CONSERVED EXPORTED PROTEIN	12	258.6	270.5	0.06	9311.3	9738.25	11.9	0.8657	1
Rv0321	dcd	deoxycytidine triphosphate deaminase	4	88.1	169.5	0.94	1056.8	2033.56	81.4	0.32	0.83722
Rv0322	udgA	PROBABLE UDP-GLUCOSE 6-DEHYDROGENASE UDGA (UDP-GLC DEHYDROGENASE) (UDP-GLCDH) (UDPGDH)	21	91.8	113.7	0.31	5780.3	7162.19	21.9	0.5515	0.99634
Rv0323c	-	hypothetical protein Rv0323c	11	124	176.3	0.51	4090.5	5819.25	52.4	0.3085	0.82467
Rv0324	-	POSSIBLE TRANSCRIPTIONAL REGULATORY PROTEIN (POSSIBLY ARSR-FAMILY)	11	76.9	60.6	-0.34	2536.6	1999.49	-16.3	0.5591	0.99661
Rv0325	-	hypothetical protein Rv0325	6	299.2	414.4	0.47	5384.9	7459.8	115.3	0.4047	0.91852
Rv0326	-	hypothetical protein Rv0326	9	35	62.6	0.84	945.2	1690.47	27.6	0.3772	0.90199
Rv0327c	cyp135A1	POSSIBLE CYTOCHROME P450 135A1 CYP135A1	21	89.2	80.3	-0.15	5619.4	5058.86	-8.9	0.7189	1
Rv0328	-	POSSIBLE TRANSCRIPTIONAL REGULATORY PROTEIN (POSSIBLY TETR/ACRR-FAMILY)	11	70.2	29.3	-1.26	2316.6	965.33	-40.9	0.0303	0.20456
Rv0329c	-	hypothetical protein Rv0329c	8	76.7	125.5	0.71	1840.2	3012.65	48.9	0.3509	0.8789
Rv0330c	-	hypothetical protein Rv0330c	9	289.9	225	-0.37	7828.1	6075.41	-64.9	0.5689	1
Rv0331	-	POSSIBLE DEHYDROGENASE/REDUCTASE	18	126.9	197.7	0.64	6851.5	10673.2	70.8	0.1798	0.66218
Rv0332	-	hypothetical protein Rv0332	8	166.9	375.3	1.17	4006.7	9007.12	208.4	0.0519	0.30738
Rv0333	-	hypothetical protein Rv0333	4	134.3	111.9	-0.26	1612.1	1343.11	-22.4	0.7436	1
Rv0334	rmlA	ALPHA-D-GLUCOSE-1-PHOSPHATE THYMIDYLYLTRANSFERASE RMLA (DTDP-GLUCOSE SYNTHASE) (DTDP-GLUCOSE PYROPHOSPHORYLASE)	15	0	0.1	0.16	0	5.25	0.1	1	1
Rv0337c	aspC	aminotransferase AlaT	20	1.1	0	-1.09	67.9	0	-1.1	0	0
Rv0338c	-	PROBABLE IRON-SULFUR-BINDING REDUCTASE	35	0.8	0	-0.81	79.6	0	-0.8	0.1216	0.53596
Rv0339c	-	POSSIBLE TRANSCRIPTIONAL REGULATORY PROTEIN	26	103.1	136.3	0.4	8045.3	10632.6	33.2	0.3078	0.82467
Rv0340	-	hypothetical protein Rv0340	4	129.7	51.6	-1.33	1555.9	618.77	-78.1	0.4389	0.94456
Rv0341	iniB	ISONIAZID INDUCTIBLE GENE PROTEIN INIB	15	122.9	218.7	0.83	5530.1	9839.32	95.8	0.221	0.72695
Rv0342	iniA	ISONIAZID INDUCTIBLE GENE PROTEIN INIA	24	238.8	256.2	0.1	17190.8	18444.1	17.4	0.7711	1
Rv0343	iniC	ISONIAZID INDUCTIBLE GENE PROTEIN INIC	10	161.3	102.5	-0.65	4839.5	3073.88	-58.9	0.2705	0.78896
Rv0344c	lpqJ	PROBABLE LIPOPROTEIN LPQJ	10	128.9	143	0.15	3867.2	4288.82	14.1	0.8186	1
Rv0345	-	hypothetical protein Rv0345	7	270.8	260.3	-0.06	5686.7	5465.39	-10.5	0.9252	1
Rv0346c	ansP2	POSSIBLE L-ASPARAGINE PERMEASE ANSP2 (L-ASPARAGINE TRANSPORT PROTEIN)	26	180.9	159.8	-0.18	14107.7	12464.3	-21.1	0.5467	0.99604
Rv0347	-	PROBABLE CONSERVED MEMBRANE PROTEIN	15	1	0	-1.01	45.4	0	-1	1	1
Rv0348	-	POSSIBLE TRANSCRIPTIONAL REGULATORY PROTEIN	16	29.9	16.2	-0.89	1437.4	777.03	-13.8	0.1799	0.66218
Rv0349	-	hypothetical protein Rv0349	8	472.7	403.3	-0.23	11344.1	9679.1	-69.4	0.6424	1
Rv0350	dnaK	molecular chaperone DnaK	17	0	0	0	0	0	0	1	1
Rv0351	grpE	PROBABLE GRPE PROTEIN (HSP-70 COFACTOR)	9	14.3	6.6	-1.12	384.8	177.06	-7.7	0.369	0.89619
Rv0352	dnaJ1	PROBABLE CHAPERONE PROTEIN DNAJ1	12	10.1	0.6	-4.18	363.5	20	-9.5	0.0155	0.12222
Rv0353	hspR	PROBABLE HEAT SHOCK PROTEIN TRANSCRIPTIONAL REPRESSOR HSPR (MERR FAMILY)	6	171.9	42.7	-2.01	3094.4	769.08	-129.2	0.0075	0.06911
Rv0356c	-	hypothetical protein Rv0356c	8	112.6	126.1	0.16	2701.5	3026.2	13.5	0.7831	1
Rv0357c	purA	adenylosuccinate synthetase	23	0	0	0	0	0	0	1	1
Rv0358	-	hypothetical protein Rv0358	11	1.7	0	-1.43	55.7	0	-1.7	0.0167	0.13014
Rv0359	-	PROBABLE CONSERVED INTEGRAL MEMBRANE PROTEIN	10	289.9	549.2	0.92	8696	16474.9	259.3	0.0518	0.30738
Rv0360c	-	hypothetical protein Rv0360c	8	166.6	211.8	0.35	3997.8	5082.94	45.2	0.6054	1
Rv0361	-	PROBABLE CONSERVED MEMBRANE PROTEIN	8	106.5	12.7	-3.07	2556.4	304.44	-93.8	0	0
Rv0362	mgtE	POSSIBLE Mg2+ TRANSPORT TRANSMEMBRANE PROTEIN MGTE	14	174.6	257.9	0.56	7335.3	10833.7	83.3	0.1433	0.58945
Rv0363c	fba	fructose-bisphosphate aldolase	14	0	0	0	0	0	0	1	1
Rv0364	-	POSSIBLE CONSERVED TRANSMEMBRANE PROTEIN	12	13.3	29.9	1.17	480.3	1078.05	16.6	0.396	0.91696
Rv0365c	-	hypothetical protein Rv0365c	19	171.4	163.7	-0.07	9771.3	9332.7	-7.7	0.8644	1
Rv0366c	-	hypothetical protein Rv0366c	5	197.2	123.2	-0.68	2958.6	1848.45	-74	0.2451	0.75634
Rv0367c	-	hypothetical protein Rv0367c	2	184.3	80.4	-1.2	1106	482.15	-104	0.1129	0.50729
Rv0368c	-	hypothetical protein Rv0368c	17	213.9	160.3	-0.42	10908	8176.97	-53.5	0.2676	0.78279
Rv0369c	-	POSSIBLE MEMBRANE OXIDOREDUCTASE	7	43.9	44.7	0.03	922.4	938.91	0.8	0.9835	1
Rv0370c	-	POSSIBLE OXIDOREDUCTASE	19	68.6	16.6	-2.05	3908.5	943.87	-52	0.0011	0.01346
Rv0371c	-	hypothetical protein Rv0371c	6	17.1	40.3	1.23	308.6	725.02	23.1	0.3309	0.85144
Rv0372c	-	hypothetical protein Rv0372c	6	32.4	44.2	0.45	583.9	795.96	11.8	0.9323	1
Rv0373c	-	PROBABLE CARBON MONOXYDE DEHYDROGENASE (LARGE CHAIN)	37	60.6	53	-0.19	6726.2	5886.19	-7.6	0.6353	1
Rv0374c	-	PROBABLE CARBON MONOXYDE DEHYDROGENASE (SMALL CHAIN)	4	28.8	35.4	0.3	345.7	424.62	6.6	0.9525	1
Rv0375c	-	PROBABLE CARBON MONOXYDE DEHYDROGENASE (MEDIUM CHAIN)	8	27.1	33.5	0.3	651.5	804.65	6.4	0.7653	1
Rv0376c	-	hypothetical protein Rv0376c	18	100.6	103.9	0.05	5433.9	5609.78	3.3	0.9327	1
Rv0377	-	PROBABLE TRANSCRIPTIONAL REGULATORY PROTEIN (PROBABLY LYSR-FAMILY)	8	99.8	71.4	-0.48	2395	1713.89	-28.4	0.4567	0.95835
Rv0378	-	CONSERVED HYPOTHETICAL GLYCINE RICH PROTEIN	3	64.9	11.6	-2.49	584.2	104.25	-53.3	0.2522	0.76556
Rv0379	secE2	POSSIBLE PROTEIN TRANSPORT PROTEIN SECE2	2	99	71.3	-0.47	593.7	428.01	-27.6	0.5986	1
Rv0380c	-	POSSIBLE RNA METHYLTRANSFERASE (RNA METHYLASE)	10	49.4	81.1	0.72	1481.1	2433.34	31.7	0.2489	0.76159
Rv0381c	-	hypothetical protein Rv0381c	17	258.7	187.3	-0.47	13194.8	9552.01	-71.4	0.2472	0.75963
Rv0382c	pyrE	orotate phosphoribosyltransferase	12	0	0	0	0	0	0	1	1
Rv0383c	-	POSSIBLE CONSERVED SECRETED PROTEIN	8	6	6.5	0.11	144	155.58	0.5	1	1
Rv0384c	clpB	PROBABLE ENDOPEPTIDASE ATP BINDING PROTEIN (CHAIN B) CLPB (CLPB PROTEIN) (HEAT SHOCK PROTEIN F84.1)	21	0.5	0	-0.63	34.2	0	-0.5	0.0287	0.19846
Rv0385	-	hypothetical protein Rv0385	19	299.4	400.8	0.42	17064.5	22845	101.4	0.213	0.71088
Rv0386	-	PROBABLE TRANSCRIPTIONAL REGULATORY PROTEIN (PROBABLY LUXR/UHPA-FAMILY)	41	168.9	218.1	0.37	20778	26826.3	49.2	0.1767	0.65524
Rv0389	purT	phosphoribosylglycinamide formyltransferase 2	7	284.5	285.3	0	5974.8	5992.2	0.8	0.9931	1
Rv0390	-	hypothetical protein Rv0390	6	201.7	193.6	-0.06	3630.7	3485.25	-8.1	0.936	1
Rv0391	metZ	O-succinylhomoserine sulfhydrylase	20	110.8	80.2	-0.47	6645.5	4809.66	-30.6	0.2817	0.79885
Rv0392c	ndhA	PROBABLE MEMBRANE NADH DEHYDROGENASE NDHA	15	152.3	191.2	0.33	6854.1	8606.23	38.9	0.4799	0.96475
Rv0394c	-	POSSIBLE SECRETED PROTEIN	9	160	404.3	1.34	4319.4	10917	244.4	0.5484	0.99634
Rv0395	-	hypothetical protein Rv0395	6	135.4	70.8	-0.94	2437.3	1274.29	-64.6	0.5108	0.97229
Rv0396	-	hypothetical protein Rv0396	4	156.8	100.5	-0.64	1882	1205.43	-56.4	0.4626	0.96259
Rv0398c	-	POSSIBLE SECRETED PROTEIN	4	14.7	13	-0.17	176.5	156.33	-1.7	0.857	1
Rv0399c	lpqK	POSSIBLE CONSERVED LIPOPROTEIN LPQK	23	69.2	37.7	-0.87	4774.4	2604.14	-31.5	0.1336	0.56649
Rv0400c	fadE7	ACYL-CoA DEHYDROGENASE FADE7	10	37.5	13	-1.53	1123.8	388.6	-24.5	0.1537	0.61021
Rv0401	-	PROBABLE CONSERVED TRANSMEMBRANE PROTEIN	3	53.1	38.1	-0.48	477.7	342.61	-15	0.7334	1
Rv0402c	mmpL1	PROBABLE CONSERVED TRANSMEMBRANE TRANSPORT PROTEIN MMPL1	48	138.1	142.5	0.05	19886.1	20524.7	4.4	0.8514	1
Rv0403c	mmpS1	PROBABLE CONSERVED MEMBRANE PROTEIN MMPS1	7	121.8	100.8	-0.27	2557.7	2116.1	-21	0.7898	1
Rv0404	fadD30	acyl-CoA synthetase	80	32.3	31.5	-0.04	7757.3	7551.46	-0.9	0.9405	1
Rv0405	pks6	PROBABLE MEMBRANE BOUND POLYKETIDE SYNTHASE PKS6	103	71.3	67.3	-0.08	22020.5	20784.3	-4	0.834	1
Rv0406c	-	BETA LACTAMASE LIKE PROTEIN	13	197.1	62.5	-1.66	7687.8	2438.71	-134.6	0	0
Rv0407	fgd1	PROBABLE F420-DEPENDENT GLUCOSE-6-PHOSPHATE DEHYDROGENASE FGD1	18	134.2	65.2	-1.04	7247.3	3523.3	-69	0.0066	0.06182
Rv0408	pta	phosphate acetyltransferase	38	57.4	60.3	0.07	6542.2	6871.09	2.9	0.8637	1
Rv0409	ackA	acetate kinase	16	56	26.5	-1.08	2686.5	1273.99	-29.4	0.0901	0.44383
Rv0410c	pknG	SERINE/THREONINE-PROTEIN KINASE PKNG (PROTEIN KINASE G) (STPK G)	29	26.6	0.1	-8.78	2309.9	5.25	-26.5	0	0
Rv0411c	glnH	PROBABLE GLUTAMINE-BINDING LIPOPROTEIN GLNH (GLNBP)	8	29.8	0	-4.95	716.1	0	-29.8	0	0
Rv0412c	-	POSSIBLE CONSERVED MEMBRANE PROTEIN	21	40.9	0.2	-7.43	2575.3	14.92	-40.6	0	0
Rv0413	mutT3	POSSIBLE MUTATOR PROTEIN MUTT3 (7,8-DIHYDRO-8-OXOGUANINE-TRIPHOSPHATASE) (8-OXO-DGTPASE) (DGTP PYROPHOSPHOHYDROLASE)	5	226.1	449.7	0.99	3391.3	6745.71	223.6	0.1595	0.62149
Rv0414c	thiE	thiamine-phosphate pyrophosphorylase	9	0	0	0	0	0	0	1	1
Rv0415	thiO	POSSIBLE THIAMINE BIOSYNTHESIS OXIDOREDUCTASE THIO	11	0	0	0	0	0	0	1	1
Rv0416	thiS	sulfur carrier protein ThiS	4	0	0	0	0	0	0	1	1
Rv0417	thiG	thiazole synthase	14	0	0	0	0	0	0	1	1
Rv0418	lpqL	PROBABLE LIPOPROTEIN AMINOPEPTIDASE LPQL	27	60.5	93.5	0.63	4903.6	7570.82	32.9	0.108	0.49361
Rv0419	lpqM	POSSIBLE LIPOPROTEIN PEPTIDASE LPQM	18	158.1	101.9	-0.63	8536	5502.51	-56.2	0.0875	0.43532
Rv0420c	-	POSSIBLE TRANSMEMBRANE PROTEIN	7	262.3	227	-0.21	5509.3	4766.8	-35.4	0.6787	1
Rv0421c	-	hypothetical protein Rv0421c	8	19.6	36.2	0.88	471.5	868.24	16.5	0.5426	0.99303
Rv0422c	thiD	phosphomethylpyrimidine kinase	14	0	0	0	0	0	0	1	1
Rv0423c	thiC	thiamine biosynthesis protein ThiC	19	0.1	0	-0.1	4.1	0	-0.1	1	1
Rv0424c	-	hypothetical protein Rv0424c	8	364	181.7	-1	8736.1	4361.61	-182.3	0.0291	0.19916
Rv0425c	ctpH	POSSIBLE METAL CATION TRANSPORTING P-TYPE ATPASE CTPH	35	114	284.5	1.32	11973.6	29876	170.5	0.0006	0.00775
Rv0426c	-	POSSIBLE TRANSMEMBRANE PROTEIN	2	307.2	477.9	0.64	1843.3	2867.3	170.7	0.1807	0.66329
Rv0427c	xthA	PROBABLE EXODEOXYRIBONUCLEASE III PROTEIN XTHA (EXONUCLEASE III) (EXO III) (AP ENDONUCLEASE VI)	13	114.2	176.6	0.63	4453.4	6889.16	62.5	0.2716	0.78986
Rv0428c	-	hypothetical protein Rv0428c	12	76.2	47.5	-0.68	2742	1710.88	-28.6	0.1925	0.68319
Rv0429c	def	peptide deformylase	8	0	0	0	0	0	0	1	1
Rv0430	-	hypothetical protein Rv0430	3	0	0	0	0	0	0	1	1
Rv0431	-	PUTATIVE TUBERCULIN RELATED PEPTIDE	9	23.8	0.4	-5.94	641.7	10.49	-23.4	0	0
Rv0432	sodC	PROBABLE PERIPLASMIC SUPEROXIDE DISMUTASE	12	202.2	101	-1	7280.5	3636.03	-101.2	0.0089	0.07874
Rv0433	-	hypothetical protein Rv0433	22	208.7	175.1	-0.25	13771.4	11553.7	-33.6	0.5644	0.99918
Rv0434	-	hypothetical protein Rv0434	13	200.3	184.2	-0.12	7812.5	7183.28	-16.1	0.8064	1
Rv0435c	-	PUTATIVE CONSERVED ATPASE	21	192.6	193	0	12136.9	12161.4	0.4	0.9941	1
Rv0436c	pssA	PROBABLE CDP-DIACYLGLYCEROL--SERINE O-PHOSPHATIDYLTRANSFERASE PSSA (PS SYNTHASE) (PHOSPHATIDYLSERINE SYNTHASE)	16	79.4	1.1	-6.18	3811.8	52.48	-78.3	0	0
Rv0437c	psd	phosphatidylserine decarboxylase	8	68.1	0.2	-8.28	1633.2	5.24	-67.8	0	0
Rv0438c	moeA2	PROBABLE MOLYBDOPTERIN BIOSYNTHESIS PROTEIN MOEA2	13	169.2	189	0.16	6599.7	7370.05	19.8	0.7437	1
Rv0439c	-	short chain dehydrogenase	18	208.2	211.7	0.02	11244.9	11433	3.5	0.9536	1
Rv0440	groEL	chaperonin GroEL	11	0	0	0	0	0	0	1	1
Rv0441c	-	hypothetical protein Rv0441c	7	171.5	110.9	-0.63	3600.6	2328.84	-60.6	0.1993	0.69148
Rv0443	-	hypothetical protein Rv0443	12	303.1	519.8	0.78	10910.7	18712	216.7	0.0658	0.36414
Rv0444c	-	hypothetical protein Rv0444c	7	104.4	192.3	0.88	2193.1	4038.32	87.9	0.1362	0.57507
Rv0445c	sigK	RNA polymerase sigma factor SigK	10	274.5	348.8	0.35	8236	10464.3	74.3	0.5082	0.97066
Rv0446c	-	POSSIBLE CONSERVED TRANSMEMBRANE PROTEIN	15	176.6	296	0.75	7944.9	13318.1	119.4	0.1076	0.49291
Rv0447c	ufaA1	PROBABLE CYCLOPROPANE-FATTY-ACYL-PHOSPHOLIPID SYNTHASE UFAA1 (CYCLOPROPANE FATTY ACID SYNTHASE) (CFA SYNTHASE)	25	203.7	206.3	0.02	15278.9	15469.1	2.5	0.9509	1
Rv0448c	-	hypothetical protein Rv0448c	13	252.2	487.9	0.95	9836.2	19029.1	235.7	0.631	1
Rv0449c	-	hypothetical protein Rv0449c	23	208.5	231.2	0.15	14386.2	15955.8	22.7	0.6339	1
Rv0450c	mmpL4	PROBABLE CONSERVED TRANSMEMBRANE TRANSPORT PROTEIN MMPL4	77	68.6	22.6	-1.6	15854.1	5225.95	-46	0	0
Rv0451c	mmpS4	PROBABLE CONSERVED MEMBRANE PROTEIN MMPS4	14	11.8	2.9	-2.02	495.4	121.81	-8.9	0.0356	0.23059
Rv0452	-	POSSIBLE TRANSCRIPTIONAL REGULATORY PROTEIN	9	167.3	186	0.15	4517	5021.23	18.7	0.7759	1
Rv0454	-	hypothetical protein Rv0454	6	281.4	225.7	-0.32	5065.1	4063.02	-55.7	0.478	0.96475
Rv0455c	-	hypothetical protein Rv0455c	10	8.1	0	-3.18	242.6	0	-8.1	0	0
Rv0456A	-	hypothetical protein Rv0456A	4	230.4	100.3	-1.2	2764.6	1204.06	-130	0.1221	0.53713
Rv0456c	echA2	enoyl-CoA hydratase	9	168.2	244.6	0.54	4541.5	6604.92	76.4	0.5485	0.99634
Rv0457c	-	PROBABLE PEPTIDASE	34	111.4	102.6	-0.12	11363.9	10461.7	-8.8	0.7193	1
Rv0458	-	PROBABLE ALDEHYDE DEHYDROGENASE	18	204.6	255.1	0.32	11048.4	13778	50.5	0.3435	0.8702
Rv0459	-	hypothetical protein Rv0459	5	145.1	55.2	-1.39	2176.7	828.56	-89.9	0.018	0.13759
Rv0460	-	CONSERVED HYDROPHOBIC PROTEIN	2	149.2	149.1	0	895.2	894.44	-0.1	0.9918	1
Rv0461	-	PROBABLE TRANSMEMBRANE PROTEIN	15	375.3	195	-0.94	16888	8776.66	-180.3	0.0022	0.02432
Rv0462	lpd	dihydrolipoamide dehydrogenase	25	3.6	0	-2.19	266.6	0	-3.6	0	0
Rv0463	-	PROBABLE CONSERVED MEMBRANE PROTEIN	3	288.1	229.6	-0.33	2593.2	2066.71	-58.5	0.5998	1
Rv0464c	-	hypothetical protein Rv0464c	14	195.4	181.6	-0.11	8207.3	7629.01	-13.8	0.8039	1
Rv0465c	-	PROBABLE TRANSCRIPTIONAL REGULATORY PROTEIN	24	286.6	29.1	-3.3	20636.7	2096.71	-257.5	0	0
Rv0466	-	hypothetical protein Rv0466	8	357.6	185.2	-0.95	8581.5	4445.7	-172.3	0.0513	0.30596
Rv0467	icl	isocitrate lyase	18	51.6	0	-5.72	2786.4	0	-51.6	0	0
Rv0468	fadB2	3-hydroxybutyryl-CoA dehydrogenase	10	103.6	94.8	-0.13	3106.9	2843.47	-8.8	0.8008	1
Rv0469	umaA	POSSIBLE MYCOLIC ACID SYNTHASE UMAA	21	115.4	76.1	-0.6	7272.3	4792.19	-39.4	0.17	0.6393
Rv0470A	-	hypothetical protein Rv0470A	11	330.9	242	-0.45	10920.5	7987.44	-88.9	0.2597	0.77444
Rv0470c	pcaA	MYCOLIC ACID SYNTHASE PCAA (CYCLOPROPANE SYNTHASE)	10	78.9	0.7	-6.87	2367.1	20.18	-78.2	0	0
Rv0471c	-	hypothetical protein Rv0471c	12	431.9	435.2	0.01	15549.9	15667.1	3.3	0.9778	1
Rv0472c	-	PROBABLE TRANSCRIPTIONAL REGULATORY PROTEIN (POSSIBLY TETR-FAMILY)	9	134.8	32.4	-2.06	3640	875.68	-102.4	0.0003	0.00429
Rv0473	-	POSSIBLE CONSERVED TRANSMEMBRANE PROTEIN	14	242.4	268.4	0.15	10180.2	11272.8	26	0.7497	1
Rv0474	-	PROBABLE TRANSCRIPTIONAL REGULATORY PROTEIN	7	477.3	368.3	-0.37	10024.2	7734.74	-109	0.4183	0.92659
Rv0475	hbhA	IRON-REGULATED HEPARIN BINDING HEMAGGLUTININ HBHA (ADHESIN)	9	195.3	86	-1.18	5274.4	2323.1	-109.3	0.0245	0.17582
Rv0476	-	POSSIBLE CONSERVED TRANSMEMBRANE PROTEIN	5	468.1	512	0.13	7022.1	7680.12	43.9	0.8186	1
Rv0477	-	POSSIBLE CONSERVED SECRETED PROTEIN	5	535.7	540.7	0.01	8036	8110.46	5	0.9849	1
Rv0478	deoC	deoxyribose-phosphate aldolase	3	187	242.3	0.37	1682.9	2180.49	55.3	0.622	1
Rv0479c	-	PROBABLE CONSERVED MEMBRANE PROTEIN	12	13.9	0	-3.9	500.9	0	-13.9	0.2395	0.75067
Rv0480c	-	POSSIBLE AMIDOHYDROLASE	14	177.6	189	0.09	7459.2	7938.22	11.4	0.8439	1
Rv0481c	-	hypothetical protein Rv0481c	11	299.4	384.4	0.36	9881.7	12685.8	85	0.3916	0.91207
Rv0482	murB	UDP-N-acetylenolpyruvoylglucosamine reductase	10	0	0	0	0	0	0	1	1
Rv0483	lprQ	PROBABLE CONSERVED LIPOPROTEIN LPRQ	24	474.1	348.7	-0.44	34137.7	25107.5	-125.4	0.1067	0.49037
Rv0484c	-	PROBABLE SHORT-CHAIN TYPE OXIDOREDUCTASE	8	280.9	308.7	0.14	6742.1	7409.03	27.8	0.7524	1
Rv0485	-	POSSIBLE TRANSCRIPTIONAL REGULATORY PROTEIN	21	270.3	23.2	-3.54	17031.6	1461.96	-247.1	0	0
Rv0486	-	MANNOSYLTRANSFERASE	11	117.8	10.9	-3.44	3888.2	358.29	-107	0	0
Rv0487	-	hypothetical protein Rv0487	9	357.5	470.5	0.4	9652.4	12702.4	113	0.2449	0.75634
Rv0488	-	PROBABLE CONSERVED INTEGRAL MEMBRANE PROTEIN	9	184.3	242.1	0.39	4975.6	6536.54	57.8	0.6057	1
Rv0489	gpm1	phosphoglyceromutase	11	5.3	0	-2.66	174.9	0	-5.3	0	0
Rv0490	senX3	PUTATIVE TWO COMPONENT SENSOR HISTIDINE KINASE SENX3	16	120.5	58.1	-1.05	5783.6	2789.79	-62.4	0.0231	0.16819
Rv0491	regX3	TWO COMPONENT SENSORY TRANSDUCTION PROTEIN REGX3 (TRANSCRIPTIONAL REGULATORY PROTEIN) (PROBABLY LUXR-FAMILY)	8	323.4	179.4	-0.85	7760.8	4305.75	-144	0.4121	0.92333
Rv0492A	-	hypothetical protein Rv0492A	4	268.4	181.9	-0.56	3220.8	2182.8	-86.5	0.2042	0.70005
Rv0492c	-	PROBABLE OXIDOREDUCTASE GMC-TYPE	14	255.9	317.3	0.31	10749.8	13327.1	61.4	0.3562	0.88276
Rv0493c	-	hypothetical protein Rv0493c	16	262.6	196.9	-0.42	12605.3	9452.89	-65.7	0.2941	0.81152
Rv0494	-	PROBABLE TRANSCRIPTIONAL REGULATORY PROTEIN (PROBABLY GNTR-FAMILY)	6	102.4	77.5	-0.4	1842.3	1394.26	-24.9	0.4578	0.95835
Rv0495c	-	hypothetical protein Rv0495c	11	65.7	34.2	-0.94	2169	1129.56	-31.5	0.2163	0.71443
Rv0496	-	hypothetical protein Rv0496	8	102	57.7	-0.82	2448.7	1385.85	-44.3	0.0993	0.46723
Rv0497	-	PROBABLE CONSERVED TRANSMEMBRANE PROTEIN	12	95.2	104.9	0.14	3428.5	3777.15	9.7	0.9364	1
Rv0498	-	hypothetical protein Rv0498	11	153.6	228.1	0.57	5067.2	7526.41	74.5	0.2144	0.71203
Rv0499	-	hypothetical protein Rv0499	5	219.3	268.4	0.29	3289.8	4026.02	49.1	0.5931	1
Rv0500	proC	pyrroline-5-carboxylate reductase	11	0.1	0	-0.17	4.1	0	-0.1	1	1
Rv0500A	-	hypothetical protein Rv0500A	3	75.2	77.9	0.05	677	700.82	2.6	0.9579	1
Rv0500B	-	hypothetical protein Rv0500B	1	228.8	13.6	-4.08	686.3	40.67	-215.2	0.1008	0.47095
Rv0501	galE2	POSSIBLE UDP-GLUCOSE 4-EPIMERASE GALE2 (GALACTOWALDENASE) (UDP-GALACTOSE 4-EPIMERASE) (URIDINE DIPHOSPHATE GALACTOSE 4-EPIMERASE) (URIDINE DIPHOSPHO-GALACTOSE 4-EPIMERASE)	23	136.9	172.4	0.33	9445.5	11893.7	35.5	0.394	0.91475
Rv0502	-	hypothetical protein Rv0502	16	162.7	223.5	0.46	7808.5	10728.4	60.8	0.2076	0.7041
Rv0503c	cmaA2	CYCLOPROPANE-FATTY-ACYL-PHOSPHOLIPID SYNTHASE 2 CMAA2 (CYCLOPROPANE FATTY ACID SYNTHASE) (CFA SYNTHASE) (CYCLOPROPANE MYCOLIC ACID SYNTHASE 2) (MYCOLIC ACID TRANS-CYCLOPROPANE SYNTHETASE)	19	541.3	723.3	0.42	30856.2	41227.6	182	0.1442	0.58974
Rv0504c	-	hypothetical protein Rv0504c	8	13.5	0	-3.86	324.6	0	-13.5	0	0
Rv0505c	serB1	POSSIBLE PHOSPHOSERINE PHOSPHATASE SERB1 (PSP) (O-PHOSPHOSERINE PHOSPHOHYDROLASE) (PSPASE)	19	41.5	13.7	-1.6	2365.2	780.62	-27.8	0.0189	0.14364
Rv0506	mmpS2	PROBABLE CONSERVED MEMBRANE PROTEIN MMPS2	8	375.5	385.3	0.04	9012.6	9246.95	9.8	0.9384	1
Rv0507	mmpL2	PROBABLE CONSERVED TRANSMEMBRANE TRANSPORT PROTEIN MMPL2	79	135.1	94.4	-0.52	32018.3	22376.6	-40.7	0.0621	0.34948
Rv0508	-	hypothetical protein Rv0508	6	152.8	60.3	-1.34	2749.5	1085.44	-92.4	0.1442	0.58974
Rv0509	hemA	glutamyl-tRNA reductase	19	0	0	0	0	0	0	1	1
Rv0510	hemC	porphobilinogen deaminase	10	0	0	0	0	0	0	1	1
Rv0511	hemD	PROBABLE UROPORPHYRIN-III C-METHYLTRANSFERASE HEMD (UROPORPHYRINOGEN III METHYLASE) (UROGEN III METHYLASE) (SUMT) (UROGEN III METHYLASE) (UROM)	16	0	0	0	0	0	0	1	1
Rv0512	hemB	delta-aminolevulinic acid dehydratase	18	0	0	0	0	0	0	1	1
Rv0513	-	POSSIBLE CONSERVED TRANSMEMBRANE PROTEIN	6	220.3	64.4	-1.77	3965	1159.77	-155.8	0.0627	0.34989
Rv0514	-	POSSIBLE TRANSMEMBRANE PROTEIN	1	510.4	381.6	-0.42	1531.1	1144.78	-128.8	0.2721	0.79018
Rv0516c	-	hypothetical protein Rv0516c	7	376.1	525.3	0.48	7899.1	11032.1	149.2	0.361	0.88913
Rv0517	-	POSSIBLE MEMBRANE ACYLTRANSFERASE	17	412.4	729.4	0.82	21030	37197.1	317	0.0138	0.11124
Rv0518	-	POSSIBLE EXPORTED PROTEIN	10	251.3	278	0.15	7537.7	8340.3	26.8	0.7296	1
Rv0519c	-	POSSIBLE CONSERVED MEMBRANE PROTEIN	8	496.5	370.5	-0.42	11915.6	8893.03	-125.9	0.4681	0.96475
Rv0520	-	POSSIBLE METHYLTRANSFERASE/METHYLASE (FRAGMENT)	4	363.9	452.3	0.31	4367.3	5427.69	88.4	0.6545	1
Rv0521	-	POSSIBLE METHYLTRANSFERASE/METHYLASE (FRAGMENT)	4	179.4	168.3	-0.09	2152.2	2019.27	-11.1	0.8602	1
Rv0522	gabP	PROBABLE GABA PERMEASE GABP (4-AMINO BUTYRATE TRANSPORT CARRIER) (GAMA-AMINOBUTYRATE PERMEASE)	19	235.7	223.8	-0.07	13433.2	12758.5	-11.8	0.8403	1
Rv0523c	-	hypothetical protein Rv0523c	8	191.6	159.9	-0.26	4598.3	3838.35	-31.7	0.751	1
Rv0524	hemL	glutamate-1-semialdehyde aminotransferase	20	0	0	0	0	0	0	1	1
Rv0525	-	hypothetical protein Rv0525	9	0	0	0	0	0	0	1	1
Rv0526	-	POSSIBLE THIOREDOXIN PROTEIN (THIOL-DISULFIDE INTERCHANGE PROTEIN)	7	0	0	0	0	0	0	1	1
Rv0527	ccdA	POSSIBLE CYTOCHROME C-TYPE BIOGENESIS PROTEIN CCDA	5	0	0	0	0	0	0	1	1
Rv0528	-	PROBABLE CONSERVED TRANSMEMBRANE PROTEIN	15	0.1	0	-0.13	4.3	0	-0.1	1	1
Rv0529	ccsA	POSSIBLE CYTOCHROME C-TYPE BIOGENESIS PROTEIN CCSA	15	0	0	0	0	0	0	1	1
Rv0530	-	hypothetical protein Rv0530	16	293.1	169.7	-0.79	14068.6	8144.3	-123.4	0.0346	0.22706
Rv0531	-	POSSIBLE CONSERVED MEMBRANE PROTEIN	3	12.2	49.2	2.02	109.4	442.85	37	1	1
Rv0533c	fabH	3-oxoacyl-(acyl carrier protein) synthase III	14	250.4	330.8	0.4	10518.4	13892.6	80.3	0.4047	0.91852
Rv0534c	menA	1,4-dihydroxy-2-naphthoate octaprenyltransferase	11	0	0	0	0	0	0	1	1
Rv0535	pnp	5'-methylthioadenosine phosphorylase	9	161	247.1	0.62	4347.2	6672.49	86.1	0.2987	0.81941
Rv0536	galE3	PROBABLE UDP-GLUCOSE 4-EPIMERASE GALE3 (GALACTOWALDENASE) (UDP-GALACTOSE 4-EPIMERASE) (URIDINE DIPHOSPHATE GALACTOSE 4-EPIMERASE) (URIDINE DIPHOSPHO-GALACTOSE 4-EPIMERASE)	12	107.7	58.9	-0.87	3876	2120	-48.8	0.1987	0.69121
Rv0537c	-	PROBABLE INTEGRAL MEMBRANE PROTEIN	18	188.8	330.5	0.81	10197.4	17848	141.7	0.035	0.22819
Rv0538	-	POSSIBLE CONSERVED MEMBRANE PROTEIN	14	106.9	121.2	0.18	4488.4	5088.46	14.3	0.7106	1
Rv0539	-	PROBABLE DOLICHYL-PHOSPHATE SUGAR SYNTHASE (DOLICHOL-PHOSPHATE SUGAR SYNTHETASE) (DOLICHOL-PHOSPHATE SUGAR TRANSFERASE) (SUGAR PHOSPHORYLDOLICHOL SYNTHASE)	6	99.3	87.2	-0.19	1787.7	1569.58	-12.1	0.791	1
Rv0540	-	hypothetical protein Rv0540	10	48.3	74.6	0.63	1449.4	2238.34	26.3	0.4285	0.93529
Rv0541c	-	PROBABLE CONSERVED INTEGRAL MEMBRANE PROTEIN	17	0.4	0	-0.48	20.3	0	-0.4	0.0502	0.30211
Rv0542c	menE	O-succinylbenzoic acid--CoA ligase	14	0	0	0	0	0	0	1	1
Rv0543c	-	hypothetical protein Rv0543c	2	0	0	0	0	0	0	1	1
Rv0544c	-	POSSIBLE CONSERVED TRANSMEMBRANE PROTEIN	6	393.5	123.2	-1.68	7082.6	2217.2	-270.3	0.0305	0.20522
Rv0545c	pitA	PROBABLE LOW-AFFINITY INORGANIC PHOSPHATE TRANSPORTER INTEGRAL MEMBRANE PROTEIN PITA	14	148	51.5	-1.52	6215.9	2163.92	-96.5	0.0029	0.03061
Rv0546c	-	hypothetical protein Rv0546c	7	287.8	161.2	-0.84	6043.7	3384.41	-126.6	0.1676	0.63606
Rv0547c	-	short chain dehydrogenase	10	288	404.2	0.49	8641.5	12124.6	116.1	0.2351	0.7463
Rv0548c	menB	naphthoate synthase	10	0	0	0	0	0	0	1	1
Rv0549c	-	hypothetical protein Rv0549c	4	144.2	116.7	-0.31	1730.8	1400.28	-27.5	0.7409	1
Rv0550c	-	hypothetical protein Rv0550c	3	383.9	293.3	-0.39	3454.8	2639.5	-90.6	0.6945	1
Rv0551c	fadD8	acyl-CoA synthetase	28	123.2	191.1	0.63	10351.2	16054.5	67.9	0.067	0.36975
Rv0552	-	hypothetical protein Rv0552	18	116.1	212	0.87	6268.4	11449.7	95.9	0.0533	0.31367
Rv0553	menC	O-succinylbenzoate synthase	7	0	0	0	0	0	0	1	1
Rv0554	bpoC	POSSIBLE PEROXIDASE BPOC (NON-HAEM PEROXIDASE)	13	157.1	661.1	2.07	6127.9	25783.5	504	0.0004	0.00554
Rv0555	menD	2-succinyl-6-hydroxy-2,4-cyclohexadiene-1-carboxylic acid synthase/2-oxoglutarate decarboxylase	15	0	0	0	0	0	0	1	1
Rv0556	-	PROBABLE CONSERVED TRANSMEMBRANE PROTEIN	12	0.7	4.6	2.78	24.3	166.55	4	0.5034	0.96724
Rv0557	pimB	MANNOSYLTRANSFERASE PIMB	13	32.5	28	-0.22	1268.7	1092.97	-4.5	0.8401	1
Rv0558	ubiE	ubiquinone/menaquinone biosynthesis methyltransferase	13	0	0	0	0	0	0	1	1
Rv0559c	-	POSSIBLE CONSERVED SECRETED PROTEIN	6	245.6	419.9	0.77	4420.8	7557.95	174.3	0.2479	0.75972
Rv0560c	-	POSSIBLE BENZOQUINONE METHYLTRANSFERASE (METHYLASE)	12	91.2	105.9	0.22	3282.8	3811.66	14.7	0.6977	1
Rv0561c	-	POSSIBLE OXIDOREDUCTASE	18	79.2	5.4	-3.87	4275.3	292.41	-73.8	0	0
Rv0562	grcC1	PROBABLE POLYPRENYL-DIPHOSPHATE SYNTHASE GRCC1 (POLYPRENYL PYROPHOSPHATE SYNTHETASE)	13	0	0	0	0	0	0	1	1
Rv0563	htpX	heat shock protein HtpX	11	46.3	3.1	-3.88	1526.6	103.54	-43.1	0	0
Rv0564c	gpsA	NAD(P)H-dependent glycerol-3-phosphate dehydrogenase	11	175.3	307.3	0.81	5785	10142.3	132	0.0696	0.38146
Rv0565c	-	PROBABLE MONOOXYGENASE	34	154.4	174.5	0.18	15752.1	17797.6	20.1	0.5053	0.96884
Rv0566c	-	nucleotide-binding protein	4	149.1	86.8	-0.78	1789.5	1041.74	-62.3	0.4641	0.96345
Rv0567	-	PROBABLE METHYLTRANSFERASE/METHYLASE	16	189.5	209.9	0.15	9095	10077.1	20.5	0.6567	1
Rv0568	cyp135B1	POSSIBLE CYTOCHROME P450 135B1 CYP135B1	12	242.5	194.5	-0.32	8729	7003.09	-47.9	0.4859	0.96475
Rv0569	-	hypothetical protein Rv0569	3	340.3	521.1	0.61	3063	4689.63	180.7	0.3153	0.83173
Rv0570	nrdZ	PROBABLE RIBONUCLEOSIDE-DIPHOSPHATE REDUCTASE (LARGE SUBUNIT) NRDZ (RIBONUCLEOTIDE REDUCTASE)	34	85.4	74.5	-0.2	8709.9	7602.66	-10.9	0.5556	0.99634
Rv0571c	-	hypothetical protein Rv0571c	12	62.2	44	-0.5	2239.3	1583.69	-18.2	0.5425	0.99303
Rv0572c	-	hypothetical protein Rv0572c	7	389.3	371.8	-0.07	8175.1	7808.35	-17.5	0.8993	1
Rv0573c	-	nicotinate phosphoribosyltransferase	14	111.3	104.8	-0.09	4672.7	4402.39	-6.4	0.8339	1
Rv0574c	-	hypothetical protein Rv0574c	19	167.2	132.4	-0.34	9530.8	7549.3	-34.8	0.3977	0.91749
Rv0575c	-	hypothetical protein Rv0575c	11	235.8	297.2	0.33	7782.8	9807.45	61.4	0.5164	0.9779
Rv0576	-	PROBABLE TRANSCRIPTIONAL REGULATORY PROTEIN (POSSIBLY ARSR-FAMILY)	18	109.4	153.1	0.49	5908.4	8269.59	43.7	0.2566	0.7727
Rv0577	TB27.3	hypothetical protein Rv0577	12	247	312.8	0.34	8893.7	11261.9	65.8	0.5795	1
Rv0579	-	hypothetical protein Rv0579	11	116.8	252.1	1.11	3853.4	8320.49	135.4	0.0711	0.3865
Rv0580c	-	hypothetical protein Rv0580c	7	112.1	91.8	-0.29	2353.1	1928.11	-20.2	0.6386	1
Rv0581	-	hypothetical protein Rv0581	4	234.8	225.4	-0.06	2817.4	2704.38	-9.4	0.9529	1
Rv0582	-	hypothetical protein Rv0582	9	68.1	79.4	0.22	1838.9	2143.76	11.3	0.7243	1
Rv0583c	lpqN	PROBABLE CONSERVED LIPOPROTEIN LPQN	7	196.1	226.6	0.21	4118.3	4758.14	30.5	0.598	1
Rv0584	-	POSSIBLE CONSERVED EXPORTED PROTEIN	56	81.2	99.3	0.29	13645.5	16686.2	18.1	0.273	0.79047
Rv0585c	-	PROBABLE CONSERVED INTEGRAL MEMBRANE PROTEIN	34	78.7	91.4	0.22	8022.7	9320.5	12.7	0.6605	1
Rv0586	-	PROBABLE TRANSCRIPTIONAL REGULATORY PROTEIN (GNTR-FAMILY)	10	14.5	98.1	2.76	435.9	2943.03	83.6	0.1724	0.64589
Rv0587	yrbE2A	CONSERVED HYPOTHETICAL INTEGRAL MEMBRANE PROTEIN YRBE2A	11	91.2	150.3	0.72	3010.4	4961.44	59.1	0.4067	0.92148
Rv0588	yrbE2B	CONSERVED HYPOTHETICAL INTEGRAL MEMBRANE PROTEIN YRBE2B	13	65.2	78.9	0.27	2544.1	3075.54	13.6	0.6536	1
Rv0589	mce2A	MCE-FAMILY PROTEIN MCE2A	23	66.7	80.5	0.27	4605.1	5554.34	13.8	0.5279	0.98491
Rv0590	mce2B	MCE-FAMILY PROTEIN MCE2B	9	76.9	67	-0.2	2075.1	1808.79	-9.9	0.7804	1
Rv0590A	-	MCE-FAMILY RELATED PROTEIN	7	49.1	28.8	-0.77	1030.2	605.38	-20.2	0.3484	0.87704
Rv0591	mce2C	MCE-FAMILY PROTEIN MCE2C	21	99.3	168.9	0.77	6256.6	10642.8	69.6	0.0816	0.41844
Rv0592	mce2D	MCE-FAMILY PROTEIN MCE2D	27	58.1	92.7	0.67	4702.2	7505.78	34.6	0.0821	0.41877
Rv0593	lprL	POSSIBLE MCE-FAMILY LIPOPROTEIN LPRL (MCE-FAMILY LIPOPROTEIN MCE2E)	17	97.6	96.3	-0.02	4975.7	4909.06	-1.3	0.9574	1
Rv0594	mce2F	MCE-FAMILY PROTEIN MCE2F	28	232.8	219.5	-0.08	19551.8	18441.6	-13.2	0.7347	1
Rv0595c	-	hypothetical protein Rv0595c	6	227.5	206.9	-0.14	4095.7	3723.9	-20.7	0.8115	1
Rv0596c	-	hypothetical protein Rv0596c	4	25.2	20.8	-0.28	301.8	249.14	-4.4	0.8114	1
Rv0597c	-	hypothetical protein Rv0597c	11	178.1	247.5	0.48	5876.1	8167.96	69.4	0.3444	0.87107
Rv0598c	-	hypothetical protein Rv0598c	7	142.8	154.9	0.12	2998.8	3252.53	12.1	0.8698	1
Rv0599c	-	hypothetical protein Rv0599c	6	49.3	56.8	0.2	886.9	1022.04	7.5	0.8135	1
Rv0600c	-	PROBABLE TWO COMPONENT SENSOR KINASE -SECOND PART	2	337.8	355.2	0.07	2026.8	2131.27	17.4	0.9397	1
Rv0601c	-	PROBABLE TWO COMPONENT SENSOR KINASE -FIRST PART	4	70	99.2	0.5	840.5	1190.76	29.2	0.6958	1
Rv0602c	tcrA	PROBABLE TWO COMPONENT DNA BINDING TRANSCRIPTIONAL REGULATORY PROTEIN TCRA	11	111.5	68.4	-0.7	3679.8	2258.08	-43.1	0.1766	0.65524
Rv0603	-	POSSIBLE EXPORTED PROTEIN	1	38.3	49.6	0.37	114.9	148.89	11.3	0.602	1
Rv0604	lpqO	PROBABLE CONSERVED LIPOPROTEIN LPQO	5	210.9	118.6	-0.83	3163.5	1779.56	-92.3	0.3705	0.89619
Rv0605	-	POSSIBLE RESOLVASE	8	257.1	268.2	0.06	6169.9	6437.75	11.2	0.9226	1
Rv0607	-	hypothetical protein Rv0607	1	25	0	-4.7	75.1	0	-25	0.0998	0.46831
Rv0608	-	hypothetical protein Rv0608	2	133.1	52	-1.36	798.7	312.21	-81.1	0.325	0.84205
Rv0609	-	hypothetical protein Rv0609	7	112.6	90.6	-0.31	2364.8	1901.57	-22.1	0.753	1
Rv0609A	-	hypothetical protein Rv0609A	2	15.5	0	-4.04	93	0	-15.5	0.0152	0.12057
Rv0610c	-	hypothetical protein Rv0610c	7	83.5	154.8	0.89	1753.3	3249.81	71.3	0.3332	0.85387
Rv0611c	-	hypothetical protein Rv0611c	12	165.8	207.9	0.33	5969.7	7482.98	42	0.486	0.96475
Rv0612	-	hypothetical protein Rv0612	6	111.1	137.6	0.31	2000.5	2477.41	26.5	0.7234	1
Rv0613c	-	hypothetical protein Rv0613c	16	214	314.4	0.55	10273.8	15092.2	100.4	0.1301	0.55877
Rv0614	-	hypothetical protein Rv0614	13	186.3	196.5	0.08	7265	7665.31	10.3	0.8596	1
Rv0615	-	PROBABLE INTEGRAL MEMBRANE PROTEIN	3	139	379.8	1.45	1250.7	3417.92	240.8	0.2725	0.79018
Rv0616c	-	hypothetical protein Rv0616c	5	158.3	328.1	1.05	2374.1	4921.17	169.8	0.3303	0.85081
Rv0617	-	hypothetical protein Rv0617	3	263	322	0.29	2367.4	2898.15	59	0.7649	1
Rv0618	galTa	PROBABLE GALACTOSE-1-PHOSPHATE URIDYLYLTRANSFERASE GALTA	6	38.6	197.2	2.35	694.4	3549.17	158.6	0.0532	0.31354
Rv0619	galTb	PROBABLE GALACTOSE-1-PHOSPHATE URIDYLYLTRANSFERASE GALTB	12	25.4	19.3	-0.4	913.5	694.32	-6.1	0.6377	1
Rv0620	galK	galactokinase	7	21.1	15.9	-0.41	444.1	333.52	-5.3	0.7287	1
Rv0621	-	POSSIBLE MEMBRANE PROTEIN	9	91.1	119.5	0.39	2461	3225.41	28.3	0.7184	1
Rv0622	-	POSSIBLE MEMBRANE PROTEIN	11	97.3	72.7	-0.42	3209.3	2399.07	-24.6	0.5481	0.99634
Rv0623	-	hypothetical protein Rv0623	2	24.3	15.8	-0.62	145.9	95.06	-8.5	0.5432	0.99303
Rv0624	-	hypothetical protein Rv0624	6	150.2	228.9	0.61	2702.8	4119.52	78.7	0.5814	1
Rv0625c	-	PROBABLE CONSERVED TRANSMEMBRANE PROTEIN	10	115.1	149.7	0.38	3453.1	4491.98	34.6	0.6073	1
Rv0626	-	hypothetical protein Rv0626	4	44.2	47.3	0.1	530.1	567.22	3.1	0.9914	1
Rv0627	-	hypothetical protein Rv0627	1	14.5	242.5	4.06	43.6	727.44	227.9	0.0329	0.21662
Rv0628c	-	hypothetical protein Rv0628c	3	221.8	357.6	0.69	1996.2	3218.11	135.8	0.6351	1
Rv0629c	recD	PROBABLE EXONUCLEASE V (ALPHA CHAIN) RECD (EXODEOXYRIBONUCLEASE V ALPHA CHAIN) (EXODEOXYRIBONUCLEASE V POLYPEPTIDE)	15	41.2	56.1	0.45	1852.6	2522.52	14.9	0.5184	0.97974
Rv0630c	recB	PROBABLE EXONUCLEASE V (BETA CHAIN) RECB (EXODEOXYRIBONUCLEASE V BETA CHAIN)(EXODEOXYRIBONUCLEASE V POLYPEPTIDE) (CHI-SPECIFIC ENDONUCLEASE)	31	63.5	105.1	0.73	5908.2	9774.31	41.6	0.1217	0.53596
Rv0631c	recC	PROBABLE EXONUCLEASE V (GAMMA CHAIN) RECC (EXODEOXYRIBONUCLEASE V GAMMA CHAIN)(EXODEOXYRIBONUCLEASE V POLYPEPTIDE)	17	95.4	140.5	0.56	4863.1	7166.76	45.2	0.2662	0.78156
Rv0632c	echA3	enoyl-CoA hydratase	10	109.6	212.5	0.96	3287.4	6374.51	102.9	0.1332	0.56642
Rv0633c	-	POSSIBLE EXPORTED PROTEIN	12	213.5	252.7	0.24	7684.3	9097.45	39.3	0.5094	0.9715
Rv0634A	-	hypothetical protein Rv0634A	6	118.7	34.2	-1.8	2136.6	615.03	-84.5	0.0153	0.12089
Rv0634B	rpmG	50S ribosomal protein L33	3	0.4	0	-0.52	3.9	0	-0.4	1	1
Rv0634c	-	POSSIBLE GLYOXALASE II (HYDROXYACYLGLUTATHIONE HYDROLASE) (GLX II)	12	183.9	167.7	-0.13	6620.9	6037.55	-16.2	0.7184	1
Rv0635	-	hypothetical protein Rv0635	14	0	0	0	0	0	0	1	1
Rv0636	-	hypothetical protein Rv0636	6	0	0	0	0	0	0	1	1
Rv0637	-	hypothetical protein Rv0637	6	1.1	0	-1.1	20.5	0	-1.1	0.4822	0.96475
Rv0638	secE	preprotein translocase subunit SecE	9	0	0	0	0	0	0	1	1
Rv0639	nusG	transcription antitermination protein NusG	11	0	0	0	0	0	0	1	1
Rv0640	rplK	50S ribosomal protein L11	5	0	0	0	0	0	0	1	1
Rv0641	rplA	50S ribosomal protein L1	6	0	0	0	0	0	0	1	1
Rv0642c	mmaA4	METHOXY MYCOLIC ACID SYNTHASE 4 MMAA4 (METHYL MYCOLIC ACID SYNTHASE 4) (MMA4) (HYDROXY MYCOLIC ACID SYNTHASE)	16	109	37.1	-1.55	5230.7	1781.63	-71.9	0.0047	0.04642
Rv0643c	mmaA3	METHOXY MYCOLIC ACID SYNTHASE 3 MMAA3 (METHYL MYCOLIC ACID SYNTHASE 3) (MMA3) (HYDROXY MYCOLIC ACID SYNTHASE)	20	326	341.5	0.07	19562.1	20488.1	15.4	0.8202	1
Rv0644c	mmaA2	METHOXY MYCOLIC ACID SYNTHASE 2 MMAA2 (METHYL MYCOLIC ACID SYNTHASE 2) (MMA2) (HYDROXY MYCOLIC ACID SYNTHASE)	9	459	996	1.12	12391.7	26891.2	537	0.0245	0.17582
Rv0645c	mmaA1	METHOXY MYCOLIC ACID SYNTHASE 1 MMAA1 (METHYL MYCOLIC ACID SYNTHASE 1) (MMA1) (HYDROXY MYCOLIC ACID SYNTHASE)	16	357.7	576.8	0.69	17167.8	27686.1	219.1	0.0134	0.10889
Rv0646c	lipG	PROBABLE LIPASE/ESTERASE LIPG	9	204	313.3	0.62	5507.6	8458.1	109.3	0.1924	0.68319
Rv0647c	-	hypothetical protein Rv0647c	11	0	0	0	0	0	0	1	1
Rv0648	-	ALPHA-MANNOSIDASE	35	163	329.1	1.01	17110	34556.5	166.2	0.0075	0.06911
Rv0649	fabD2	POSSIBLE MALONYL COA-ACYL CARRIER PROTEIN TRANSACYLASE FABD2 (MCT)	4	93.2	108.6	0.22	1118.5	1303.19	15.4	0.8272	1
Rv0650	-	POSSIBLE SUGAR KINASE	5	109.9	220	1	1648.7	3300.23	110.1	0.2104	0.70721
Rv0651	rplJ	50S ribosomal protein L10	5	0	0	0	0	0	0	1	1
Rv0652	rplL	50S ribosomal protein L7/L12	0	0	0	0	0	0	0	1	1
Rv0653c	-	POSSIBLE TRANSCRIPTIONAL REGULATORY PROTEIN (PROBABLY TETR-FAMILY)	10	140.4	151.4	0.11	4213.4	4542.16	11	0.8418	1
Rv0654	-	PROBABLE DIOXYGENASE	25	323	373.2	0.21	24226.3	27993.5	50.2	0.5432	0.99303
Rv0655	mkl	POSSIBLE RIBONUCLEOTIDE-TRANSPORT ATP-BINDING PROTEIN ABC TRANSPORTER MKL	11	219.7	9.2	-4.58	7249.9	304.07	-210.5	0	0
Rv0656c	-	hypothetical protein Rv0656c	4	287.1	355.5	0.31	3444.8	4265.68	68.4	0.495	0.96475
Rv0657c	-	hypothetical protein Rv0657c	1	238.4	121.1	-0.98	715.1	363.44	-117.2	0.4053	0.91883
Rv0658c	-	PROBABLE CONSERVED INTEGRAL MEMBRANE PROTEIN	14	149.5	111.9	-0.42	6278.4	4697.94	-37.6	0.4001	0.91749
Rv0659c	-	hypothetical protein Rv0659c	4	355.1	250.6	-0.5	4261.2	3006.7	-104.5	0.4086	0.92148
Rv0660c	-	hypothetical protein Rv0660c	2	265.1	243.8	-0.12	1590.3	1462.54	-21.3	0.8821	1
Rv0661c	-	hypothetical protein Rv0661c	4	157.9	127.8	-0.31	1895.1	1533.89	-30.1	0.5368	0.99095
Rv0662c	-	hypothetical protein Rv0662c	4	189.3	170.5	-0.15	2272	2046.52	-18.8	0.8115	1
Rv0663	atsD	POSSIBLE ARYLSULFATASE ATSD (ARYL-SULFATE SULPHOHYDROLASE) (ARYLSULPHATASE)	43	91	125.8	0.47	11733	16229.2	34.9	0.1378	0.57857
Rv0664	-	hypothetical protein Rv0664	3	89.2	90.1	0.02	802.4	810.78	0.9	0.9933	1
Rv0665	-	hypothetical protein Rv0665	5	87.1	273.1	1.65	1306.3	4096.69	186	0.0875	0.43532
Rv0666	-	POSSIBLE MEMBRANE PROTEIN	0	0	0	0	0	0	0	1	1
Rv0667	rpoB	DNA-directed RNA polymerase subunit beta	32	0.2	0.1	-1.57	15.9	5.34	-0.1	0.7442	1
Rv0668	rpoC	DNA-directed RNA polymerase subunit beta'	35	0	0	0	0	0	0	1	1
Rv0669c	-	POSSIBLE HYDROLASE	32	177.3	211.7	0.26	17016.5	20325.4	34.5	0.3003	0.81941
Rv0670	end	endonuclease IV	5	247.2	244.7	-0.01	3707.4	3671.03	-2.4	0.9833	1
Rv0671	lpqP	POSSIBLE CONSERVED LIPOPROTEIN LPQP	12	151.8	133	-0.19	5463.2	4787.95	-18.8	0.7075	1
Rv0672	fadE8	PROBABLE ACYL-CoA DEHYDROGENASE FADE8	23	158.1	139	-0.19	10908.7	9591.52	-19.1	0.6114	1
Rv0673	echA4	enoyl-CoA hydratase	8	158.1	309.2	0.97	3795.3	7419.63	151	0.1669	0.63604
Rv0674	-	hypothetical protein Rv0674	6	17.4	29.8	0.78	312.5	537.14	12.5	0.5645	0.99918
Rv0675	echA5	enoyl-CoA hydratase	4	35.1	48.8	0.48	420.7	585.29	13.7	0.6191	1
Rv0676c	mmpL5	PROBABLE CONSERVED TRANSMEMBRANE TRANSPORT PROTEIN MMPL5	31	243.2	211.6	-0.2	22618.1	19678.4	-31.6	0.4476	0.95284
Rv0677c	mmpS5	POSSIBLE CONSERVED MEMBRANE PROTEIN MMPS5	6	240.4	317.6	0.4	4326.4	5717.62	77.3	0.625	1
Rv0678	-	hypothetical protein Rv0678	5	303.5	328.4	0.11	4553	4925.82	24.9	0.8598	1
Rv0679c	-	CONSERVED HYPOTHETICAL THREONINE RICH PROTEIN	6	179.1	261.7	0.55	3223.4	4711.31	82.7	0.4032	0.91752
Rv0680c	-	PROBABLE CONSERVED TRANSMEMBRANE PROTEIN	3	364	309.4	-0.23	3276.4	2784.18	-54.7	0.6868	1
Rv0681	-	PROBABLE TRANSCRIPTIONAL REGULATORY PROTEIN (POSSIBLY TETR-FAMILY)	11	163.1	417.7	1.36	5383.7	13784.9	254.6	0.0095	0.08276
Rv0682	rpsL	30S ribosomal protein S12	7	0	0	0	0	0	0	1	1
Rv0683	rpsG	30S ribosomal protein S7	4	0	0	0	0	0	0	1	1
Rv0684	fusA1	elongation factor G	29	0	0	0	0	0	0	1	1
Rv0685	tuf	elongation factor Tu	11	0	0	0	0	0	0	1	1
Rv0686	-	PROBABLE MEMBRANE PROTEIN	8	366.2	357.2	-0.04	8788.3	8573.48	-9	0.9353	1
Rv0687	fabG	3-ketoacyl-(acyl-carrier-protein) reductase	15	53.2	91.3	0.78	2392.4	4109.14	38.1	0.0924	0.45153
Rv0688	-	PUTATIVE FERREDOXIN REDUCTASE	17	98.3	156.4	0.67	5011.6	7976.52	58.1	0.2922	0.80908
Rv0689c	-	hypothetical protein Rv0689c	3	164.2	155.5	-0.08	1477.6	1399.26	-8.7	0.9654	1
Rv0690c	-	hypothetical protein Rv0690c	17	112.5	151.7	0.43	5737.9	7736.65	39.2	0.3805	0.90578
Rv0691c	-	PROBABLE TRANSCRIPTIONAL REGULATORY PROTEIN	9	188.2	289.4	0.62	5081.9	7812.73	101.1	0.3137	0.83057
Rv0692	-	hypothetical protein Rv0692	6	63.8	119.7	0.91	1148.8	2154.86	55.9	0.2467	0.75963
Rv0693	pqqE	PROBABLE COENZYME PQQ SYNTHESIS PROTEIN E PQQE (COENZYME PQQ SYNTHESIS PROTEIN III)	17	78.5	47.7	-0.72	4002.9	2434.34	-30.8	0.1571	0.61614
Rv0694	lldD1	POSSIBLE L-LACTATE DEHYDROGENASE (CYTOCHROME) LLDD1	16	38.1	26.1	-0.54	1827.1	1253.82	-11.9	0.5406	0.99303
Rv0695	-	hypothetical protein Rv0695	10	21.7	29.1	0.42	650.9	872.47	7.4	0.865	1
Rv0696	-	PROBABLE MEMBRANE SUGAR TRANSFERASE	23	34.4	68.7	1	2373.3	4740.32	34.3	0.2637	0.77799
Rv0697	-	PROBABLE DEHYDROGENASE	25	13.7	17.6	0.36	1027.9	1322.35	3.9	0.6963	1
Rv0698	-	hypothetical protein Rv0698	11	22.2	11.9	-0.9	733.2	392.46	-10.3	0.422	0.92968
Rv0699	-	hypothetical protein Rv0699	2	21.4	0	-4.49	128.5	0	-21.4	0.1856	0.672
Rv0700	rpsJ	30S ribosomal protein S10	6	0	0	0	0	0	0	1	1
Rv0701	rplC	50S ribosomal protein L3	15	0	0	0	0	0	0	1	1
Rv0702	rplD	50S ribosomal protein L4	11	0	0	0	0	0	0	1	1
Rv0703	rplW	50S ribosomal protein L23	4	0	0	0	0	0	0	1	1
Rv0704	rplB	50S ribosomal protein L2	16	0	0	0	0	0	0	1	1
Rv0705	rpsS	30S ribosomal protein S19	2	0	0	0	0	0	0	1	1
Rv0706	rplV	50S ribosomal protein L22	4	0	0	0	0	0	0	1	1
Rv0707	rpsC	30S ribosomal protein S3	14	0	0	0	0	0	0	1	1
Rv0708	rplP	50S ribosomal protein L16	8	0	0	0	0	0	0	1	1
Rv0709	rpmC	50S ribosomal protein L29	4	0	0	0	0	0	0	1	1
Rv0710	rpsQ	30S ribosomal protein S17	9	0	0	0	0	0	0	1	1
Rv0711	atsA	POSSIBLE ARYLSULFATASE ATSA (ARYL-SULFATE SULPHOHYDROLASE) (ARYLSULPHATASE)	42	192.5	226.5	0.23	24260	28538.9	34	0.4167	0.92659
Rv0712	-	hypothetical protein Rv0712	18	93.3	21.3	-2.13	5038	1149.19	-72	0.0023	0.02528
Rv0713	-	PROBABLE CONSERVED TRANSMEMBRANE PROTEIN	16	292.2	152.1	-0.94	14025.2	7299.6	-140.1	0.0698	0.38151
Rv0714	rplN	50S ribosomal protein L14	4	0	0	0	0	0	0	1	1
Rv0715	rplX	50S ribosomal protein L24	5	0	0	0	0	0	0	1	1
Rv0716	rplE	50S ribosomal protein L5	4	0	0	0	0	0	0	1	1
Rv0717	rpsN	30S ribosomal protein S14	2	0	0	0	0	0	0	1	1
Rv0718	rpsH	30S ribosomal protein S8	9	0	0	0	0	0	0	1	1
Rv0719	rplF	50S ribosomal protein L6	12	0	0	0	0	0	0	1	1
Rv0720	rplR	50S ribosomal protein L18	4	0	0	0	0	0	0	1	1
Rv0721	rpsE	30S ribosomal protein S5	9	0	0	0	0	0	0	1	1
Rv0722	rpmD	50S ribosomal protein L30	1	1.3	0	-1.2	3.9	0	-1.3	1	1
Rv0723	rplO	50S ribosomal protein L15	2	0	0	0	0	0	0	1	1
Rv0724	sppA	POSSIBLE PROTEASE IV SPPA (ENDOPEPTIDASE IV) (SIGNAL PEPTIDE PEPTIDASE)	28	114.4	110.8	-0.05	9611.8	9303.6	-3.7	0.9193	1
Rv0724A	-	hypothetical protein Rv0724A	5	74	110.1	0.57	1110.4	1651	36	0.6908	1
Rv0725c	-	hypothetical protein Rv0725c	14	61.3	116.8	0.93	2575.8	4906.75	55.5	0.2084	0.70449
Rv0726c	-	hypothetical protein Rv0726c	14	105.4	122.7	0.22	4427.6	5154.24	17.3	0.7279	1
Rv0727c	fucA	L-fuculose-phosphate aldolase	10	157	221.9	0.5	4710.8	6656.05	64.8	0.3153	0.83173
Rv0728c	serA2	POSSIBLE D-3-PHOSPHOGLYCERATE DEHYDROGENASE SERA2 (PHOSPHOGLYCERATE DEHYDROGENASE) (PGDH)	8	146.6	282.5	0.95	3518.4	6780.11	135.9	0.2043	0.70005
Rv0729	xylB	POSSIBLE D-XYLULOSE KINASE XYLB (XYLULOKINASE) (XYLULOSE KINASE)	17	303.2	337.5	0.15	15463	17212.9	34.3	0.7292	1
Rv0730	-	hypothetical protein Rv0730	1	9	75.1	3.05	27.1	225.36	66.1	0.6876	1
Rv0731c	-	hypothetical protein Rv0731c	9	163	167.5	0.04	4400.9	4522.59	4.5	0.943	1
Rv0732	secY	preprotein translocase subunit SecY	26	0	0	-0.07	3.9	0	0	1	1
Rv0733	adk	adenylate kinase	5	0	0	0	0	0	0	1	1
Rv0734	mapA	methionine aminopeptidase	8	129.2	88.6	-0.55	3101.8	2125.76	-40.7	0.68	1
Rv0735	sigL	RNA polymerase sigma factor SigL	6	334.6	257.2	-0.38	6022.3	4630	-77.3	0.4698	0.96475
Rv0736	-	PROBABLE CONSERVED MEMBRANE PROTEIN	6	5.5	0	-2.71	99.8	0	-5.5	0.0006	0.00775
Rv0737	-	POSSIBLE TRANSCRIPTIONAL REGULATORY PROTEIN	4	161.8	300.1	0.89	1941.3	3600.78	138.3	0.3074	0.82467
Rv0738	-	hypothetical protein Rv0738	1	102.7	417.9	2.02	308.1	1253.69	315.2	0.4013	0.91752
Rv0739	-	hypothetical protein Rv0739	17	248.6	252.3	0.02	12679.1	12865.4	3.7	0.9663	1
Rv0740	-	hypothetical protein Rv0740	10	219.2	231.3	0.08	6574.8	6938.04	12.1	0.8727	1
Rv0743c	-	hypothetical protein Rv0743c	8	481.5	298	-0.69	11555.6	7152.29	-183.5	0.187	0.67462
Rv0744c	-	POSSIBLE TRANSCRIPTIONAL REGULATORY PROTEIN	9	87	69.4	-0.33	2349.8	1872.81	-17.7	0.6088	1
Rv0745	-	hypothetical protein Rv0745	7	185.7	244.2	0.4	3898.9	5127.81	58.5	0.4367	0.94288
Rv0748	-	hypothetical protein Rv0748	2	174.5	259.4	0.57	1046.9	1556.43	84.9	0.4253	0.93136
Rv0749	-	hypothetical protein Rv0749	4	205	282.1	0.46	2459.9	3384.86	77.1	0.4795	0.96475
Rv0749A	-	hypothetical protein Rv0749A	1	268.1	53	-2.34	804.2	158.86	-215.1	0.1021	0.4748
Rv0750	-	hypothetical protein Rv0750	4	147.5	43.8	-1.75	1769.4	525.2	-103.7	0.0788	0.40939
Rv0751c	mmsB	PROBABLE 3-HYDROXYISOBUTYRATE DEHYDROGENASE MMSB (HIBADH)	6	169	98.1	-0.79	3042.2	1765.09	-71	0.3409	0.86526
Rv0752c	fadE9	PROBABLE ACYL-CoA DEHYDROGENASE FADE9	14	34.6	17	-1.02	1453.2	714.12	-17.6	0.1274	0.54954
Rv0753c	mmsA	PROBABLE METHYLMALONATE-SEMIALDEHYDE DEHYDROGENASE MMSA (METHYLMALONIC ACID SEMIALDEHYDE DEHYDROGENASE) (MMSDH)	18	118	149.7	0.34	6370.4	8083.14	31.7	0.4236	0.93019
Rv0756c	-	hypothetical protein Rv0756c	6	355.3	297.6	-0.26	6394.7	5356.93	-57.7	0.7239	1
Rv0757	phoP	POSSIBLE TWO COMPONENT SYSTEM RESPONSE TRANSCRIPTIONAL POSITIVE REGULATOR PHOP	10	200.7	1.8	-6.81	6020	53.72	-198.9	0	0
Rv0758	phoR	POSSIBLE TWO COMPONENT SYSTEM RESPONSE SENSOR KINASE MEMBRANE ASSOCIATED PHOR	16	297.6	24	-3.63	14286.8	1150.62	-273.7	0	0
Rv0759c	-	hypothetical protein Rv0759c	2	158.8	0	-7.32	953	0	-158.8	0.0021	0.02354
Rv0760c	-	hypothetical protein Rv0760c	5	148.3	141.1	-0.07	2224.2	2116.31	-7.2	0.9109	1
Rv0761c	adhB	POSSIBLE ZINC-CONTAINING ALCOHOL DEHYDROGENASE NAD DEPENDENT ADHB	12	201.5	217.4	0.11	7255.8	7827.65	15.9	0.8199	1
Rv0762c	-	hypothetical protein Rv0762c	12	161	291.6	0.86	5794.8	10499.2	130.7	0.093	0.45153
Rv0763c	-	POSSIBLE FERREDOXIN	1	81.5	0	-6.37	244.4	0	-81.5	0.3989	0.91749
Rv0764c	cyp51	CYTOCHROME P450 51 CYP51 (CYPL1) (P450-L1A1) (STEROL 14-ALPHA DEMETHYLASE) (LANOSTEROL 14-ALPHA DEMETHYLASE) (P450-14DM)	16	89.4	93.8	0.07	4290.8	4501.2	4.4	0.9154	1
Rv0765c	-	short chain dehydrogenase	9	23.8	39.5	0.73	642.1	1065.61	15.7	0.748	1
Rv0766c	cyp123	PROBABLE CYTOCHROME P450 123 CYP123	23	40.2	67.5	0.75	2774.9	4658.37	27.3	0.2991	0.81941
Rv0767c	-	hypothetical protein Rv0767c	11	140.4	25.6	-2.45	4633.9	846.1	-114.8	0.0001	0.00155
Rv0768	aldA	PROBABLE ALDEHYDE DEHYDROGENASE NAD DEPENDENT ALDA (ALDEHYDE DEHYDROGENASE	22	30.1	31.2	0.05	1983.5	2059.59	1.2	0.9452	1
Rv0769	-	short chain dehydrogenase	16	86.9	156.4	0.85	4170.5	7506.92	69.5	0.0821	0.41877
Rv0770	-	PROBABLE DEHYDROGENASE/REDUCTASE	7	77	61.2	-0.33	1617.1	1285.96	-15.8	0.6331	1
Rv0771	-	POSSIBLE 4-CARBOXYMUCONOLACTONE DECARBOXYLASE (CMD)	9	89.6	97	0.12	2418.1	2619.8	7.5	0.8395	1
Rv0772	purD	phosphoribosylamine--glycine ligase	20	0	0	0	0	0	0	1	1
Rv0773c	ggtA	PROBABLE BIFUNCTIONAL ACYLASE GGTA: CEPHALOSPORIN ACYLASE (GL-7ACA ACYLASE) + GAMMA-GLUTAMYLTRANSPEPTIDASE (GGT)	19	42.8	73.6	0.78	2437.8	4192.37	30.8	0.1419	0.58674
Rv0774c	-	PROBABLE CONSERVED EXPORTED PROTEIN	9	103.7	90.4	-0.2	2800.5	2440.87	-13.3	0.7909	1
Rv0775	-	hypothetical protein Rv0775	9	340.9	369.8	0.12	9204.3	9983.26	28.9	0.8262	1
Rv0776c	-	hypothetical protein Rv0776c	14	196.5	232.5	0.24	8252	9766.82	36.1	0.5227	0.98423
Rv0777	purB	adenylosuccinate lyase	14	0	0	0	0	0	0	1	1
Rv0778	cyp126	POSSIBLE CYTOCHROME P450 126 CYP126	17	60.6	126	1.06	3088.3	6425.87	65.4	0.0378	0.24016
Rv0779c	-	POSSIBLE CONSERVED TRANSMEMBRANE PROTEIN	6	52	46.6	-0.16	936	839.66	-5.3	0.844	1
Rv0780	hemH	phosphoribosylaminoimidazole-succinocarboxamide synthase	23	0	0	0	0	0	0	1	1
Rv0781	ptrBa	PROBABLE PROTEASE II PTRBA	24	12.7	27.5	1.12	913.2	1981.36	14.8	0.4601	0.95964
Rv0782	ptrBb	PROBABLE PROTEASE II PTRBB	38	27.8	49.5	0.83	3164.9	5643.79	21.7	0.142	0.58674
Rv0783c	emrB	POSSIBLE MULTIDRUG RESISTANCE INTEGRAL MEMBRANE EFFLUX PROTEIN EMRB	23	61.2	77.8	0.35	4220.4	5371.12	16.7	0.5312	0.98829
Rv0784	-	hypothetical protein Rv0784	8	28.3	36.8	0.38	679	882.57	8.5	0.7355	1
Rv0785	-	putative FAD-binding dehydrogenase	30	62.7	95.9	0.61	5638.9	8632.23	33.3	0.1948	0.68415
Rv0786c	-	hypothetical protein Rv0786c	11	50.4	106.6	1.08	1662.5	3516.59	56.2	0.2874	0.80413
Rv0787	-	hypothetical protein Rv0787	14	123.9	131.2	0.08	5205.9	5508.8	7.2	0.8487	1
Rv0787A	-	phosphoribosylformylglycinamidine synthase subunit PurS	2	0	0	0	0	0	0	1	1
Rv0788	purQ	phosphoribosylformylglycinamidine synthase subunit I	11	0	0	0	0	0	0	1	1
Rv0789c	-	hypothetical protein Rv0789c	7	114.2	122.4	0.1	2398.5	2571.45	8.2	0.9225	1
Rv0790c	-	hypothetical protein Rv0790c	20	195.4	205.5	0.07	11721.4	12332	10.2	0.8621	1
Rv0791c	-	hypothetical protein Rv0791c	12	148	135.5	-0.13	5326.6	4879.44	-12.4	0.8222	1
Rv0792c	-	PROBABLE TRANSCRIPTIONAL REGULATORY PROTEIN (PROBABLY GNTR-FAMILY)	17	151.5	191.5	0.34	7727.8	9768.45	40	0.5266	0.98471
Rv0793	-	hypothetical protein Rv0793	8	193.9	244.5	0.33	4654.7	5867.11	50.5	0.3844	0.90806
Rv0794c	-	PROBABLE OXIDOREDUCTASE	15	97	187.9	0.95	4365.9	8457.27	90.9	0.2535	0.76598
Rv0798c	cfp29	29 KDa ANTIGEN CFP29	14	44.2	68.2	0.63	1856.8	2866.32	24	0.4133	0.92333
Rv0799c	-	hypothetical protein Rv0799c	9	62.8	93.7	0.58	1696	2528.65	30.8	0.4162	0.92659
Rv0800	pepC	putative aminopeptidase 2	13	99.4	37.5	-1.41	3875.5	1462.1	-61.9	0.0182	0.13885
Rv0801	-	hypothetical protein Rv0801	0	0	0	0	0	0	0	1	1
Rv0802c	-	hypothetical protein Rv0802c	15	58.9	92.9	0.66	2651.8	4178.95	33.9	0.3314	0.85144
Rv0803	purL	phosphoribosylformylglycinamidine synthase II	32	0	0	0	0	0	0	1	1
Rv0804	-	hypothetical protein Rv0804	6	201.3	100.1	-1.01	3623.2	1802.12	-101.2	0.1653	0.63517
Rv0805	-	hypothetical protein Rv0805	15	243.9	1156.5	2.25	10977.6	52043.6	912.6	0.0077	0.07063
Rv0806c	cpsY	POSSIBLE UDP-GLUCOSE-4-EPIMERASE CPSY (GALACTOWALDENASE) (UDP-GALACTOSE-4-EPIMERASE) (URIDINE DIPHOSPHATE GALACTOSE-4-EPIMERASE) (URIDINE DIPHOSPHO-GALACTOSE-4-EPIMERASE)	41	104.3	5.9	-4.15	12824.9	721.37	-98.4	0	0
Rv0807	-	hypothetical protein Rv0807	2	69.7	0.8	-6.4	418	4.94	-68.8	0.037	0.23735
Rv0808	purF	amidophosphoribosyltransferase	25	0	0	0	0	0	0	1	1
Rv0809	purM	phosphoribosylaminoimidazole synthetase	11	0.1	0	-0.16	3.8	0	-0.1	1	1
Rv0810c	-	hypothetical protein Rv0810c	4	0	0	0	0	0	0	1	1
Rv0811c	-	hypothetical protein Rv0811c	15	0	0	0	0	0	0	1	1
Rv0812	-	4-amino-4-deoxychorismate lyase	15	0.4	0	-0.52	19.6	0	-0.4	0.052	0.30738
Rv0813c	-	hypothetical protein Rv0813c	13	253.6	79	-1.68	9889.4	3082.68	-174.5	0.0001	0.00155
Rv0814c	sseC2	CONSERVED HYPOTHETICAL PROTEIN SSEC2	2	284	370.5	0.38	1703.9	2222.95	86.5	0.6637	1
Rv0815c	cysA2	PROBABLE THIOSULFATE SULFURTRANSFERASE CYSA2 (RHODANESE-LIKE PROTEIN) (THIOSULFATE CYANIDE TRANSSULFURASE) (THIOSULFATE THIOTRANSFERASE)	14	323.2	252.9	-0.35	13576.5	10622.4	-70.3	0.2262	0.73599
Rv0816c	thiX	PROBABLE THIOREDOXIN THIX	3	131.5	141.8	0.11	1183.8	1276.42	10.3	0.9077	1
Rv0817c	-	PROBABLE CONSERVED EXPORTED PROTEIN	14	4.1	0	-2.34	170.8	0	-4.1	0.0004	0.00554
Rv0818	-	TRANSCRIPTIONAL REGULATORY PROTEIN	8	334.2	542.6	0.7	8021.4	13021.5	208.3	0.2057	0.70209
Rv0819	-	hypothetical protein Rv0819	10	146.3	2.5	-5.86	4387.8	75.35	-143.7	0	0
Rv0820	phoT	PROBABLE PHOSPHATE-TRANSPORT ATP-BINDING PROTEIN ABC TRANSPORTER PHOT	10	192.7	563.8	1.55	5780.7	16913	371.1	0.0195	0.14708
Rv0821c	phoY2	PROBABLE PHOSPHATE-TRANSPORT SYSTEM TRANSCRIPTIONAL REGULATORY PROTEIN PHOY2	5	77.7	147.1	0.92	1165.3	2206.71	69.4	0.1905	0.68145
Rv0822c	-	hypothetical protein Rv0822c	27	337.6	414.9	0.3	27344.4	33606	77.3	0.2386	0.74903
Rv0823c	-	POSSIBLE TRANSCRIPTIONAL REGULATORY PROTEIN	17	345.4	652.9	0.92	17616.4	33297.3	307.5	0.0315	0.21018
Rv0824c	desA1	PROBABLE ACYL-	18	0	0	0	0	0	0	1	1
Rv0825c	-	hypothetical protein Rv0825c	10	185.6	231.6	0.32	5568.1	6947.45	46	0.5398	0.99299
Rv0826	-	hypothetical protein Rv0826	18	289.2	349.9	0.27	15617.7	18894.3	60.7	0.3028	0.81991
Rv0827c	-	PROBABLE TRANSCRIPTIONAL REGULATORY PROTEIN	3	103.3	35.2	-1.55	929.6	317.06	-68.1	0.0447	0.27481
Rv0828c	-	POSSIBLE DEAMINASE	10	528.2	502.6	-0.07	15845.1	15078.3	-25.6	0.8751	1
Rv0830	-	hypothetical protein Rv0830	18	288.8	298.3	0.05	15593.4	16108.2	9.5	0.8655	1
Rv0831c	-	hypothetical protein Rv0831c	18	322.1	353.6	0.13	17392.8	19095.2	31.5	0.6646	1
Rv0835	lpqQ	POSSIBLE LIPOPROTEIN LPQQ	14	238.7	242	0.02	10026.8	10165.2	3.3	0.9677	1
Rv0836c	-	hypothetical protein Rv0836c	8	192.1	232	0.27	4611.1	5567.87	39.9	0.746	1
Rv0837c	-	hypothetical protein Rv0837c	22	188.9	176.6	-0.1	12468	11655.5	-12.3	0.7835	1
Rv0838	lpqR	PROBABLE CONSERVED LIPOPROTEIN LPQR	7	168	198.1	0.24	3527.1	4160.51	30.2	0.7083	1
Rv0839	-	hypothetical protein Rv0839	10	210.8	214.2	0.02	6324.7	6425.03	3.3	0.9634	1
Rv0840c	pip	PROBABLE PROLINE IMINOPEPTIDASE PIP (PROLYL AMINOPEPTIDASE) (PAP)	8	303.4	248.8	-0.29	7282.8	5970.38	-54.7	0.4816	0.96475
Rv0841	-	PROBABLE CONSERVED TRANSMEMBRANE PROTEIN	3	57.9	26.1	-1.15	521.2	235.15	-31.8	0.3038	0.82125
Rv0842	-	PROBABLE CONSERVED INTEGRAL MEMBRANE PROTEIN	21	84.5	108.7	0.36	5320.6	6850.01	24.3	0.4918	0.96475
Rv0843	-	PROBABLE DEHYDROGENASE	17	197.2	164.5	-0.26	10056.8	8392.02	-32.6	0.528	0.98491
Rv0844c	narL	POSSIBLE NITRATE/NITRITE RESPONSE TRANSCRIPTIONAL REGULATORY PROTEIN NARL	9	402.8	322.8	-0.32	10875.3	8714.59	-80	0.6096	1
Rv0845	-	POSSIBLE TWO COMPONENT SENSOR KINASE	23	80.2	112.8	0.49	5533.2	7783.37	32.6	0.2031	0.69859
Rv0846c	-	PROBABLE OXIDASE	28	60	111	0.89	5043.4	9325.04	51	0.0535	0.31438
Rv0847	lpqS	PROBABLE LIPOPROTEIN LPQS	6	131.4	173.1	0.4	2365.7	3115.21	41.6	0.5987	1
Rv0848	cysK2	POSSIBLE CYSTEINE SYNTHASE A CYSK2 (O-ACETYLSERINE SULFHYDRYLASE) (O-ACETYLSERINE (THIOL)-LYASE) (CSASE)	26	68.2	44.8	-0.61	5315.9	3493.29	-23.4	0.1813	0.66427
Rv0849	-	PROBABLE CONSERVED INTEGRAL MEMBRANE TRANSPORT PROTEIN	21	105.2	138	0.39	6626.4	8694.7	32.8	0.3551	0.88222
Rv0851c	-	short chain dehydrogenase	9	74.4	110.7	0.57	2009.5	2988.34	36.3	0.5001	0.96489
Rv0852	fadD16	POSSIBLE FATTY-ACID-CoA LIGASE FADD16 (FATTY-ACID-CoA SYNTHETASE) (FATTY-ACID-CoA SYNTHASE)	13	67	50.1	-0.42	2613.6	1955.43	-16.9	0.5663	1
Rv0853c	pdc	PROBABLE PYRUVATE OR INDOLE-3-PYRUVATE DECARBOXYLASE PDC	23	109.5	133.7	0.29	7552.2	9225.08	24.2	0.6433	1
Rv0854	-	hypothetical protein Rv0854	6	248.6	530.4	1.09	4474.4	9547.31	281.8	0.1906	0.68145
Rv0855	far	PROBABLE FATTY-ACID-CoA RACEMASE FAR	12	200.4	321.2	0.68	7216.1	11562.5	120.7	0.1453	0.59158
Rv0856	-	hypothetical protein Rv0856	5	121.6	246.2	1.02	1824.5	3693.28	124.6	0.1392	0.58219
Rv0857	-	hypothetical protein Rv0857	6	196.8	137.7	-0.51	3542.9	2479.48	-59.1	0.4103	0.92231
Rv0858c	-	aminotransferase	19	100.2	130.9	0.39	5709.7	7461.34	30.7	0.3825	0.90675
Rv0859	fadA	acetyl-CoA acetyltransferase	7	97.4	24	-2.02	2045.8	503.22	-73.5	0.0051	0.04963
Rv0860	fadB	PROBABLE FATTY OXIDATION PROTEIN FADB	21	33.4	5.7	-2.54	2106.6	361.54	-27.7	0	0
Rv0861c	ercc3	PROBABLE DNA HELICASE ERCC3	22	55.1	52.6	-0.07	3636.9	3472.8	-2.5	0.893	1
Rv0862c	-	hypothetical protein Rv0862c	27	61	26.1	-1.23	4943.7	2111.41	-35	0.0081	0.07379
Rv0863	-	hypothetical protein Rv0863	6	277.8	295.4	0.09	5000.7	5317.63	17.6	0.8807	1
Rv0864	moaC	molybdenum cofactor biosynthesis protein C	11	163.4	208.7	0.35	5391.1	6886.7	45.3	0.612	1
Rv0865	mog	PROBABLE MOLYBDOPTERIN BIOSYNTHESIS MOG PROTEIN	8	174.2	273.6	0.65	4181.1	6565.26	99.3	0.3192	0.83625
Rv0866	moaE2	PROBABLE MOLYBDENUM COFACTOR BIOSYNTHESIS PROTEIN E2 MOAE2 (MOLYBDOPTERIN CONVERTING FACTOR LARGE SUBUNIT) (MOLYBDOPTERIN	3	86.9	107.8	0.31	782.2	970.34	20.9	0.6268	1
Rv0867c	rpfA	POSSIBLE RESUSCITATION-PROMOTING FACTOR RPFA	8	72.7	95	0.39	1745	2280.19	22.3	0.5732	1
Rv0868c	moaD2	PROBABLE MOLYBDENUM COFACTOR BIOSYNTHESIS PROTEIN D 2 MOAD2 (MOLYBDOPTERIN CONVERTING FACTOR SMALL SUBUNIT) (MOLYBDOPTERIN	6	361.8	474.9	0.39	6512.4	8548.5	113.1	0.5786	1
Rv0869c	moaA	molybdenum cofactor biosynthesis protein A	14	194.5	151.8	-0.36	8170.1	6376.15	-42.7	0.4322	0.93946
Rv0870c	-	hypothetical protein Rv0870c	4	193.4	114.2	-0.76	2320.5	1370.17	-79.2	0.2538	0.76601
Rv0871	cspB	PROBABLE COLD SHOCK-LIKE PROTEIN B CSPB	4	71.1	16	-2.15	853.6	192.5	-55.1	0.0801	0.41292
Rv0873	fadE10	PROBABLE ACYL-CoA DEHYDROGENASE FADE10	33	215.6	149.6	-0.53	21348.3	14812	-66	0.0471	0.28604
Rv0874c	-	hypothetical protein Rv0874c	9	313.9	313.1	0	8475	8454.42	-0.8	0.9953	1
Rv0875c	-	POSSIBLE CONSERVED EXPORTED PROTEIN	11	11.4	0.7	-3.97	375.4	23.97	-10.7	0	0
Rv0876c	-	POSSIBLE CONSERVED TRANSMEMBRANE PROTEIN	24	100.7	18.6	-2.44	7250.8	1337.51	-82.1	0	0
Rv0877	-	hypothetical protein Rv0877	15	305.5	1056.1	1.79	13746.5	47524.7	750.6	0.0026	0.02811
Rv0879c	-	POSSIBLE CONSERVED TRANSMEMBRANE PROTEIN	3	17	36.5	1.1	153.3	328.64	19.5	0.6173	1
Rv0880	-	POSSIBLE TRANSCRIPTIONAL REGULATORY PROTEIN (POSSIBLY MARR-FAMILY)	1	78	26.5	-1.56	233.9	79.37	-51.5	0.3014	0.81941
Rv0881	-	POSSIBLE RRNA METHYLTRANSFERASE (RRNA METHYLASE)	14	127	152.3	0.26	5334.1	6396.33	25.3	0.6078	1
Rv0882	-	PROBABLE TRANSMEMBRANE PROTEIN	1	192.1	122.2	-0.65	576.3	366.52	-69.9	0.6947	1
Rv0883c	-	hypothetical protein Rv0883c	6	0	0	0	0	0	0	1	1
Rv0884c	serC	phosphoserine aminotransferase	12	0.2	0	-0.28	7.8	0	-0.2	0.4959	0.96475
Rv0885	-	hypothetical protein Rv0885	12	120.3	70.5	-0.77	4332.5	2537.24	-49.9	0.1946	0.68415
Rv0886	fprB	PROBABLE NADPH:ADRENODOXIN OXIDOREDUCTASE FPRB (ADRENODOXIN REDUCTASE) (AR) (FERREDOXIN-NADP(+) REDUCTASE)	22	80.1	150.9	0.91	5284	9956.99	70.8	0.0143	0.11457
Rv0887c	-	hypothetical protein Rv0887c	4	117.5	66.7	-0.82	1410.3	800.17	-50.8	0.7914	1
Rv0888	-	PROBABLE EXPORTED PROTEIN	26	196.3	223.5	0.19	15311	17429.8	27.2	0.5895	1
Rv0889c	citA	citrate synthase 2	10	89.4	143.7	0.68	2682.2	4311.31	54.3	0.175	0.65186
Rv0890c	-	PROBABLE TRANSCRIPTIONAL REGULATORY PROTEIN (PROBABLY LUXR-FAMILY)	44	203.9	243.1	0.25	26909.3	32089.7	39.2	0.3677	0.89619
Rv0891c	-	POSSIBLE TRANSCRIPTIONAL REGULATORY PROTEIN	23	117.3	125.7	0.1	8097.1	8671.53	8.3	0.7698	1
Rv0892	-	PROBABLE MONOOXYGENASE	37	28.8	16.1	-0.84	3195.1	1789.28	-12.7	0.1579	0.61706
Rv0893c	-	hypothetical protein Rv0893c	22	17.3	3.8	-2.19	1143.4	251.41	-13.5	0.025	0.17813
Rv0894	-	POSSIBLE TRANSCRIPTIONAL REGULATORY PROTEIN (POSSIBLY LUXR-FAMILY)	14	25.4	57.7	1.18	1068.6	2422.59	32.2	0.1986	0.69121
Rv0895	-	hypothetical protein Rv0895	26	121.4	166.3	0.45	9466.6	12971	44.9	0.2377	0.74856
Rv0896	gltA	type II citrate synthase	23	0.1	0	-0.08	3.7	0	-0.1	1	1
Rv0897c	-	PROBABLE OXIDOREDUCTASE	18	68.6	79.5	0.21	3702.5	4295.18	11	0.6776	1
Rv0898c	-	hypothetical protein Rv0898c	0	0	0	0	0	0	0	1	1
Rv0899	ompA	OUTER MEMBRANE PROTEIN A OMPA	18	33.7	23.5	-0.52	1819.7	1268.66	-10.2	0.3156	0.83173
Rv0900	-	POSSIBLE MEMBRANE PROTEIN	2	70	74.4	0.09	420.1	446.35	4.4	0.9352	1
Rv0901	-	POSSIBLE CONSERVED EXPORTED OR MEMBRANE PROTEIN	9	154.1	120.3	-0.36	4161.3	3249.28	-33.8	0.4771	0.96475
Rv0902c	prrB	TWO COMPONENT SENSOR HISTIDINE KINASE PRRB	12	0	0	0	0	0	0	1	1
Rv0903c	prrA	TWO COMPONENT RESPONSE TRANSCRIPTIONAL REGULATORY PROTEIN PRRA	9	0	0	0	0	0	0	1	1
Rv0904c	accD3	PUTATIVE ACETYL-COENZYME A CARBOXYLASE CARBOXYL TRANSFERASE (SUBUNIT BETA) ACCD3 (ACCASE BETA CHAIN)	19	72.3	103.3	0.52	4118.6	5890.49	31.1	0.2802	0.79857
Rv0905	echA6	enoyl-CoA hydratase	8	87.1	552.6	2.67	2091	13263.3	465.5	0.2624	0.77799
Rv0906	-	hypothetical protein Rv0906	14	83.1	102.4	0.3	3489.2	4299.44	19.3	0.6707	1
Rv0907	-	hypothetical protein Rv0907	33	36.8	52.3	0.51	3647.8	5177.44	15.5	0.3592	0.88744
Rv0908	ctpE	PROBABLE METAL CATION TRANSPORTER ATPASE P-TYPE CTPE	29	98.2	109.6	0.16	8545.8	9537.27	11.4	0.6756	1
Rv0909	-	hypothetical protein Rv0909	2	300.4	72.4	-2.05	1802.5	434.63	-228	0.0058	0.05536
Rv0910	-	hypothetical protein Rv0910	7	72.2	7	-3.37	1516.7	146.92	-65.2	0	0
Rv0911	-	hypothetical protein Rv0911	12	55.9	125.5	1.17	2012.8	4518.74	69.6	0.1295	0.55739
Rv0912	-	PROBABLE CONSERVED TRANSMEMBRANE PROTEIN	4	133.1	24	-2.47	1597.5	288.15	-109.1	0.0459	0.28003
Rv0913c	-	POSSIBLE DIOXYGENASE	38	19.8	26.4	0.41	2259.2	3005.26	6.5	0.8103	1
Rv0914c	-	acetyl-CoA acetyltransferase	15	127.8	142.9	0.16	5749	6430.88	15.2	0.7301	1
Rv0917	betP	POSSIBLE GLYCINE BETAINE TRANSPORT INTEGRAL MEMBRANE PROTEIN BETP	40	194.3	194.6	0	23311.1	23356.8	0.4	0.9921	1
Rv0918	-	hypothetical protein Rv0918	8	69.2	119.5	0.79	1661.4	2869.04	50.3	0.1665	0.63573
Rv0919	-	hypothetical protein Rv0919	8	332	444	0.42	7967.7	10655.9	112	0.3857	0.90834
Rv0921	-	POSSIBLE RESOLVASE	7	272.3	165.1	-0.72	5717.9	3466.07	-107.2	0.4721	0.96475
Rv0923c	-	hypothetical protein Rv0923c	16	99.2	78.9	-0.33	4763.7	3785.29	-20.4	0.456	0.95835
Rv0924c	mntH	manganese transport protein MntH	17	73.6	116.6	0.66	3752.1	5944.9	43	0.2531	0.76598
Rv0925c	-	hypothetical protein Rv0925c	15	129.7	202.1	0.64	5837.3	9094.23	72.4	0.0778	0.40683
Rv0926c	-	hypothetical protein Rv0926c	18	106.8	89.4	-0.26	5765	4829.01	-17.3	0.5347	0.99095
Rv0927c	-	short chain dehydrogenase	5	82.1	109.3	0.41	1231.2	1639.4	27.2	0.6682	1
Rv0928	pstS3	PERIPLASMIC PHOSPHATE-BINDING LIPOPROTEIN PSTS3 (PBP-3) (PSTS3) (PHOS1)	21	84.8	551.8	2.7	5344.4	34762.4	467	0.0022	0.02432
Rv0929	pstC2	PHOSPHATE-TRANSPORT INTEGRAL MEMBRANE ABC TRANSPORTER PSTC2	16	51.6	334.1	2.69	2476.8	16034.6	282.5	0.002	0.02261
Rv0930	pstA1	PROBABLE PHOSPHATE-TRANSPORT INTEGRAL MEMBRANE ABC TRANSPORTER PSTA1	15	92.9	348.5	1.91	4178.4	15683.3	255.7	0.011	0.09358
Rv0931c	pknD	TRANSMEMBRANE SERINE/THREONINE-PROTEIN KINASE D PKND (PROTEIN KINASE D) (STPK D)	40	321	381	0.25	38523.6	45717.9	60	0.3574	0.88463
Rv0932c	pstS2	PERIPLASMIC PHOSPHATE-BINDING LIPOPROTEIN PSTS2 (PBP-2) (PSTS2)	23	202.6	166.5	-0.28	13980.9	11485.3	-36.2	0.3088	0.82467
Rv0933	pstB	PHOSPHATE-TRANSPORT ATP-BINDING PROTEIN ABC TRANSPORTER PSTB	12	114.8	108.2	-0.09	4132.6	3894.59	-6.6	0.8356	1
Rv0934	pstS1	PERIPLASMIC PHOSPHATE-BINDING LIPOPROTEIN PSTS1 (PBP-1) (PSTS1)	19	168.4	191.3	0.18	9596.1	10905.9	23	0.6169	1
Rv0935	pstC1	PHOSPHATE-TRANSPORT INTEGRAL MEMBRANE ABC TRANSPORTER PSTC1	12	143.1	175.1	0.29	5150.3	6304.28	32.1	0.752	1
Rv0936	pstA2	PHOSPHATE-TRANSPORT INTEGRAL MEMBRANE ABC TRANSPORTER PSTA2	19	77.7	69.5	-0.16	4430.2	3959.83	-8.3	0.7152	1
Rv0937c	-	hypothetical protein Rv0937c	12	27.7	28.6	0.04	998.1	1028.49	0.8	0.9654	1
Rv0938	-	ATP-dependent DNA ligase	38	46.6	42.2	-0.14	5307	4815.67	-4.3	0.8032	1
Rv0939	-	POSSIBLE BIFUNCTIONAL ENZYME: 2-HYDROXYHEPTA-2,4-DIENE-1,7-DIOATE ISOMERASE (HHDD ISOMERASE) + CYCLASE/DEHYDRASE	27	42.1	100	1.25	3411.1	8098.93	57.9	0.0296	0.20189
Rv0940c	-	POSSIBLE OXIDOREDUCTASE	13	24.5	41.3	0.75	956	1610.42	16.8	0.3548	0.88222
Rv0941c	-	hypothetical protein Rv0941c	8	181.5	209.2	0.2	4356	5021.14	27.7	0.7026	1
Rv0942	-	hypothetical protein Rv0942	7	147.4	164.6	0.16	3095.3	3456.15	17.2	0.7505	1
Rv0943c	-	PROBABLE MONOOXYGENASE	16	129.6	231.2	0.83	6223.1	11097.3	101.5	0.0386	0.24369
Rv0944	-	POSSIBLE FORMAMIDOPYRIMIDINE-DNA GLYCOSYLASE (FAPY-DNA GLYCOSYLASE)	7	83.6	202.8	1.28	1756	4258.2	119.2	0.256	0.77148
Rv0945	-	short chain dehydrogenase	7	27.6	8.3	-1.74	579.5	173.44	-19.3	0.0779	0.40683
Rv0946c	pgi	glucose-6-phosphate isomerase	17	4.5	0	-2.46	228.9	0	-4.5	0	0
Rv0948c	-	hypothetical protein Rv0948c	6	31	9.1	-1.77	557.3	163.61	-21.9	0.3614	0.88957
Rv0949	uvrD1	PROBABLE ATP-DEPENDENT DNA HELICASE II UVRD1	44	5.2	3	-0.81	688.6	391.44	-2.3	0.4846	0.96475
Rv0950c	-	hypothetical protein Rv0950c	18	111.9	19.5	-2.52	6040.6	1052.94	-92.4	0	0
Rv0951	sucC	succinyl-CoA synthetase subunit beta	14	0	0	0	0	0	0	1	1
Rv0952	sucD	succinyl-CoA synthetase subunit alpha	10	0.1	0	-0.18	3.9	0	-0.1	1	1
Rv0953c	-	POSSIBLE OXIDOREDUCTASE	10	135.9	144	0.08	4077.9	4319.64	8.1	0.8503	1
Rv0954	-	PROBABLE CONSERVED TRANSMEMBRANE PROTEIN	25	60.4	39	-0.63	4527	2927.09	-21.3	0.1255	0.54634
Rv0955	-	PROBABLE CONSERVED INTEGRAL MEMBRANE PROTEIN	17	7.3	11.9	0.7	373.7	607.23	4.6	0.7908	1
Rv0956	purN	phosphoribosylglycinamide formyltransferase	12	0	0	0	0	0	0	1	1
Rv0957	purH	bifunctional phosphoribosylaminoimidazolecarboxamide formyltransferase/IMP cyclohydrolase	20	0	0	0	0	0	0	1	1
Rv0958	-	POSSIBLE MAGNESIUM CHELATASE	11	78.9	67.4	-0.23	2603.7	2223.86	-11.5	0.6987	1
Rv0959	-	hypothetical protein Rv0959	14	43.1	57.9	0.43	1809.4	2431.61	14.8	0.4446	0.94864
Rv0960	-	hypothetical protein Rv0960	5	223.6	230.7	0.05	3354.4	3461.22	7.1	0.9663	1
Rv0961	-	PROBABLE INTEGRAL MEMBRANE PROTEIN	7	119.2	245	1.04	2504.2	5144.57	125.7	0.1365	0.57554
Rv0962c	lprP	POSSIBLE LIPOPROTEIN LPRP	14	172.5	259.2	0.59	7246.2	10888.1	86.7	0.1446	0.58974
Rv0963c	-	hypothetical protein Rv0963c	10	176.4	173.5	-0.02	5293.4	5204.25	-3	0.969	1
Rv0964c	-	hypothetical protein Rv0964c	5	131.2	194.5	0.57	1967.4	2917.07	63.3	0.4292	0.93631
Rv0965c	-	hypothetical protein Rv0965c	6	137.8	216.1	0.65	2479.8	3890.11	78.3	0.3102	0.82566
Rv0966c	-	hypothetical protein Rv0966c	9	149.7	172.5	0.2	4042.9	4658.2	22.8	0.7101	1
Rv0967	-	hypothetical protein Rv0967	1	199.5	449.8	1.17	598.5	1349.48	250.3	0.2024	0.69679
Rv0968	-	hypothetical protein Rv0968	6	237.8	243.1	0.03	4281	4376.43	5.3	0.9632	1
Rv0969	ctpV	PROBABLE METAL CATION TRANSPORTER P-TYPE ATPASE CTPV	19	170.2	168.1	-0.02	9700	9582.33	-2.1	0.9643	1
Rv0970	-	PROBABLE CONSERVED INTEGRAL MEMBRANE PROTEIN	12	115.9	132.7	0.2	4171.3	4776.46	16.8	0.7532	1
Rv0971c	echA7	enoyl-CoA hydratase	5	138.5	125.7	-0.14	2078.1	1886.06	-12.8	0.8007	1
Rv0972c	fadE12	PROBABLE ACYL-CoA DEHYDROGENASE FADE12	16	49.9	90.2	0.85	2395.6	4327.41	40.2	0.1483	0.5989
Rv0973c	accA2	PROBABLE ACETYL-/PROPIONYL-COENZYME A CARBOXYLASE ALPHA CHAIN (ALPHA SUBUNIT) ACCA2: BIOTIN CARBOXYLASE + BIOTIN CARBOXYL CARRIER PROTEIN (BCCP)	20	19.6	13.7	-0.52	1177.4	822.52	-5.9	0.6242	1
Rv0974c	accD2	PROBABLE ACETYL-/PROPIONYL-CoA CARBOXYLASE (BETA SUBUNIT) ACCD2	19	28.8	12.4	-1.21	1641.2	708.07	-16.4	0.2639	0.77799
Rv0975c	fadE13	PROBABLE ACYL-CoA DEHYDROGENASE FADE13	18	129.8	152.9	0.24	7006.6	8257.09	23.2	0.64	1
Rv0976c	-	hypothetical protein Rv0976c	17	73.6	83.9	0.19	3752.7	4278.44	10.3	0.6428	1
Rv0979A	rpmF	50S ribosomal protein L32	2	0	0	0	0	0	0	1	1
Rv0979c	-	hypothetical protein Rv0979c	1	0	0	0	0	0	0	1	1
Rv0981	mprA	MYCOBACTERIAL PERSISTENCE REGULATOR MRPA (TWO COMPONENT RESPONSE TRANSCRIPTIONAL REGULATORY PROTEIN)	9	200.5	168.4	-0.25	5413.1	4547.29	-32.1	0.5538	0.99634
Rv0982	mprB	PROBABLE TWO COMPONENT SENSOR KINASE MPRB	20	0.5	0	-0.58	29.7	0	-0.5	0.1161	0.51874
Rv0983	pepD	PROBABLE SERINE PROTEASE PEPD (SERINE PROTEINASE) (MTB32B)	13	54.1	17.7	-1.61	2109.2	690.88	-36.4	0.002	0.02261
Rv0984	moaB2	POSSIBLE PTERIN-4-ALPHA-CARBINOLAMINE DEHYDRATASE MOAB2 (PHS) (4-ALPHA-HYDROXY-TETRAHYDROPTERIN DEHYDRATASE) (PTERIN-4-A-CARBINOLAMINE DEHYDRATASE) (PHENYLALANINE HYDROXYLASE-STIMULATING PROTEIN) (PHS) (PTERIN CARBINOLAMINE DEHYDRATASE) (PCD)	5	174.2	120	-0.54	2612.7	1799.36	-54.2	0.5806	1
Rv0985c	mscL	large-conductance mechanosensitive channel	9	142.9	183.5	0.36	3858.2	4954.04	40.6	0.463	0.96259
Rv0986	-	PROBABLE ADHESION COMPONENT TRANSPORT ATP-BINDING PROTEIN ABC TRANSPORTER	21	20.1	17.1	-0.23	1267.2	1078.31	-3	0.7487	1
Rv0987	-	PROBABLE ADHESION COMPONENT TRANSPORT TRANSMEMBRANE PROTEIN ABC TRANSPORTER	85	20.9	13.8	-0.6	5330.1	3523.93	-7.1	0.1672	0.63606
Rv0988	-	POSSIBLE CONSERVED EXPORTED PROTEIN	37	17.2	12.4	-0.47	1914	1379.82	-4.8	0.5144	0.97626
Rv0989c	grcC2	PROBABLE POLYPRENYL-DIPHOSPHATE SYNTHASE GRCC2 (POLYPRENYL PYROPHOSPHATE SYNTHETASE)	17	195.7	265.6	0.44	9981.6	13547.5	69.9	0.3492	0.87795
Rv0990c	-	hypothetical protein Rv0990c	8	97.2	73.9	-0.39	2332.8	1774.68	-23.3	0.665	1
Rv0991c	-	CONSERVED HYPOTHETICAL SERINE RICH PROTEIN	1	244	64.3	-1.92	732.1	192.89	-179.7	0.4972	0.96475
Rv0992c	-	hypothetical protein Rv0992c	6	255.8	205.4	-0.32	4603.7	3698.04	-50.3	0.5973	1
Rv0993	galU	PROBABLE UTP--GLUCOSE-1-PHOSPHATE URIDYLYLTRANSFERASE GALU (UDP-GLUCOSE PYROPHOSPHORYLASE) (UDPGP) (ALPHA-D-GLUCOSYL-1-PHOSPHATE URIDYLYLTRANSFERASE) (URIDINE DIPHOSPHOGLUCOSE PYROPHOSPHORYLASE)	12	0	0	0	0	0	0	1	1
Rv0994	moeA1	PROBABLE MOLYBDOPTERIN BIOSYNTHESIS PROTEIN MOEA1	11	174.6	47.5	-1.88	5761.8	1566.4	-127.1	0.0006	0.00775
Rv0995	rimJ	POSSIBLE RIBOSOMAL-PROTEIN-ALANINE ACETYLTRANSFERASE RIMJ (ACETYLATING ENZYME FOR N-TERMINAL OF RIBOSOMAL PROTEIN S5)	5	156.8	56.8	-1.46	2351.6	852.16	-100	0.1265	0.54803
Rv0996	-	PROBABLE CONSERVED TRANSMEMBRANE PROTEIN	14	121.4	43.1	-1.49	5097.5	1811.09	-78.2	0.0004	0.00554
Rv0997	-	hypothetical protein Rv0997	4	42	26.4	-0.67	504	317.03	-15.6	0.5532	0.99634
Rv0998	-	hypothetical protein Rv0998	11	78.6	0	-6.31	2593	0	-78.6	0	0
Rv0999	-	hypothetical protein Rv0999	10	196.4	47.5	-2.05	5893.3	1425.61	-148.9	0.0021	0.02354
Rv1000c	-	hypothetical protein Rv1000c	7	325.7	284.6	-0.19	6839.4	5976.57	-41.1	0.6432	1
Rv1001	arcA	arginine deiminase	18	205.7	167	-0.3	11105.4	9018.79	-38.6	0.3472	0.87513
Rv1002c	-	hypothetical protein Rv1002c	21	5.6	0.6	-3.14	352.6	39.98	-5	0.0003	0.00429
Rv1003	-	hypothetical protein Rv1003	8	39.9	29.5	-0.44	958.3	707.97	-10.4	0.5557	0.99634
Rv1004c	-	PROBABLE MEMBRANE PROTEIN	9	119.9	105.6	-0.18	3238.5	2850.97	-14.4	0.7042	1
Rv1005c	pabB	para-aminobenzoate synthase component I	21	6.9	5.5	-0.34	436.8	345.89	-1.4	0.7964	1
Rv1006	-	hypothetical protein Rv1006	37	125.5	14.5	-3.11	13930.5	1609.55	-111	0	0
Rv1007c	metG	methionyl-tRNA synthetase	23	0	0	0	0	0	0	1	1
Rv1008	tatD	PROBABLE DEOXYRIBONUCLEASE TATD (YJJV PROTEIN)	11	224.2	126.5	-0.83	7397.1	4174.17	-97.7	0.1355	0.57332
Rv1009	rpfB	Probable resuscitation-promoting factor rpfB	9	51	27.4	-0.9	1377.3	740.36	-23.6	0.2151	0.71257
Rv1010	ksgA	dimethyladenosine transferase	12	39.8	4.3	-3.21	1433.6	154.99	-35.5	0	0
Rv1011	ispE	4-diphosphocytidyl-2-C-methyl-D-erythritol kinase	12	0.1	0	-0.13	3.5	0	-0.1	1	1
Rv1012	-	hypothetical protein Rv1012	6	135.8	60.3	-1.17	2445.1	1085.44	-75.5	0.1306	0.55971
Rv1013	pks16	acyl-CoA synthetase	21	191.4	138.7	-0.46	12057.8	8736.94	-52.7	0.0725	0.39144
Rv1014c	pth	peptidyl-tRNA hydrolase	11	0	0	0	0	0	0	1	1
Rv1015c	rplY	50S ribosomal protein L25/general stress protein Ctc	9	0.4	0	-0.48	10.6	0	-0.4	0.2353	0.7463
Rv1016c	lpqT	PROBABLE CONSERVED LIPOPROTEIN LPQT	6	211	199.8	-0.08	3798.8	3595.55	-11.3	0.9365	1
Rv1017c	prsA	ribose-phosphate pyrophosphokinase	10	0	0	0	0	0	0	1	1
Rv1018c	glmU	Probable UDP-N-acetylglucosamine pyrophosphorylase glmU	23	0	0	0	0	0	0	1	1
Rv1019	-	PROBABLE TRANSCRIPTIONAL REGULATORY PROTEIN (PROBABLY TETR-FAMILY)	7	159.4	173.8	0.12	3347.7	3649.67	14.4	0.7658	1
Rv1020	mfd	PROBABLE TRANSCRIPTION-REPAIR COUPLING FACTOR MFD (TRCF)	33	148.3	164.2	0.15	14685.4	16256.5	15.9	0.549	0.99634
Rv1021	-	nucleoside triphosphate pyrophosphohydrolase	12	88.3	84.6	-0.06	3180	3044.34	-3.8	0.9221	1
Rv1022	lpqU	PROBABLE CONSERVED LIPOPROTEIN LPQU	13	49.6	73.2	0.56	1936.3	2854.16	23.5	0.4557	0.95835
Rv1023	eno	phosphopyruvate hydratase	13	0.1	0	-0.12	3.5	0	-0.1	1	1
Rv1024	-	POSSIBLE CONSERVED MEMBRANE PROTEIN	8	0	0	0	0	0	0	1	1
Rv1025	-	hypothetical protein Rv1025	6	3.5	2.5	-0.49	62.1	44.27	-1	1	1
Rv1026	-	hypothetical protein Rv1026	6	16	10.6	-0.59	287.6	191.3	-5.3	0.6198	1
Rv1027c	kdpE	PROBABLE TRANSCRIPTIONAL REGULATORY PROTEIN KDPE	10	34.9	46.7	0.42	1046.1	1400.54	11.8	0.6475	1
Rv1028A	kdpF	Probable membrane protein kdpF	3	42.7	38.8	-0.14	384.2	349.32	-3.9	0.8661	1
Rv1028c	kdpD	PROBABLE SENSOR PROTEIN KDPD	21	61.7	40	-0.62	3889.6	2522.09	-21.7	0.4567	0.95835
Rv1029	kdpA	potassium-transporting ATPase subunit A	25	112.4	144.1	0.36	8430.2	10806.9	31.7	0.3342	0.85515
Rv1030	kdpB	potassium-transporting ATPase subunit B	12	69.3	65.3	-0.09	2495.4	2349.26	-4.1	0.8936	1
Rv1031	kdpC	Probable Potassium-transporting ATPase C chain KDPC (Potassium-translocating ATPase C chain) (ATP phosphohydrolase	9	52.5	117.6	1.16	1417.6	3174.64	65.1	0.3015	0.81941
Rv1032c	trcS	TWO COMPONENT SENSOR HISTIDINE KINASE TRCS	23	136.5	74.7	-0.87	9415.4	5154.06	-61.8	0.0165	0.12909
Rv1033c	trcR	TWO COMPONENT TRANSCRIPTIONAL REGULATOR TRCR	13	435.1	183.1	-1.25	16969.7	7139.5	-252.1	0.0088	0.07838
Rv1037c	esxI	PUTATIVE ESAT-6 LIKE PROTEIN ESXI (ESAT-6 LIKE PROTEIN 1)	3	101.8	114.8	0.17	916	1033.56	13.1	0.8733	1
Rv1038c	esxJ	ESAT-6 LIKE PROTEIN ESXJ (ESAT-6 LIKE PROTEIN 2)	3	215.3	228.8	0.09	1937.8	2059.36	13.5	0.8842	1
Rv1043c	-	hypothetical protein Rv1043c	14	281.6	321	0.19	11826.5	13480.6	39.4	0.6374	1
Rv1044	-	hypothetical protein Rv1044	9	35.9	95.3	1.41	970.5	2572.59	59.3	0.5864	1
Rv1045	-	hypothetical protein Rv1045	10	185.4	285.7	0.62	5560.6	8572.05	100.4	0.2835	0.79997
Rv1046c	-	hypothetical protein Rv1046c	4	303.9	382.2	0.33	3647.1	4586.62	78.3	0.4859	0.96475
Rv1048c	-	hypothetical protein Rv1048c	21	160.2	130.1	-0.3	10091.8	8198.67	-30	0.4125	0.92333
Rv1049	-	PROBABLE TRANSCRIPTIONAL REPRESSOR PROTEIN	4	120.8	117.5	-0.04	1449.6	1409.72	-3.3	0.9509	1
Rv1050	-	PROBABLE OXIDOREDUCTASE	10	48.1	35.3	-0.45	1443.7	1058.44	-12.8	0.4706	0.96475
Rv1051c	-	hypothetical protein Rv1051c	8	31.2	22.6	-0.47	749.4	542.33	-8.6	0.7916	1
Rv1052	-	hypothetical protein Rv1052	4	121.4	182.6	0.59	1456.6	2191.24	61.2	0.4847	0.96475
Rv1053c	-	hypothetical protein Rv1053c	6	150.3	114.8	-0.39	2705.7	2066.83	-35.5	0.5486	0.99634
Rv1056	-	hypothetical protein Rv1056	20	199.2	181.1	-0.14	11952.2	10868.5	-18.1	0.6875	1
Rv1057	-	hypothetical protein Rv1057	16	185.8	349.9	0.91	8916.9	16797.4	164.2	0.0306	0.20555
Rv1058	fadD14	acyl-CoA synthetase	26	50.6	38.6	-0.39	3946.5	3010.93	-12	0.4811	0.96475
Rv1059	-	hypothetical protein Rv1059	9	23.2	29.9	0.36	627.2	807.72	6.7	0.6365	1
Rv1060	-	hypothetical protein Rv1060	5	40.6	33.1	-0.29	609.2	496.58	-7.5	0.7962	1
Rv1061	-	hypothetical protein Rv1061	13	115	112.8	-0.03	4486.1	4398.79	-2.2	0.9542	1
Rv1062	-	hypothetical protein Rv1062	4	120.6	123.4	0.03	1447.4	1480.59	2.8	0.9662	1
Rv1063c	-	hypothetical protein Rv1063c	15	110.2	151.2	0.46	4958.1	6801.96	41	0.3122	0.82824
Rv1064c	lpqV	POSSIBLE LIPOPROTEIN LPQV	5	146.4	259.3	0.82	2195.7	3889.17	112.9	0.2008	0.69548
Rv1065	-	hypothetical protein Rv1065	9	147.2	147	0	3975.3	3968.48	-0.3	0.9955	1
Rv1066	-	hypothetical protein Rv1066	4	93.4	34.4	-1.44	1121	412.5	-59	0.0672	0.37034
Rv1069c	-	hypothetical protein Rv1069c	19	206.5	93.4	-1.14	11770.2	5323.2	-113.1	0.0091	0.08015
Rv1070c	echA8	enoyl-CoA hydratase	7	82.4	30.7	-1.43	1730.5	644.3	-51.7	0.0298	0.20289
Rv1071c	echA9	enoyl-CoA hydratase	11	158	108.4	-0.54	5213.2	3577.41	-49.6	0.1627	0.63065
Rv1072	-	PROBABLE CONSERVED TRANSMEMBRANE PROTEIN	13	33.4	2.4	-3.77	1300.8	95.1	-30.9	0	0
Rv1073	-	hypothetical protein Rv1073	19	241	152.8	-0.66	13739.7	8710.69	-88.2	0.0607	0.34451
Rv1074c	fadA3	acetyl-CoA acetyltransferase	11	236.2	236.2	0	7794.8	7794.77	0	1	1
Rv1075c	-	CONSERVED EXPORTED PROTEIN	18	180.2	234.5	0.38	9729.2	12661.7	54.3	0.4858	0.96475
Rv1076	lipU	POSSIBLE LIPASE LIPU	17	121.3	109.9	-0.14	6185.6	5604.33	-11.4	0.8169	1
Rv1077	cbs	Probable cystathionine beta-synthase CBS (Serine sulfhydrase) (Beta-thionase) (Hemoprotein H-450)	22	179.5	224.3	0.32	11847.7	14805.3	44.8	0.3849	0.90806
Rv1078	pra	Probable Proline-rich antigen homolog pra	17	14	0	-3.91	713.4	0	-14	0	0
Rv1079	metB	cystathionine gamma-synthase	17	78.7	56.1	-0.49	4013.8	2858.6	-22.7	0.4194	0.92659
Rv1080c	greA	transcription elongation factor GreA	7	1.7	0	-1.42	35.4	0	-1.7	0.0078	0.07138
Rv1081c	-	PROBABLE CONSERVED MEMBRANE PROTEIN	6	1.2	0	-1.12	21	0	-1.2	0.045	0.27581
Rv1082	mca	Mycothiol conjugate amidase Mca (Mycothiol S-conjugate amidase)	13	86.9	82.9	-0.07	3387.4	3233.52	-3.9	0.8921	1
Rv1083	-	hypothetical protein Rv1083	3	13.4	10.2	-0.39	120.3	92	-3.1	0.7898	1
Rv1084	-	hypothetical protein Rv1084	19	82.5	74.8	-0.14	4700.6	4263.71	-7.7	0.7723	1
Rv1085c	-	POSSIBLE HEMOLYSIN-LIKE PROTEIN	10	137.6	187	0.44	4128.3	5608.73	49.3	0.339	0.86208
Rv1086	-	SHORT (C15) CHAIN Z-ISOPRENYL DIPHOSPHATE SYNTHASE (Z-FPP SYNTHASE) (Z-FARNESYL DIPHOSPHATE SYNTHASE) (Z-FPP SYNTHETASE) (Z-FARNESYL DIPHOSPHATE SYNTHETASE) (GERANYLTRANSTRANSFERASE) (FARNESYL PYROPHOSPHATE SYNTHETASE)	12	0.1	0	-0.13	3.5	0	-0.1	1	1
Rv1087A	-	hypothetical protein Rv1087A	6	445.7	467.5	0.07	8022.4	8414.91	21.8	0.8651	1
Rv1089A	celA2a	PROBABLE CELLULASE CELA2A (ENDO-1,4-BETA-GLUCANASE) (ENDOGLUCANASE) (CARBOXYMETHYL CELLULASE)	1	82.4	118.9	0.53	247.1	356.64	36.5	0.9035	1
Rv1090	celA2b	PROBABLE CELLULASE CELA2B (ENDO-1,4-BETA-GLUCANASE) (ENDOGLUCANASE) (CARBOXYMETHYL CELLULASE)	6	216.2	200.4	-0.11	3892	3607.61	-15.8	0.7825	1
Rv1092c	coaA	pantothenate kinase	16	0	0	0	0	0	0	1	1
Rv1093	glyA	serine hydroxymethyltransferase	12	1.7	0	-1.45	62.4	0	-1.7	0.0002	0.00297
Rv1094	desA2	POSSIBLE ACYL-	12	0	0	0	0	0	0	1	1
Rv1095	phoH2	PROBABLE PHOH-LIKE PROTEIN PHOH2 (PHOSPHATE STARVATION-INDUCIBLE PROTEIN PSIH)	11	88.3	104.6	0.24	2914.9	3452.58	16.3	0.7107	1
Rv1096	-	POSSIBLE GLYCOSYL HYDROLASE	16	94.1	34.3	-1.45	4517.4	1648.25	-59.8	0.0013	0.01558
Rv1097c	-	PROBABLE MEMBRANE GLYCINE AND PROLINE RICH PROTEIN	14	58.5	74.6	0.35	2455.3	3134.89	16.2	0.5616	0.99768
Rv1098c	fumC	fumarate hydratase	11	0	0	0	0	0	0	1	1
Rv1099c	glpX	fructose 1,6-bisphosphatase II	12	42.3	2.8	-3.92	1524.3	100.87	-39.5	0	0
Rv1100	-	hypothetical protein Rv1100	9	36.9	119.3	1.69	996.3	3220.36	82.4	0.0683	0.37537
Rv1101c	-	hypothetical protein Rv1101c	18	246.7	326.4	0.4	13319.2	17627	79.8	0.1685	0.63606
Rv1102c	-	hypothetical protein Rv1102c	7	164.2	188.6	0.2	3447.5	3960.68	24.4	0.7774	1
Rv1103c	-	hypothetical protein Rv1103c	6	77.7	65.8	-0.24	1398.6	1183.85	-11.9	0.8637	1
Rv1104	-	POSSIBLE PARA-NITROBENZYL ESTERASE (FRAGMENT)	9	148.6	138.1	-0.11	4011.4	3728.58	-10.5	0.8609	1
Rv1105	-	POSSIBLE PARA-NITROBENZYL ESTERASE (FRAGMENT)	11	82.9	75.8	-0.13	2736.8	2501.74	-7.1	0.8565	1
Rv1106c	-	PROBABLE CHOLESTEROL DEHYDROGENASE	17	261.1	209	-0.32	13318.1	10659.6	-52.1	0.2708	0.78926
Rv1107c	xseB	exodeoxyribonuclease VII small subunit	2	130.1	60.1	-1.11	780.8	360.52	-70	0.0954	0.45586
Rv1108c	xseA	exodeoxyribonuclease VII large subunit	9	106.4	164.7	0.63	2873	4447.67	58.3	0.2525	0.76556
Rv1109c	-	hypothetical protein Rv1109c	6	166.3	103.4	-0.69	2993.2	1861.32	-62.9	0.2385	0.74903
Rv1110	ispH	4-hydroxy-3-methylbut-2-enyl diphosphate reductase	13	0	0	0	0	0	0	1	1
Rv1111c	-	hypothetical protein Rv1111c	22	64.9	64.7	0	4285.5	4271.57	-0.2	0.994	1
Rv1112	-	translation-associated GTPase	8	45.7	8.6	-2.4	1097.2	207.28	-37.1	0.0012	0.01451
Rv1113	-	hypothetical protein Rv1113	2	119.2	124.8	0.07	715.3	748.84	5.6	0.9424	1
Rv1114	-	hypothetical protein Rv1114	3	126.7	221.1	0.8	1140	1989.75	94.4	0.2257	0.73574
Rv1115	-	POSSIBLE EXPORTED PROTEIN	14	112.2	101.3	-0.15	4711.6	4252.62	-10.9	0.7698	1
Rv1116	-	hypothetical protein Rv1116	2	261	209.4	-0.32	1566	1256.22	-51.6	0.762	1
Rv1116A	-	CONSERVED HYPOTHETICAL PROTEIN (FRAGMENT)	5	194.1	188.5	-0.04	2912	2827.68	-5.6	0.9523	1
Rv1117	-	hypothetical protein Rv1117	3	309.8	245	-0.34	2788.5	2204.84	-64.9	0.5666	1
Rv1118c	-	hypothetical protein Rv1118c	10	195.9	174.7	-0.17	5877.8	5239.75	-21.3	0.7529	1
Rv1119c	-	hypothetical protein Rv1119c	3	39.9	71.2	0.84	358.9	640.49	31.3	0.5795	1
Rv1120c	-	hypothetical protein Rv1120c	4	25.1	13	-0.95	300.9	155.47	-12.1	0.511	0.97229
Rv1121	zwf1	glucose-6-phosphate 1-dehydrogenase	23	41.4	30.3	-0.45	2859.4	2087.84	-11.2	0.307	0.82467
Rv1122	gnd2	6-phosphogluconate dehydrogenase-like protein	11	0.5	0.1	-2.01	17.1	4.24	-0.4	0.1985	0.69121
Rv1123c	bpoB	POSSIBLE PEROXIDASE BPOB (NON-HAEM PEROXIDASE)	7	59.2	214.5	1.86	1244.2	4503.73	155.2	0.0171	0.13223
Rv1124	ephC	PROBABLE EPOXIDE HYDROLASE EPHC (EPOXIDE HYDRATASE)	12	48.3	88	0.87	1739.4	3168.99	39.7	0.9293	1
Rv1125	-	hypothetical protein Rv1125	21	10.4	3.3	-1.68	656.4	205.43	-7.2	0.0253	0.17898
Rv1126c	-	hypothetical protein Rv1126c	8	8.1	0.9	-3.2	195.3	21.2	-7.3	0.1714	0.64335
Rv1127c	ppdK	pyruvate phosphate dikinase	18	23	12.9	-0.83	1240.3	697.61	-10.1	0.3557	0.88231
Rv1128c	-	hypothetical protein Rv1128c	27	13.6	12	-0.18	1102.8	974.83	-1.6	0.8569	1
Rv1129c	-	PROBABLE TRANSCRIPTIONAL REGULATOR PROTEIN	22	35	41.3	0.24	2310.4	2727.53	6.3	0.7039	1
Rv1130	-	hypothetical protein Rv1130	24	91.6	70.8	-0.37	6597.7	5100.01	-20.8	0.395	0.91524
Rv1131	gltA1	methylcitrate synthase	14	48.3	37.2	-0.38	2028	1562.94	-11.1	0.5876	1
Rv1132	-	hypothetical protein Rv1132	25	65.1	76.7	0.24	4883.6	5754.67	11.6	0.5615	0.99768
Rv1133c	metE	5-methyltetrahydropteroyltriglutamate--homocysteine methyltransferase	31	0	0	0.31	3.6	4.44	0	1	1
Rv1134	-	hypothetical protein Rv1134	4	132.1	141.2	0.1	1585.3	1694.57	9.1	0.883	1
Rv1135A	-	POSSIBLE ACETYL-CoA ACETYLTRANSFERASE (ACETOACETYL-CoA THIOLASE)	6	95.3	118.3	0.31	1714.6	2129.78	23.1	0.6326	1
Rv1136	-	POSSIBLE ENOYL-CoA HYDRATASE	2	46.9	32.9	-0.51	281.6	197.66	-14	0.8479	1
Rv1137c	-	hypothetical protein Rv1137c	2	125.7	197.4	0.65	754.2	1184.12	71.6	0.4231	0.93005
Rv1138c	-	POSSIBLE OXIDOREDUCTASE	13	118.2	127.5	0.11	4610.1	4973.84	9.3	0.8818	1
Rv1139c	-	hypothetical protein Rv1139c	9	100.4	96.5	-0.06	2710.8	2605.67	-3.9	0.9582	1
Rv1140	-	PROBABLE INTEGRAL MEMBRANE PROTEIN	10	56.2	52.1	-0.11	1687.1	1562.67	-4.1	0.8732	1
Rv1141c	echA11	enoyl-CoA hydratase	13	153.6	151.4	-0.02	5992.2	5904.84	-2.2	0.954	1
Rv1142c	echA10	enoyl-CoA hydratase	7	181.3	163.4	-0.15	3807.3	3431.26	-17.9	0.8808	1
Rv1143	mcr	PROBABLE ALPHA-METHYLACYL-CoA RACEMASE MCR (2-methylacyl-CoA racemase) (2-arylpropionyl-CoA epimerase )	15	260.6	320.6	0.3	11725.9	14425.9	60	0.3756	0.89955
Rv1144	-	PROBABLE SHORT-CHAIN TYPE DEHYDROGENASE/REDUCTASE	10	169.4	166.7	-0.02	5082	5002.39	-2.7	0.9558	1
Rv1145	mmpL13a	PROBABLE CONSERVED TRANSMEMBRANE TRANSPORT PROTEIN MMPL13A	10	129.6	194.3	0.58	3889.2	5827.5	64.6	0.307	0.82467
Rv1146	mmpL13b	PROBABLE CONSERVED TRANSMEMBRANE TRANSPORT PROTEIN MMPL13B	21	255	277.7	0.12	16063.7	17493.1	22.7	0.7538	1
Rv1147	-	hypothetical protein Rv1147	9	73.2	136.9	0.9	1976.8	3696.6	63.7	0.107	0.49072
Rv1148c	-	hypothetical protein Rv1148c	19	166.1	212.1	0.35	9465.1	12087.2	46	0.4828	0.96475
Rv1151c	-	NAD-dependent deacetylase	9	265.4	469.4	0.82	7165.2	12673.1	204	0.2022	0.6967
Rv1152	-	PROBABLE TRANSCRIPTIONAL REGULATORY PROTEIN	5	146.1	91.8	-0.67	2191.4	1377.43	-54.3	0.2881	0.80413
Rv1153c	omt	PROBABLE O-METHYLTRANSFERASE OMT	18	152.5	154.1	0.02	8233.8	8321.51	1.6	0.9677	1
Rv1154c	-	hypothetical protein Rv1154c	14	194.6	296.3	0.61	8174	12445.1	101.7	0.1301	0.55877
Rv1155	-	hypothetical protein Rv1155	10	199.4	239.9	0.27	5981.7	7195.57	40.5	0.5227	0.98423
Rv1156	-	hypothetical protein Rv1156	12	119.7	145.8	0.28	4310.8	5250.14	26.1	0.7104	1
Rv1157c	-	CONSERVED HYPOTHETICAL ALA-, PRO-RICH PROTEIN	8	86.3	1	-6.48	2071.1	23.14	-85.3	0	0
Rv1158c	-	CONSERVED HYPOTHETICAL ALA-, PRO-RICH PROTEIN	11	126.5	9.2	-3.78	4174.5	304.51	-117.3	0.0003	0.00429
Rv1159	pimE	mannosyltransferase	25	10.1	0	-3.48	760.5	0	-10.1	0	0
Rv1159A	phhB	pterin-4-alpha-carbinolamine dehydratase	11	85.4	32.7	-1.39	2819.3	1078.26	-52.8	0.178	0.65713
Rv1160	mutT2	PROBABLE MUTATOR PROTEIN MUTT (7,8-dihydro-8-oxoguanine-triphosphatase) (8-OXO-DGTPASE)	4	114.2	150	0.39	1370.3	1799.54	35.8	0.661	1
Rv1161	narG	PROBABLE RESPIRATORY NITRATE REDUCTASE (ALPHA CHAIN) NARG	66	88	87.6	-0.01	17420.9	17339.5	-0.4	0.9785	1
Rv1162	narH	PROBABLE RESPIRATORY NITRATE REDUCTASE (BETA CHAIN) NARH	34	149.4	153.5	0.04	15234.6	15658.4	4.2	0.904	1
Rv1163	narJ	PROBABLE RESPIRATORY NITRATE REDUCTASE (DELTA CHAIN) NARJ	13	106	108.9	0.04	4135.4	4246.96	2.9	0.9383	1
Rv1164	narI	PROBABLE RESPIRATORY NITRATE REDUCTASE (GAMMA CHAIN) NARI	18	173.4	232.7	0.42	9362.4	12565.5	59.3	0.2626	0.77799
Rv1165	typA	POSSIBLE GTP-BINDING TRANSLATION ELONGATION FACTOR TYPA (TYROSINE PHOSPHORYLATED PROTEIN A) (GTP-BINDING PROTEIN)	15	176.6	190.3	0.11	7947.6	8561.97	13.7	0.7852	1
Rv1166	lpqW	PROBABLE CONSERVED LIPOPROTEIN LPQW	22	0	0	0	0	0	0	1	1
Rv1167c	-	PROBABLE TRANSCRIPTIONAL REGULATORY PROTEIN	9	55	57.4	0.06	1484.1	1548.72	2.4	0.9271	1
Rv1170	mshB	N-Acetyl-1-D-myo-Inosityl-2-Amino-2-Deoxy-alpha- D-Glucopyranoside Deacetylase mshB (GlcNAc-Ins deacetylase)	11	123.8	38.4	-1.69	4086.3	1268.39	-85.4	0.006	0.0566
Rv1171	-	hypothetical protein Rv1171	5	149.8	119	-0.33	2246.9	1784.51	-30.8	0.6965	1
Rv1173	fbiC	FO synthase	38	56.7	18.3	-1.63	6467.2	2084.78	-38.4	0	0
Rv1174c	TB8.4	LOW MOLECULAR WEIGHT T-CELL ANTIGEN TB8.4	7	293.6	161.7	-0.86	6166.1	3396.06	-131.9	0.0237	0.17131
Rv1175c	fadH	PROBABLE NADPH DEPENDENT 2,4-DIENOYL-COA REDUCTASE FADH (2,4-dienoyl coenzyme A reductase) (4-enoyl-CoA reductase)	23	117.4	152.2	0.37	8101	10501.2	34.8	0.3445	0.87107
Rv1176c	-	hypothetical protein Rv1176c	13	91	78	-0.22	3550.9	3041.48	-13.1	0.64	1
Rv1177	fdxC	PROBABLE FERREDOXIN FDXC	6	0	0	0	0	0	0	1	1
Rv1178	-	N-succinyldiaminopimelate aminotransferase	20	102.6	85.6	-0.26	6158	5135.69	-17	0.5101	0.9715
Rv1179c	-	hypothetical protein Rv1179c	37	111.2	148.2	0.41	12346.2	16452.3	37	0.1652	0.63517
Rv1180	pks3	PROBABLE POLYKETIDE BETA-KETOACYL SYNTHASE PKS3	23	48.2	28.9	-0.74	3326	1992.51	-19.3	0.1834	0.66767
Rv1181	pks4	PROBABLE POLYKETIDE BETA-KETOACYL SYNTHASE PKS4	63	51.3	41.2	-0.32	9704.2	7778.67	-10.2	0.3848	0.90806
Rv1182	papA3	PROBABLE CONSERVED POLYKETIDE SYNTHASE ASSOCIATED PROTEIN PAPA3	38	30.6	38	0.31	3489.4	4328.99	7.4	0.4791	0.96475
Rv1183	mmpL10	PROBABLE CONSERVED TRANSMEMBRANE TRANSPORT PROTEIN MMPL10	50	38.8	20	-0.96	5825.6	2993.03	-18.9	0.0226	0.16515
Rv1184c	-	POSSIBLE EXPORTED PROTEIN	21	39.3	45.1	0.2	2477.5	2840.26	5.8	0.6952	1
Rv1185c	fadD21	acyl-CoA synthetase	28	56.3	58	0.04	4730.7	4876.13	1.7	0.9236	1
Rv1186c	-	hypothetical protein Rv1186c	18	22.8	23.3	0.03	1231	1256.42	0.5	0.9813	1
Rv1187	rocA	PROBABLE PYRROLINE-5-CARBOXYLATE DEHYDROGENASE ROCA	22	11.4	16.8	0.55	755.7	1109.97	5.4	0.487	0.96475
Rv1188	-	PROBABLE PROLINE DEHYDROGENASE	22	26.5	19	-0.48	1748.2	1257.21	-7.4	0.5797	1
Rv1189	sigI	RNA polymerase sigma factor SigI	6	58.8	46.1	-0.35	1058	829.77	-12.7	0.8257	1
Rv1190	-	hypothetical protein Rv1190	9	110	120.4	0.13	2970.9	3250.9	10.4	0.8514	1
Rv1191	-	hypothetical protein Rv1191	8	172.2	268.5	0.64	4133.8	6442.84	96.2	0.2647	0.7783
Rv1192	-	hypothetical protein Rv1192	13	122.1	117.9	-0.05	4762.8	4596.32	-4.3	0.9366	1
Rv1193	fadD36	acyl-CoA synthetase	18	36.3	4.7	-2.94	1960.2	254.65	-31.6	0.0002	0.00297
Rv1194c	-	hypothetical protein Rv1194c	16	92.1	120.2	0.38	4421.5	5767.73	28	0.4596	0.95931
Rv1197	esxK	ESAT-6 LIKE PROTEIN ESXK (ESAT-6 LIKE PROTEIN 3)	2	202.2	54.2	-1.9	1213.5	325.05	-148.1	0.0933	0.45153
Rv1198	esxL	PUTATIVE ESAT-6 LIKE PROTEIN ESXL (ESAT-6 LIKE PROTEIN 4)	3	65.1	28.9	-1.17	586.3	260.15	-36.2	0.0796	0.4114
Rv1200	-	PROBABLE CONSERVED INTEGRAL MEMBRANE TRANSPORT PROTEIN	24	167	141.5	-0.24	12023.1	10189	-25.5	0.4704	0.96475
Rv1201c	-	PROBABLE TRANSFERASE	10	0	0	0	0	0	0	1	1
Rv1202	dapE	dipeptidase	15	0	0	0	0	0	0	1	1
Rv1203c	-	hypothetical protein Rv1203c	6	51.3	40	-0.36	923.4	719.57	-11.3	0.6381	1
Rv1204c	-	hypothetical protein Rv1204c	16	174.3	288.1	0.73	8364.5	13826.4	113.8	0.0475	0.28716
Rv1205	-	hypothetical protein Rv1205	12	182.1	30.9	-2.56	6556.9	1112.73	-151.2	0	0
Rv1206	fadD6	acyl-CoA synthetase	29	80.8	22.2	-1.86	7025.8	1933.4	-58.5	0	0
Rv1207	folP2	PROBABLE DIHYDROPTEROATE SYNTHASE 2 FOLP2 (DHPS 2) (Dihydropteroate pyrophosphorylase 2)	10	82.1	82.6	0.01	2464.5	2477.58	0.4	0.9872	1
Rv1208	-	hypothetical protein Rv1208	12	1.5	0	-1.3	52.4	0	-1.5	0.0118	0.0987
Rv1209	-	hypothetical protein Rv1209	4	158.4	250.1	0.66	1900.4	3000.91	91.7	0.7657	1
Rv1210	tagA	PROBABLE DNA-3-METHYLADENINE GLYCOSYLASE I TAGA (TAG I) (3-methyladenine-DNA glycosylase I, constitutive) (DNA-3-methyladenine glycosidase I )	11	149.8	140.3	-0.09	4944.7	4629.71	-9.5	0.8828	1
Rv1211	-	hypothetical protein Rv1211	2	0	0	0	0	0	0	1	1
Rv1212c	-	PUTATIVE GLYCOSYL TRANSFERASE	27	101.2	119.4	0.24	8198.6	9668.56	18.1	0.5728	1
Rv1213	glgC	glucose-1-phosphate adenylyltransferase	27	98.4	64.3	-0.61	7968.2	5205	-34.1	0.1422	0.58674
Rv1215c	-	hypothetical protein Rv1215c	23	80.2	85.9	0.1	5535.2	5924.26	5.6	0.8065	1
Rv1216c	-	PROBABLE CONSERVED INTEGRAL MEMBRANE PROTEIN	15	154.2	133.6	-0.21	6938.3	6011.77	-20.6	0.7146	1
Rv1217c	-	PROBABLE TETRONASIN-TRANSPORT INTEGRAL MEMBRANE PROTEIN ABC TRANSPORTER	18	50.1	45.3	-0.15	2705.4	2446.1	-4.8	0.8844	1
Rv1218c	-	PROBABLE TETRONASIN-TRANSPORT ATP-BINDING PROTEIN ABC TRANSPORTER	6	72.3	36.8	-0.97	1301	662.3	-35.5	0.2177	0.71846
Rv1219c	-	PROBABLE TRANSCRIPTIONAL REGULATORY PROTEIN	10	101.5	95.4	-0.09	3043.7	2861.56	-6.1	0.9081	1
Rv1220c	-	PROBABLE METHYLTRANSFERASE	10	158.7	89.7	-0.82	4760.6	2691.18	-69	0.1231	0.53975
Rv1221	sigE	RNA polymerase sigma factor SigE	16	30.6	8.6	-1.83	1470.9	413.36	-22	0.2971	0.81754
Rv1222	-	hypothetical protein Rv1222	2	120.9	388.9	1.69	725.4	2333.61	268	0.2668	0.78246
Rv1223	htrA	PROBABLE SERINE PROTEASE HTRA (DEGP PROTEIN)	17	0.1	0	-0.09	3.3	0	-0.1	1	1
Rv1224	tatB	sec-independent translocase	5	0	0	0	0	0	0	1	1
Rv1225c	-	hypothetical protein Rv1225c	6	186.1	303.5	0.71	3350.4	5462.15	117.3	0.3502	0.8789
Rv1226c	-	PROBABLE TRANSMEMBRANE PROTEIN	15	168.6	162.8	-0.05	7587.7	7325.86	-5.8	0.9238	1
Rv1227c	-	PROBABLE TRANSMEMBRANE PROTEIN	6	78.3	152.9	0.97	1408.8	2752.68	74.7	0.3338	0.85485
Rv1228	lpqX	PROBABLE LIPOPROTEIN LPQX	8	265.6	333.9	0.33	6373.4	8012.48	68.3	0.4341	0.94083
Rv1229c	mrp	PROBABLE MRP-RELATED PROTEIN MRP	14	0	0	0	0	0	0	1	1
Rv1230c	-	POSSIBLE MEMBRANE PROTEIN	20	126.8	224.9	0.83	7609.9	13496.1	98.1	0.5017	0.96658
Rv1231c	-	PROBABLE MEMBRANE PROTEIN	7	108.4	79.6	-0.45	2276.4	1672.16	-28.8	0.4233	0.93005
Rv1232c	-	hypothetical protein Rv1232c	8	151	165.1	0.13	3624.2	3962.13	14.1	0.792	1
Rv1233c	-	hypothetical protein Rv1233c	18	116.1	156.5	0.43	6268.1	8451.68	40.4	0.4222	0.92968
Rv1234	-	PROBABLE TRANSMEMBRANE PROTEIN	8	59.9	96.2	0.68	1437.2	2307.77	36.3	0.5541	0.99634
Rv1235	lpqY	PROBABLE SUGAR-BINDING LIPOPROTEIN LPQY	28	70.4	25.7	-1.46	5916.8	2157.71	-44.8	0.0014	0.01663
Rv1236	sugA	PROBABLE SUGAR-TRANSPORT INTEGRAL MEMBRANE PROTEIN ABC TRANSPORTER SUGA	18	88.5	42.6	-1.05	4779.4	2301.06	-45.9	0.0352	0.22874
Rv1237	sugB	PROBABLE SUGAR-TRANSPORT INTEGRAL MEMBRANE PROTEIN ABC TRANSPORTER SUGB	11	23.6	8.9	-1.41	780.4	294.45	-14.7	0.2369	0.7484
Rv1238	sugC	PROBABLE SUGAR-TRANSPORT ATP-BINDING PROTEIN ABC TRANSPORTER SUGC	24	61.3	19.7	-1.64	4412.4	1417.8	-41.6	0.0011	0.01346
Rv1239c	corA	POSSIBLE MAGNESIUM AND COBALT TRANSPORT TRANSMEMBRANE PROTEIN CORA	23	96.4	138.2	0.52	6650.4	9533.35	41.8	0.3049	0.82366
Rv1240	mdh	malate dehydrogenase	3	0	0	0	0	0	0	1	1
Rv1241	-	hypothetical protein Rv1241	1	56.9	61.9	0.12	170.8	185.72	5	0.9631	1
Rv1242	-	hypothetical protein Rv1242	9	140.6	184.2	0.39	3796	4973.24	43.6	0.389	0.9109
Rv1244	lpqZ	PROBABLE LIPOPROTEIN LPQZ	8	139.2	240.5	0.79	3341.8	5771.44	101.2	0.1952	0.68415
Rv1245c	-	PROBABLE SHORT-CHAIN TYPE DEHYDROGENASE/REDUCTASE	13	144.7	130.1	-0.15	5642.4	5075.38	-14.5	0.7591	1
Rv1246c	-	hypothetical protein Rv1246c	7	160.3	206.1	0.36	3366.6	4327.29	45.7	0.6659	1
Rv1247c	-	hypothetical protein Rv1247c	4	59.7	79.6	0.41	716.6	955.43	19.9	0.5518	0.99634
Rv1248c	kgd	alpha-ketoglutarate decarboxylase	41	6.1	0	-2.83	753.7	0	-6.1	0	0
Rv1249c	-	POSSIBLE MEMBRANE PROTEIN	11	263.3	233.2	-0.18	8690.1	7696.65	-30.1	0.8022	1
Rv1250	-	PROBABLE DRUG-TRANSPORT INTEGRAL MEMBRANE PROTEIN	26	96.9	134.2	0.47	7555.2	10467	37.3	0.1845	0.6702
Rv1251c	-	hypothetical protein Rv1251c	53	54.1	50.9	-0.09	8594.6	8092.43	-3.2	0.7513	1
Rv1252c	lprE	PROBABLE LIPOPROTEIN LPRE	7	254.6	135.6	-0.91	5347.4	2846.99	-119.1	0.0625	0.34982
Rv1253	deaD	PROBABLE COLD-SHOCK DEAD-BOX PROTEIN A HOMOLOG DEAD (ATP-dependent RNA helicase deaD homolog)	32	56.1	38.7	-0.53	5384.5	3718.14	-17.4	0.1951	0.68415
Rv1254	-	PROBABLE ACYLTRANSFERASE	26	0.5	0	-0.62	41.5	0	-0.5	0.4967	0.96475
Rv1255c	-	PROBABLE TRANSCRIPTIONAL REGULATORY PROTEIN	8	59.1	99.3	0.75	1417.8	2382.26	40.2	0.4167	0.92659
Rv1256c	cyp130	PROBA BLE CYTOCHROME P450 130 CYP130	14	134.3	142.9	0.09	5638.6	6001.61	8.6	0.8467	1
Rv1257c	-	PROBABLE OXIDOREDUCTASE	15	83.7	78.5	-0.09	3767.8	3531.44	-5.3	0.8812	1
Rv1258c	-	PROBABLE CONSERVED INTEGRAL MEMBRANE TRANSPORT PROTEIN	21	119.9	155	0.37	7551.5	9767.76	35.2	0.324	0.84055
Rv1259	-	hypothetical protein Rv1259	11	33.8	47.7	0.5	1115.6	1575.52	13.9	0.7233	1
Rv1260	-	hypothetical protein Rv1260	24	31	27.9	-0.15	2229.3	2007.6	-3.1	0.8098	1
Rv1261c	-	hypothetical protein Rv1261c	10	77.3	69.6	-0.15	2320.3	2087.98	-7.7	0.7823	1
Rv1262c	-	HYPOTHETICAL HIT-LIKE PROTEIN	4	42.2	62.7	0.57	507	751.82	20.4	0.554	0.99634
Rv1263	amiB2	amidase	21	83.1	101.5	0.29	5235.7	6394.26	18.4	0.5295	0.98678
Rv1264	-	ADENYLYL CYCLASE (ATP PYROPHOSPHATE-LYASE) (ADENYLATE CYCLASE)	13	128	242.5	0.92	4991.2	9456.8	114.5	0.0823	0.41877
Rv1265	-	hypothetical protein Rv1265	11	12.1	12.6	0.05	400.8	416.16	0.5	0.9557	1
Rv1266c	pknH	PROBABLE TRANSMEMBRANE SERINE/THREONINE-PROTEIN KINASE H PKNH (PROTEIN KINASE H) (STPK H)	26	149	161.1	0.11	11620.3	12566.3	12.1	0.6944	1
Rv1267c	embR	PROBABLE TRANSCRIPTIONAL REGULATORY PROTEIN EMBR	19	129.5	138.5	0.1	7381.1	7895.8	9	0.8367	1
Rv1268c	-	hypothetical protein Rv1268c	11	180.3	205.6	0.19	5949.1	6786.42	25.4	0.6782	1
Rv1269c	-	CONSERVED PROBABLE SECRETED PROTEIN	7	110.8	149.4	0.43	2327.3	3138.41	38.6	0.4921	0.96475
Rv1270c	lprA	POSSIBLE LIPOPROTEIN LPRA	10	30.5	71.1	1.22	915.7	2133.37	40.6	0.4889	0.96475
Rv1271c	-	CONSERVED HYPOTHETICAL SECRETED PROTEIN	5	30.7	83.9	1.45	459.8	1258.98	53.3	0.3454	0.8722
Rv1272c	-	PROBABLE DRUGS-TRANSPORT TRANSMEMBRANE ATP-BINDING PROTEIN ABC TRANSPORTER	28	59.8	29.2	-1.04	5021.7	2449.91	-30.6	0.0198	0.14878
Rv1273c	-	PROBABLE DRUGS-TRANSPORT TRANSMEMBRANE ATP-BINDING PROTEIN ABC TRANSPORTER	29	69	33.2	-1.05	5998.7	2889.22	-35.7	0.0291	0.19916
Rv1274	lprB	POSSIBLE LIPOPROTEIN LPRB	3	0	0	0	0	0	0	1	1
Rv1275	lprC	POSSIBLE LIPOPROTEIN LPRC	6	1.1	0	-1.06	19.5	0	-1.1	0.0208	0.15426
Rv1276c	-	hypothetical protein Rv1276c	6	13.9	0	-3.89	249.4	0	-13.9	0.0077	0.07063
Rv1277	-	hypothetical protein Rv1277	19	79.6	53.7	-0.57	4534.7	3060.09	-25.9	0.0777	0.40683
Rv1278	-	hypothetical protein Rv1278	24	39	13.5	-1.53	2811.5	972.65	-25.5	0.0081	0.07379
Rv1279	-	PROBABLE DEHYDROGENASE FAD flavoprotein GMC oxidoreductase	25	65.3	112.8	0.79	4895.5	8463.7	47.6	0.0376	0.23965
Rv1280c	oppA	PROBABLE PERIPLASMIC OLIGOPEPTIDE-BINDING LIPOPROTEIN OPPA	25	84.4	60.6	-0.48	6330.5	4544.89	-23.8	0.2582	0.77286
Rv1281c	oppD	PROBABLE OLIGOPEPTIDE-TRANSPORT ATP-BINDING PROTEIN ABC TRANSPORTER OPPD	25	17.1	15.4	-0.15	1282.3	1153.64	-1.7	0.8395	1
Rv1282c	oppC	PROBABLE OLIGOPEPTIDE-TRANSPORT INTEGRAL MEMBRANE PROTEIN ABC TRANSPORTER OPPC	15	33.6	13.5	-1.31	1513.1	609.56	-20.1	0.0287	0.19846
Rv1283c	oppB	PROBABLE OLIGOPEPTIDE-TRANSPORT INTEGRAL MEMBRANE PROTEIN ABC TRANSPORTER OPPB	17	68	32	-1.09	3469.7	1632.42	-36	0.04	0.25174
Rv1284	-	hypothetical protein Rv1284	4	49.1	5.5	-3.15	589.4	66.46	-43.6	0.2243	0.73395
Rv1285	cysD	sulfate adenylyltransferase subunit 2	9	65.2	16.1	-2.02	1760.4	434.59	-49.1	0.0859	0.43108
Rv1286	cysN	bifunctional sulfate adenylyltransferase subunit 1/adenylylsulfate kinase protein	27	79.4	39.9	-0.99	6430.7	3229.78	-39.5	0.0288	0.19847
Rv1287	-	hypothetical protein Rv1287	10	78.9	12.4	-2.66	2367	373.47	-66.4	0.0015	0.01765
Rv1288	-	hypothetical protein Rv1288	32	147.5	191.7	0.38	14160.2	18399.4	44.2	0.2072	0.7041
Rv1289	-	hypothetical protein Rv1289	10	103	104.5	0.02	3091.3	3136.31	1.5	0.9674	1
Rv1290A	-	hypothetical protein Rv1290A	7	83.2	25.4	-1.71	1747.3	532.78	-57.8	0.0777	0.40683
Rv1290c	-	hypothetical protein Rv1290c	32	183.1	221.2	0.27	17580.1	21238.2	38.1	0.3175	0.83454
Rv1291c	-	CONSERVED HYPOTHETICAL SECRETED PROTEIN	2	66.9	164.9	1.3	401.6	989.6	98	0.1567	0.61599
Rv1292	argS	arginyl-tRNA synthetase	33	0	0	-0.05	3.4	0	0	1	1
Rv1293	lysA	PROBABLE DIAMINOPIMELATE DECARBOXYLASE LYSA (DAP DECARBOXYLASE)	24	0	0	0	0	0	0	1	1
Rv1294	thrA	homoserine dehydrogenase	20	0	0	0	0	0	0	1	1
Rv1295	thrC	threonine synthase	17	0	0	0	0	0	0	1	1
Rv1296	thrB	homoserine kinase	14	0	0	0	0	0	0	1	1
Rv1297	rho	transcription termination factor Rho	17	0	0	0	0	0	0	1	1
Rv1298	rpmE	50S ribosomal protein L31	6	0	0	0	0	0	0	1	1
Rv1299	prfA	peptide chain release factor 1	14	0	0	0	0	0	0	1	1
Rv1300	hemK	PROBABLE HEMK PROTEIN HOMOLOG HEMK	14	0.2	0	-0.21	6.7	0	-0.2	0.4928	0.96475
Rv1301	-	hypothetical protein Rv1301	10	0.2	0	-0.28	6.5	0	-0.2	0.4862	0.96475
Rv1302	rfe	PROBABLE UNDECAPAPRENYL-PHOSPHATE ALPHA-N-ACETYLGLUCOSAMINYLTRANSFERASE RFE (UDP-GlcNAc TRANSFERASE)	16	0	0	0	0	0	0	1	1
Rv1303	-	hypothetical protein Rv1303	4	39.2	0	-5.33	470.6	0	-39.2	0.0716	0.38816
Rv1304	atpB	F0F1 ATP synthase subunit A	10	0	0	0	0	0	0	1	1
Rv1305	atpE	F0F1 ATP synthase subunit C	6	0	0	0	0	0	0	1	1
Rv1306	atpF	F0F1 ATP synthase subunit B	3	0	0	0	0	0	0	1	1
Rv1307	atpH	PROBABLE ATP SYNTHASE DELTA CHAIN ATPH	15	0.1	0	-0.1	3.3	0	-0.1	1	1
Rv1308	atpA	F0F1 ATP synthase subunit alpha	21	0	0	0	0	0	0	1	1
Rv1309	atpG	F0F1 ATP synthase subunit gamma	16	0	0	0	0	0	0	1	1
Rv1310	atpD	F0F1 ATP synthase subunit beta	18	0	0	0	0	0	0	1	1
Rv1311	atpC	F0F1 ATP synthase subunit epsilon	1	0	0	0	0	0	0	1	1
Rv1312	-	CONSERVED HYPOTHETICAL SECRETED PROTEIN	8	12.2	0	-3.72	292.5	0	-12.2	0	0
Rv1314c	-	hypothetical protein Rv1314c	12	146	34.9	-2.06	5255.1	1257.01	-111.1	0	0
Rv1315	murA	UDP-N-acetylglucosamine 1-carboxyvinyltransferase	13	0	0	0	0	0	0	1	1
Rv1316c	ogt	PROBABLE METHYLATED-DNA--PROTEIN-CYSTEINE METHYLTRANSFERASE OGT (6-O-methylguanine-DNA methyltransferase) (O-6-methylguanine-DNA-alkyltransferase)	7	186.8	282.4	0.6	3923.5	5931	95.6	0.4352	0.9416
Rv1317c	alkA	PROBABLE ADA REGULATORY PROTEIN ALKA (Regulatory protein of adaptative response) (Methylated-DNA--protein-cysteine methyltransferase) (O-6-methylguanine-DNA alkyltransferase) (O-6-methylguanine-DNA methyltransferase) (3-methyladenine DNA glycosylase II)	10	104.3	166.3	0.67	3128.8	4990.48	62.1	0.3348	0.85515
Rv1318c	-	POSSIBLE ADENYLATE CYCLASE (ATP PYROPHOSPHATE-LYASE) (ADENYLYL CYCLASE)	17	199	190.3	-0.07	10150.2	9702.9	-8.8	0.9148	1
Rv1319c	-	POSSIBLE ADENYLATE CYCLASE (ATP PYROPHOSPHATE-LYASE) (ADENYLYL CYCLASE)	28	171.2	187.4	0.13	14378.2	15737.9	16.2	0.6704	1
Rv1320c	-	POSSIBLE ADENYLATE CYCLASE (ATP PYROPHOSPHATE-LYASE) (ADENYLYL CYCLASE)	27	204.7	181.2	-0.18	16578.2	14674.5	-23.5	0.6104	1
Rv1321	-	hypothetical protein Rv1321	9	173.3	274	0.66	4679.5	7397.93	100.7	0.1874	0.67545
Rv1322	-	hypothetical protein Rv1322	5	118.7	239.7	1.01	1779.8	3595.43	121	0.0762	0.40323
Rv1322A	-	hypothetical protein Rv1322A	6	60.1	66.7	0.15	1082.4	1199.89	6.5	0.7984	1
Rv1323	fadA4	acetyl-CoA acetyltransferase	12	174.7	78.4	-1.16	6287.7	2822.59	-96.3	0.0095	0.08276
Rv1324	-	POSSIBLE THIOREDOXIN	5	29.2	1.2	-4.66	438.1	17.35	-28	0.0003	0.00429
Rv1326c	glgB	glycogen branching enzyme	41	0.1	0	-0.07	6.4	0	-0.1	0.4939	0.96475
Rv1327c	glgE	PROBABLE GLUCANASE GLGE	35	0	0	0	0	0	0	1	1
Rv1328	glgP	PROBABLE GLYCOGEN PHOSPHORYLASE GLGP	40	71.3	83.7	0.23	8552.7	10039.4	12.4	0.5186	0.97974
Rv1329c	dinG	PROBABLE ATP-DEPENDENT HELICASE DING	23	61.7	74.3	0.27	4257.9	5125.09	12.6	0.7664	1
Rv1330c	-	nicotinate phosphoribosyltransferase	23	132.4	151.7	0.2	9138.6	10467.4	19.3	0.6703	1
Rv1331	clpS	ATP-dependent Clp protease adaptor protein ClpS	5	140.3	51.1	-1.46	2104	766.27	-89.2	0.0088	0.07838
Rv1332	-	PROBABLE TRANSCRIPTIONAL REGULATORY PROTEIN	6	95.2	12.8	-2.89	1712.8	231.23	-82.3	0.007	0.0651
Rv1333	-	PROBABLE HYDROLASE	10	125.8	150.6	0.26	3775.2	4518.24	24.8	0.7404	1
Rv1334	-	hypothetical protein Rv1334	10	187.6	185.9	-0.01	5628.5	5577.06	-1.7	0.978	1
Rv1335	-	9.5 KDA CULTURE FILTRATE ANTIGEN CFP10A	4	302.7	299.8	-0.01	3632.9	3597.5	-2.9	0.9767	1
Rv1336	cysM	PROBABLE CYSTEINE SYNTHASE B CYSM (CSASE B) (O-acetylserine sulfhydrylase B) (O-acetylserine (Thiol)-lyase B)	16	203.7	197.7	-0.04	9778.4	9490.29	-6	0.9274	1
Rv1337	-	PROBABLE INTEGRAL MEMBRANE PROTEIN	12	152.5	116.8	-0.38	5489.8	4205.84	-35.7	0.7553	1
Rv1338	murI	glutamate racemase	16	0.5	0	-0.62	25.6	0	-0.5	0.006	0.0566
Rv1339	-	hypothetical protein Rv1339	16	15.5	5.3	-1.54	745.2	255.52	-10.2	0	0
Rv1340	rph	ribonuclease PH	13	32.7	0	-5.07	1275.2	0	-32.7	0	0
Rv1341	-	putative deoxyribonucleotide triphosphate pyrophosphatase	5	53.3	11.5	-2.22	799.9	171.85	-41.9	0.0308	0.20585
Rv1342c	-	hypothetical protein Rv1342c	5	0.9	0	-0.9	13	0	-0.9	0.4765	0.96475
Rv1343c	lprD	PROBABLE CONSERVED LIPOPROTEIN LPRD	11	0.3	0	-0.37	9.6	0	-0.3	1	1
Rv1344	-	acyl carrier protein	8	113.1	254.9	1.17	2714	6118.3	141.8	0.5227	0.98423
Rv1345	fadD33	acyl-CoA synthetase	23	85.7	57.5	-0.58	5914.1	3965.13	-28.2	0.1615	0.62806
Rv1346	fadE14	POSSIBLE ACYL-CoA DEHYDROGENASE FADE14	13	71.5	123.3	0.79	2787.9	4809.72	51.8	0.2814	0.79885
Rv1347c	-	hypothetical protein Rv1347c	13	6.8	0	-2.97	265.9	0	-6.8	0	0
Rv1348	-	PROBABLE DRUGS-TRANSPORT TRANSMEMBRANE ATP-BINDING PROTEIN ABC TRANSPORTER	37	14.3	5.4	-1.4	1586.2	599.71	-8.9	0.0134	0.10889
Rv1349	-	PROBABLE DRUGS-TRANSPORT TRANSMEMBRANE ATP-BINDING PROTEIN ABC TRANSPORTER	17	6.9	3.1	-1.15	351.2	158.42	-3.8	0.2444	0.75624
Rv1350	fabG	3-ketoacyl-(acyl-carrier-protein) reductase	12	25.4	11.3	-1.17	915.2	407.64	-14.1	0.2742	0.79222
Rv1351	-	hypothetical protein Rv1351	10	40.7	97.2	1.26	1219.9	2915.89	56.5	0.0769	0.40478
Rv1352	-	hypothetical protein Rv1352	5	46.4	93.2	1.01	696.5	1398.33	46.8	0.2914	0.80854
Rv1353c	-	PROBABLE TRANSCRIPTIONAL REGULATORY PROTEIN	12	35.8	46.7	0.38	1288.8	1679.77	10.9	0.6768	1
Rv1354c	-	hypothetical protein Rv1354c	40	48.9	47.2	-0.05	5865	5659.87	-1.7	0.8939	1
Rv1355c	moeY	hypothetical protein Rv1355c	36	27.1	19.3	-0.49	2930.1	2080.63	-7.9	0.3229	0.83988
Rv1356c	-	hypothetical protein Rv1356c	25	64.6	43.5	-0.57	4846	3265.21	-21.1	0.2245	0.73395
Rv1357c	-	hypothetical protein Rv1357c	12	82.7	85.7	0.05	2978.8	3083.99	2.9	0.9354	1
Rv1358	-	PROBABLE TRANSCRIPTIONAL REGULATORY PROTEIN	66	86.2	86.8	0.01	17075.8	17181.5	0.5	0.9687	1
Rv1359	-	PROBABLE TRANSCRIPTIONAL REGULATORY PROTEIN	17	61.9	42.5	-0.54	3157.9	2165.15	-19.5	0.2323	0.74388
Rv1360	-	PROBABLE OXIDOREDUCTASE	12	194.4	194.4	0	6998.2	6997.92	0	0.9999	1
Rv1362c	-	POSSIBLE MEMBRANE PROTEIN	13	79.9	45	-0.83	3114.9	1754.86	-34.9	0.0629	0.35052
Rv1363c	-	POSSIBLE MEMBRANE PROTEIN	6	77.5	101.2	0.38	1395.6	1821.49	23.7	0.4873	0.96475
Rv1364c	-	hypothetical protein Rv1364c	31	111.5	82.2	-0.44	10369	7647.7	-29.3	0.2906	0.80801
Rv1365c	rsfA	ANTI-ANTI-SIGMA FACTOR RSFA (ANTI-SIGMA FACTOR ANTAGONIST) (REGULATOR OF SIGMA F A)	5	99	195.7	0.98	1485.5	2936.18	96.7	0.1062	0.48874
Rv1366	-	hypothetical protein Rv1366	17	72.1	94.3	0.39	3679.4	4810.85	22.2	0.4085	0.92148
Rv1367c	-	hypothetical protein Rv1367c	13	130.7	161.9	0.31	5095.4	6314.2	31.2	0.438	0.94385
Rv1368	lprF	PROBABLE CONSERVED LIPOPROTEIN LPRF	7	232.3	254.3	0.13	4877.6	5339.85	22	0.8137	1
Rv1371	-	PROBABLE CONSERVED MEMBRANE PROTEIN	28	27.6	26.9	-0.04	2316.8	2257.34	-0.7	0.9505	1
Rv1372	-	hypothetical protein Rv1372	18	39	82.3	1.08	2106.3	4444.43	43.3	0.0936	0.45153
Rv1373	-	GLYCOLIPID SULFOTRANSFERASE	17	143.4	200.8	0.49	7314.1	10240.4	57.4	0.1203	0.53215
Rv1374c	-	hypothetical protein Rv1374c	12	202.8	198.6	-0.03	7300	7149.53	-4.2	0.9342	1
Rv1375	-	hypothetical protein Rv1375	20	269.6	335.3	0.31	16173.3	20117	65.7	0.3524	0.881
Rv1376	-	hypothetical protein Rv1376	14	191.4	223.5	0.22	8039.5	9386.85	32.1	0.6516	1
Rv1377c	-	PUTATIVE TRANSFERASE	10	55.8	66.7	0.26	1674.2	2002.23	10.9	0.7071	1
Rv1378c	-	hypothetical protein Rv1378c	19	91.7	215.2	1.23	5227.9	12268.3	123.5	0.0092	0.08068
Rv1379	pyrR	pyrimidine regulatory protein PyrR	7	28.5	3.7	-2.93	598	78.69	-24.7	0.1685	0.63606
Rv1380	pyrB	aspartate carbamoyltransferase catalytic subunit	12	0	0	0	0	0	0	1	1
Rv1381	pyrC	dihydroorotase	9	0	0	0	0	0	0	1	1
Rv1382	-	PROBABLE EXPORT OR MEMBRANE PROTEIN	6	0	0	0	0	0	0	1	1
Rv1383	carA	carbamoyl phosphate synthase small subunit	10	0	0	0	0	0	0	1	1
Rv1384	carB	carbamoyl phosphate synthase large subunit	42	0	0	0	0	0	0	1	1
Rv1385	pyrF	orotidine 5'-phosphate decarboxylase	5	0	0	0	0	0	0	1	1
Rv1388	mihF	PUTATIVE INTEGRATION HOST FACTOR MIHF	5	39.7	0	-5.35	596.2	0	-39.7	0	0
Rv1389	gmk	guanylate kinase	6	0	0	0	0	0	0	1	1
Rv1390	rpoZ	DNA-directed RNA polymerase subunit omega	6	0	0	0	0	0	0	1	1
Rv1391	dfp	bifunctional phosphopantothenoylcysteine decarboxylase/phosphopantothenate synthase	15	0	0.1	0.12	0	3.97	0.1	1	1
Rv1392	metK	S-adenosylmethionine synthetase	17	0	0.1	0.09	0	3.34	0.1	1	1
Rv1393c	-	PROBABLE MONOXYGENASE	24	165.5	171.2	0.05	11918.7	12326.8	5.7	0.8959	1
Rv1394c	cyp132	PROBABLE CYTOCHROME P450 132 CYP132	18	104.2	95.5	-0.13	5627.8	5159.02	-8.7	0.7674	1
Rv1395	-	PROBABLE TRANSCRIPTIONAL REGULATORY PROTEIN	13	76.3	68.6	-0.15	2974.4	2676.51	-7.6	0.8022	1
Rv1397c	-	hypothetical protein Rv1397c	6	49.4	82.9	0.75	889	1492.37	33.5	0.5643	0.99918
Rv1398c	-	hypothetical protein Rv1398c	3	154.4	373.9	1.28	1389.5	3365.1	219.5	0.0352	0.22874
Rv1399c	lipH	PROBABLE LIPASE LIPH	14	79.7	89.8	0.17	3347.7	3770.57	10.1	0.7972	1
Rv1400c	lipI	PROBABLE LIPASE LIPH	15	24	27.9	0.22	1080.9	1256.27	3.9	0.7919	1
Rv1401	-	POSSIBLE MEMBRANE PROTEIN	5	13.6	8.1	-0.74	204.2	122.25	-5.5	0.4975	0.96475
Rv1402	priA	primosome assembly protein PriA	22	0	0	-0.07	3.3	0	0	1	1
Rv1403c	-	PUTATIVE METHYLTRANSFERASE	13	107.3	81.5	-0.4	4185.9	3179.61	-25.8	0.4591	0.95931
Rv1404	-	PROBABLE TRANSCRIPTIONAL REGULATORY PROTEIN	5	17.1	1.1	-4.01	255.9	15.93	-16	0.0027	0.02888
Rv1405c	-	PUTATIVE METHYLTRANSFERASE	10	299.4	59.4	-2.33	8981.5	1782.64	-240	0	0
Rv1406	fmt	methionyl-tRNA formyltransferase	9	0.2	0	-0.3	6.4	0	-0.2	0.4929	0.96475
Rv1407	fmu	PROBABLE FMU PROTEIN (SUN PROTEIN)	19	92.4	31.9	-1.53	5265.5	1817.64	-60.5	0.0012	0.01451
Rv1408	rpe	ribulose-phosphate 3-epimerase	11	0.4	0	-0.47	12.6	0	-0.4	0.1177	0.52297
Rv1409	ribG	PROBABLE BIFUNCTIONAL riboflavin biosynthesis protein RIBG : Diaminohydroxyphosphoribosylaminopyrimidine deaminase (Riboflavin-specific deaminase) + 5-amino-6-(5-phosphoribosylamino) uracil reductase (HTP reductase)	12	0	0	0	0	0	0	1	1
Rv1410c	-	AMINOGLYCOSIDES/TETRACYCLINE-TRANSPORT INTEGRAL MEMBRANE PROTEIN	27	102	18.6	-2.46	8258.8	1504.58	-83.4	0	0
Rv1411c	lprG	PROBABLE CONSERVED LIPOPROTEIN LPRG	8	129.7	0.7	-7.46	3111.9	17.72	-128.9	0	0
Rv1412	ribC	riboflavin synthase subunit alpha	6	0	0	0	0	0	0	1	1
Rv1413	-	hypothetical protein Rv1413	4	195.8	236.8	0.27	2350.1	2841.86	41	0.6077	1
Rv1414	-	hypothetical protein Rv1414	3	82.3	37.2	-1.15	740.4	334.82	-45.1	0.3837	0.90804
Rv1415	ribA2	bifunctional 3,4-dihydroxy-2-butanone 4-phosphate synthase/GTP cyclohydrolase II protein	14	0	0	0	0	0	0	1	1
Rv1416	ribH	riboflavin synthase subunit beta	4	0	0	0	0	0	0	1	1
Rv1417	-	POSSIBLE CONSERVED MEMBRANE PROTEIN	8	8.7	34.1	1.97	208.9	819.28	25.4	0.0754	0.39953
Rv1418	lprH	PROBABLE LIPOPROTEIN LPRH	13	72.8	89.8	0.3	2839.5	3503.79	17	0.5818	1
Rv1419	-	hypothetical protein Rv1419	3	31.2	28.7	-0.12	280.5	258.2	-2.5	0.947	1
Rv1420	uvrC	excinuclease ABC subunit C	25	33.5	9.1	-1.88	2511.8	683.06	-24.4	0.0001	0.00155
Rv1421	-	hypothetical protein Rv1421	19	79.6	4.5	-4.16	4534.5	254.1	-75.1	0	0
Rv1422	-	hypothetical protein Rv1422	9	46.6	17.7	-1.4	1259.3	478.33	-28.9	0.0734	0.39311
Rv1423	whiA	PROBABLE TRANSCRIPTIONAL REGULATORY PROTEIN WHIA	9	0	0	0	0	0	0	1	1
Rv1424c	-	POSSIBLE MEMBRANE PROTEIN	17	51.7	77.1	0.58	2638.3	3934.01	25.4	0.3096	0.82519
Rv1425	-	hypothetical protein Rv1425	17	100.5	119.3	0.25	5125.5	6086.18	18.8	0.5298	0.98688
Rv1426c	lipO	PROBABLE ESTERASE LIPO	26	23.1	14.4	-0.69	1804.7	1121.83	-8.8	0.3005	0.81941
Rv1427c	fadD12	acyl-CoA synthetase	16	61.9	83.9	0.44	2970.9	4029.3	22	0.4408	0.94508
Rv1428c	-	hypothetical protein Rv1428c	16	106.3	89.1	-0.26	5103.8	4274.77	-17.3	0.5816	1
Rv1429	-	hypothetical protein Rv1429	21	78.3	95.4	0.28	4935.4	6010.15	17.1	0.5029	0.96724
Rv1431	-	hypothetical protein Rv1431	25	60.8	70.7	0.22	4561.5	5302.09	9.9	0.512	0.97326
Rv1432	-	PROBABLE DEHYDROGENASE	15	62.9	0.8	-6.24	2829.4	37.42	-62	0	0
Rv1433	-	POSSIBLE CONSERVED EXPORTED PROTEIN	16	235.5	136.1	-0.79	11302.8	6531.96	-99.4	0.0197	0.14831
Rv1434	-	hypothetical protein Rv1434	1	175.8	109.4	-0.68	527.4	328.13	-66.4	0.5001	0.96489
Rv1435c	-	Probable conserved Proline, Glycine, Valine-rich secreted protein	16	73	52.1	-0.49	3503.5	2499.55	-20.9	0.354	0.88222
Rv1436	gap	glyceraldehyde-3-phosphate dehydrogenase	12	0.5	0	-0.62	19.2	0	-0.5	0.0539	0.31534
Rv1437	pgk	phosphoglycerate kinase	14	0.4	0	-0.47	16	0	-0.4	0.1132	0.50749
Rv1438	tpiA	triosephosphate isomerase	14	0	0	0	0	0	0	1	1
Rv1439c	-	hypothetical protein Rv1439c	7	164.1	157.3	-0.06	3447	3303.08	-6.9	0.9106	1
Rv1440	secG	preprotein translocase subunit SecG	4	0	0	0	0	0	0	1	1
Rv1442	bisC	PROBABLE BIOTIN SULFOXIDE REDUCTASE BISC (BDS reductase) (BSO reductase)	35	109.7	121.9	0.15	11520.6	12797.8	12.2	0.6482	1
Rv1443c	-	hypothetical protein Rv1443c	1	7.2	2.7	-1.44	21.7	8.04	-4.6	1	1
Rv1444c	-	hypothetical protein Rv1444c	3	79.1	138.7	0.81	712.2	1248.01	59.5	0.4712	0.96475
Rv1445c	devB	6-phosphogluconolactonase	7	35.3	0	-5.18	741.1	0	-35.3	0	0
Rv1446c	opcA	PUTATIVE OXPP CYCLE PROTEIN OPCA	13	19	18.1	-0.06	739.6	707.58	-0.8	0.942	1
Rv1447c	zwf2	glucose-6-phosphate 1-dehydrogenase	15	57.8	51.9	-0.16	2602.8	2333.93	-6	0.7149	1
Rv1448c	tal	transaldolase	11	48.2	14.2	-1.76	1590.4	468.25	-34	0.027	0.18933
Rv1449c	tkt	transketolase	20	0	0	0	0	0	0	1	1
Rv1451	ctaB	protoheme IX farnesyltransferase	15	0.1	0	-0.1	3.3	0	-0.1	1	1
Rv1453	-	POSSIBLE TRANSCRIPTIONAL ACTIVATOR PROTEIN	10	187.2	222.7	0.25	5614.8	6679.99	35.5	0.5708	1
Rv1454c	qor	PROBABLE QUINONE REDUCTASE QOR (NADPH:quinone reductase) (Zeta-crystallin homolog protein)	15	186.4	248.4	0.41	8386.4	11177.5	62	0.4026	0.91752
Rv1455	-	hypothetical protein Rv1455	12	290.1	399.1	0.46	10444.1	14367.4	109	0.4527	0.95671
Rv1456c	-	PROBABLE UNIDENTIFIED ANTIBIOTIC-TRANSPORT INTEGRAL MEMBRANE ABC TRANSPORTER	14	0.1	0	-0.11	3.2	0	-0.1	1	1
Rv1457c	-	PROBABLE UNIDENTIFIED ANTIBIOTIC-TRANSPORT INTEGRAL MEMBRANE ABC TRANSPORTER	8	2.3	0	-1.7	54.1	0	-2.3	0.0004	0.00554
Rv1458c	-	PROBABLE UNIDENTIFIED ANTIBIOTIC-TRANSPORT ATP-BINDING PROTEIN ABC TRANSPORTER	13	5.7	0.1	-6.04	221.8	3.38	-5.6	0	0
Rv1459c	-	POSSIBLE CONSERVED INTEGRAL MEMBRANE PROTEIN	23	22	20.6	-0.1	1516.8	1418.48	-1.4	0.943	1
Rv1460	-	PROBABLE TRANSCRIPTIONAL REGULATORY PROTEIN	7	53.4	7.1	-2.92	1122.1	148.24	-46.4	0.077	0.40478
Rv1461	-	hypothetical protein Rv1461	56	0	0	0.03	0	3.91	0	1	1
Rv1462	-	hypothetical protein Rv1462	14	0	0	0	0	0	0	1	1
Rv1463	-	PROBABLE CONSERVED ATP-BINDING PROTEIN ABC TRANSPORTER	10	0	0	0	0	0	0	1	1
Rv1464	csd	PROBABLE CYSTEINE DESULFURASE CSD	15	0.2	0	-0.28	9.5	0	-0.2	0.4962	0.96475
Rv1465	-	POSSIBLE NITROGEN FIXATION RELATED PROTEIN	7	16.9	5	-1.75	354.6	105.79	-11.8	0.6136	1
Rv1466	-	hypothetical protein Rv1466	1	17.8	2.6	-2.77	53.3	7.84	-15.1	0.7041	1
Rv1467c	fadE15	PROBABLE ACYL-CoA DEHYDROGENASE FADE15	25	111.6	187.8	0.75	8372.4	14082.5	76.1	0.1257	0.54634
Rv1469	ctpD	PROBABLE CATION TRANSPORTER P-TYPE ATPASE D CTPD	18	54.8	77.7	0.5	2959.6	4196.28	22.9	0.3202	0.83722
Rv1470	trxA	PROBABLE THIOREDOXIN TRXA	5	232.9	208.4	-0.16	3493.1	3126.3	-24.5	0.7995	1
Rv1471	trxB1	PROBABLE THIOREDOXIN TRXB1	2	78.5	118.3	0.59	471.3	709.53	39.7	0.69	1
Rv1472	echA12	enoyl-CoA hydratase	14	188.7	327.6	0.8	7925.6	13757.8	138.9	0.3859	0.90834
Rv1473	-	PROBABLE MACROLIDE-TRANSPORT ATP-BINDING PROTEIN ABC TRANSPORTER	22	36.6	6.9	-2.41	2416.7	454.65	-29.7	0	0
Rv1473A	-	POSSIBLE TRANSCRIPTIONAL REGULATORY PROTEIN	4	62.7	43.9	-0.52	752.7	526.42	-18.9	0.5248	0.98471
Rv1474c	-	PROBABLE TRANSCRIPTIONAL REGULATORY PROTEIN	8	84	34.9	-1.27	2016.3	837.11	-49.1	0.0577	0.33126
Rv1475c	acn	aconitate hydratase	47	0	0	0	0	0	0	1	1
Rv1476	-	POSSIBLE MEMBRANE PROTEIN	5	0	0	0	0	0	0	1	1
Rv1477	-	HYPOTHETICAL INVASION PROTEIN	21	6.4	0	-2.9	406	0	-6.4	0	0
Rv1478	-	HYPOTHETICAL INVASION PROTEIN	7	180.3	193.8	0.1	3786.7	4069.14	13.4	0.8093	1
Rv1479	moxR1	PROBABLE TRANSCRIPTIONAL REGULATORY PROTEIN MOXR1	13	0	0	0	0	0	0	1	1
Rv1480	-	hypothetical protein Rv1480	6	36	0.5	-6.31	648.3	8.18	-35.6	0.191	0.68212
Rv1481	-	PROBABLE MEMBRANE PROTEIN	11	0	0	0	0	0	0	1	1
Rv1482c	-	hypothetical protein Rv1482c	14	166.4	248.2	0.58	6990.4	10426.1	81.8	0.1699	0.6393
Rv1483	fabG1	3-OXOACYL-	12	0.1	0	-0.12	3.2	0	-0.1	1	1
Rv1484	inhA	enoyl-(acyl carrier protein) reductase	7	0	0	0	0	0	0	1	1
Rv1485	hemH	ferrochelatase	24	0	0.1	0.08	0	3.96	0.1	1	1
Rv1486c	-	hypothetical protein Rv1486c	7	160.4	76	-1.08	3368.7	1595.94	-84.4	0.0271	0.18937
Rv1487	-	hypothetical protein Rv1487	3	85.4	145	0.76	768.9	1305.12	59.6	0.8729	1
Rv1488	-	POSSIBLE EXPORTED CONSERVED PROTEIN	14	260.1	276.9	0.09	10922.9	11629.9	16.8	0.7765	1
Rv1489	-	hypothetical protein Rv1489	6	144.7	131.7	-0.14	2604.3	2369.74	-13	0.7309	1
Rv1489A	-	hypothetical protein Rv1489A	4	133.3	140.6	0.08	1599	1687.71	7.4	0.9023	1
Rv1490	-	PROBABLE MEMBRANE PROTEIN	37	34.5	31.5	-0.13	3824.7	3492.91	-3	0.8062	1
Rv1491c	-	hypothetical protein Rv1491c	14	88	233.7	1.41	3695.4	9816.26	145.7	0.0121	0.10079
Rv1492	mutA	PROBABLE METHYLMALONYL-CoA MUTASE SMALL SUBUNIT MUTA (MCM)	13	127.5	62.8	-1.02	4972	2450.38	-64.7	0.0539	0.31534
Rv1493	mutB	methylmalonyl-CoA mutase	28	130.4	32	-2.02	10951.8	2692.09	-98.3	0	0
Rv1494	-	hypothetical protein Rv1494	8	74.1	88.9	0.26	1778	2133.32	14.8	0.6473	1
Rv1495	-	hypothetical protein Rv1495	5	84	125.3	0.58	1259.3	1879.32	41.3	0.3714	0.89619
Rv1496	-	arginine/ornithine transport system ATPase	3	160.3	101.1	-0.66	1442.7	909.95	-59.2	0.1882	0.6765
Rv1497	lipL	PROBABLE ESTERASE LIPL	14	94.3	106.3	0.17	3959.7	4463.87	12	0.7127	1
Rv1498A	-	hypothetical protein Rv1498A	3	214	110.8	-0.95	1925.8	997.38	-103.2	0.3313	0.85144
Rv1498c	-	PROBABLE METHYLTRANSFERASE	16	173.2	169.8	-0.03	8314.4	8150.54	-3.4	0.9415	1
Rv1499	-	hypothetical protein Rv1499	4	151.4	88.4	-0.78	1817.2	1061.11	-63	0.0962	0.45852
Rv1500	-	PROBABLE GLYCOSYLTRANSFERASE	32	47.6	21.3	-1.16	4570.2	2040.73	-26.3	0.0422	0.26392
Rv1501	-	hypothetical protein Rv1501	30	36.6	29.9	-0.29	3293.7	2688.82	-6.7	0.5637	0.99918
Rv1502	-	hypothetical protein Rv1502	32	38.6	14.6	-1.4	3702.7	1401.89	-24	0.0289	0.19847
Rv1503c	-	hypothetical protein Rv1503c	18	165.8	195.3	0.24	8955.1	10546.2	29.5	0.5199	0.98173
Rv1504c	-	hypothetical protein Rv1504c	12	270.8	282.4	0.06	9750.5	10165	11.5	0.874	1
Rv1505c	-	hypothetical protein Rv1505c	25	47.9	43.9	-0.12	3589.5	3291.71	-4	0.8464	1
Rv1506c	-	hypothetical protein Rv1506c	19	51.8	40.9	-0.34	2954.6	2331.71	-10.9	0.5541	0.99634
Rv1507A	-	hypothetical protein Rv1507A	16	36.2	46.7	0.37	1735.6	2241.53	10.5	0.6771	1
Rv1507c	-	hypothetical protein Rv1507c	26	12	15.2	0.35	932.5	1187.54	3.3	0.7345	1
Rv1508A	-	hypothetical protein Rv1508A	13	96.7	98.6	0.03	3769.4	3846.18	2	0.9524	1
Rv1508c	-	Probable membrane protein	40	225.6	268.6	0.25	27070.5	32237.8	43.1	0.3836	0.90804
Rv1509	-	hypothetical protein Rv1509	16	40.5	28.7	-0.49	1942.5	1379.69	-11.7	0.5564	0.99634
Rv1510	-	conserved probable membrane protein	22	179.7	179.8	0	11857.7	11867.1	0.1	0.9969	1
Rv1511	gmdA	GDP-D-mannose dehydratase gmdA (GDP-mannose 4,6 dehydratase) (GMD)	19	227.3	266.2	0.23	12954.5	15176.1	39	0.5353	0.99095
Rv1512	epiA	probable nucleotide-sugar epimerase epiA	11	21.7	0	-4.5	715.9	0	-21.7	0	0
Rv1513	-	hypothetical protein Rv1513	7	25.7	13.5	-0.93	539.3	282.46	-12.2	0.2579	0.77286
Rv1514c	-	hypothetical protein Rv1514c	17	31.3	32.2	0.04	1597.9	1642.32	0.9	0.9441	1
Rv1515c	-	hypothetical protein Rv1515c	16	39.3	44.9	0.19	1885.2	2154.41	5.6	0.7793	1
Rv1516c	-	probable sugar transferase	11	59.3	74.3	0.32	1958.4	2452.19	15	0.5991	1
Rv1517	-	hypothetical protein Rv1517	13	73.8	89.3	0.28	2876.7	3482.81	15.5	0.6612	1
Rv1518	-	hypothetical protein Rv1518	11	80.9	97.7	0.27	2670.9	3224.85	16.8	0.7904	1
Rv1519	-	hypothetical protein Rv1519	3	218.7	130.7	-0.74	1968.4	1176.04	-88	0.4231	0.93005
Rv1520	-	probable sugar transferase	20	216.4	230.8	0.09	12984.1	13850.2	14.4	0.7579	1
Rv1521	fadD25	acyl-CoA synthetase	35	121.3	108.5	-0.16	12733.8	11396.5	-12.7	0.5994	1
Rv1522c	mmpL12	PROBABLE CONSERVED TRANSMEMBRANE TRANSPORT PROTEIN MMPL12	46	131	110.3	-0.25	18075.9	15219.3	-20.7	0.4026	0.91752
Rv1523	-	Probable methyltransferase	15	175.6	200.5	0.19	7902.6	9023.92	24.9	0.6727	1
Rv1524	-	Probable glycosyltransferase	12	40.1	48	0.26	1443.6	1727.62	7.9	0.691	1
Rv1525	wbbL2	POSSIBLE RHAMNOSYL TRANSFERASE WBBL2	20	11.2	20.6	0.88	674.2	1238.95	9.4	0.5549	0.99634
Rv1526c	-	Probable glycosyltransferase	18	53.2	108.6	1.03	2872	5863.13	55.4	0.3082	0.82467
Rv1527c	pks5	Probable polyketide synthase pks5	86	90.4	106.4	0.24	23315.8	27441.6	16	0.3609	0.88913
Rv1528c	papA4	PROBABLE CONSERVED POLYKETIDE SYNTHASE ASSOCIATED PROTEIN PAPA4	7	109.4	201.2	0.88	2296.5	4225.22	91.8	0.155	0.61233
Rv1529	fadD24	acyl-CoA synthetase	33	46.2	89.3	0.95	4576.2	8840.4	43.1	0.1402	0.58415
Rv1530	adh	Probable alcohol dehydrogenase adh	22	16.3	32	0.98	1072.6	2109.02	15.7	0.106	0.48874
Rv1531	-	hypothetical protein Rv1531	8	45.2	65.6	0.54	1085.2	1575.37	20.4	0.4752	0.96475
Rv1532c	-	hypothetical protein Rv1532c	4	58.7	267	2.19	704.5	3203.68	208.3	0.0536	0.31451
Rv1533	-	hypothetical protein Rv1533	10	87.9	54.9	-0.68	2635.9	1647.86	-32.9	0.3378	0.85958
Rv1534	-	Probable transcriptional regulator	16	54	62.8	0.22	2590.9	3013.14	8.8	0.6445	1
Rv1535	-	hypothetical protein Rv1535	4	265.5	213.9	-0.31	3186.2	2567.25	-51.6	0.5384	0.99207
Rv1536	ileS	isoleucyl-tRNA synthetase	72	0	0	0	0	0	0	1	1
Rv1537	dinX	DNA polymerase IV	13	70.9	40.5	-0.81	2766.5	1578.49	-30.5	0.154	0.6108
Rv1538c	ansA	Probable L-aparaginase ansA	14	174	80	-1.12	7307.4	3358.8	-94	0.0057	0.05454
Rv1539	lspA	lipoprotein signal peptidase	8	32.4	3.6	-3.16	777.3	86.94	-28.8	0.0637	0.35399
Rv1540	-	CONSERVED HYPOTHETICAL PROTEIN MEMBER OF yabO/yceC/yfiI FAMILY	12	6.3	0	-2.87	227.9	0	-6.3	0	0
Rv1541c	lprI	Possible lipoprotein lprI	9	159.7	73.1	-1.13	4312.9	1974.06	-86.6	0.0029	0.03061
Rv1542c	glbN	Probable hemoglobin glbN	7	150.5	109.4	-0.46	3160.9	2298.13	-41.1	0.2916	0.80854
Rv1543	-	POSSIBLE FATTY ACYL-CoA REDUCTASE	14	140.3	51.9	-1.43	5890.5	2180.95	-88.3	0.0001	0.00155
Rv1544	-	Possible ketoacyl reductase	11	170.1	51.5	-1.72	5612.3	1699	-118.6	0.0015	0.01765
Rv1545	-	hypothetical protein Rv1545	3	178.1	213.4	0.26	1602.9	1920.94	35.3	0.7878	1
Rv1546	-	hypothetical protein Rv1546	3	252.5	489.1	0.95	2272.4	4401.84	236.6	0.2145	0.71203
Rv1547	dnaE	DNA polymerase III subunit alpha	45	0	0	0	0	0	0	1	1
Rv1549	fadD11.1	POSSIBLE FATTY-ACID-CoA LIGASE FADD11.1 (FATTY-ACID-CoA SYNTHETASE) (FATTY-ACID-CoA SYNTHASE)	9	178.8	293.5	0.72	4826.6	7924.28	114.7	0.2132	0.71088
Rv1550	fadD11	PROBABLE FATTY-ACID-CoA LIGASE FADD11 (FATTY-ACID-CoA SYNTHETASE) (FATTY-ACID-CoA SYNTHASE)	25	145.9	216.4	0.57	10945.5	16228.7	70.4	0.1243	0.54262
Rv1551	plsB1	glycerol-3-phosphate acyltransferase	29	96.8	92.4	-0.07	8423.4	8037.87	-4.4	0.8816	1
Rv1552	frdA	fumarate reductase flavoprotein subunit	34	75.9	87.6	0.21	7738.6	8930.11	11.7	0.62	1
Rv1553	frdB	PROBABLE FUMARATE REDUCTASE	13	118.9	194.4	0.71	4638	7579.87	75.4	0.2781	0.79657
Rv1554	frdC	PROBABLE FUMARATE REDUCTASE	9	120.9	83.4	-0.54	3263.6	2251.7	-37.5	0.2783	0.79657
Rv1555	frdD	fumarate reductase subunit D	3	154.1	191.8	0.32	1386.5	1726.31	37.8	0.6335	1
Rv1556	-	Possible regulatory protein	12	144	173.9	0.27	5185	6259.05	29.8	0.6113	1
Rv1557	mmpL6	PROBABLE CONSERVED TRANSMEMBRANE TRANSPORT PROTEIN MMPL6	19	174.5	188.7	0.11	9948.6	10757.3	14.2	0.7748	1
Rv1558	-	hypothetical protein Rv1558	8	329.8	418.1	0.34	7914.1	10034.8	88.4	0.5719	1
Rv1559	ilvA	threonine dehydratase	23	154.5	10.8	-3.84	10662.6	743.08	-143.8	0	0
Rv1560	-	hypothetical protein Rv1560	2	45.3	49.6	0.13	271.5	297.63	4.3	0.988	1
Rv1561	-	hypothetical protein Rv1561	9	74.3	99.4	0.42	2005.1	2683.42	25.1	0.7091	1
Rv1562c	treZ	Maltooligosyltrehalose trehalohydrolase TreZ	30	40.4	83.8	1.05	3634.6	7537.68	43.4	0.0191	0.14488
Rv1563c	treY	Maltooligosyltrehalose synthase TreY	31	21.4	27.7	0.38	1987.2	2578.74	6.4	0.4821	0.96475
Rv1564c	treX	Probable Maltooligosyltrehalose synthase TreX	42	67	97.8	0.54	8447.3	12319.3	30.7	0.226	0.73599
Rv1565c	-	hypothetical protein Rv1565c	41	31.6	0.3	-6.85	3883.4	33.76	-31.3	0	0
Rv1566c	-	Possible inv protein	10	127.4	60.2	-1.08	3822.9	1805.9	-67.2	0.0214	0.15842
Rv1567c	-	Probable hypothetical membrane protein	8	482.9	659.1	0.45	11589.9	15819	176.2	0.2913	0.80854
Rv1568	bioA	adenosylmethionine--8-amino-7-oxononanoate transaminase	15	188.8	0.9	-7.74	8494	39.87	-187.9	0	0
Rv1569	bioF1	8-amino-7-oxononanoate synthase	7	129.2	0.4	-8.36	2712.2	8.23	-128.8	0	0
Rv1570	bioD	dithiobiotin synthetase	2	48	5	-3.27	288.1	29.94	-43	0.181	0.66378
Rv1571	-	hypothetical protein Rv1571	2	32.7	107.7	1.72	196.3	646.12	75	0.2733	0.79077
Rv1589	bioB	biotin synthase	9	139	2.2	-6.01	3751.8	58.07	-136.8	0	0
Rv1590	-	hypothetical protein Rv1590	3	276.8	0.4	-9.36	2491.2	3.78	-276.4	0.0011	0.01346
Rv1591	-	PROBABLE TRANSMEMBRANE PROTEIN	8	222.9	174	-0.36	5350.7	4176.54	-48.9	0.3558	0.88231
Rv1592c	-	hypothetical protein Rv1592c	24	337.9	46.8	-2.85	24326.1	3370.26	-291.1	0	0
Rv1593c	-	hypothetical protein Rv1593c	11	158.9	186.9	0.23	5242.4	6168.86	28.1	0.6389	1
Rv1594	nadA	quinolinate synthetase	10	0.1	0	-0.17	3.7	0	-0.1	1	1
Rv1595	nadB	L-aspartate oxidase	23	0.2	0	-0.21	10.6	0	-0.2	0.4947	0.96475
Rv1596	nadC	nicotinate-nucleotide pyrophosphorylase	12	0	0	0	0	0	0	1	1
Rv1597	-	hypothetical protein Rv1597	12	142	166.2	0.23	5111.2	5981.53	24.2	0.5542	0.99634
Rv1598c	-	hypothetical protein Rv1598c	8	156.3	99.8	-0.65	3751.9	2395.99	-56.5	0.3181	0.83556
Rv1599	hisD	histidinol dehydrogenase	14	0	0	0	0	0	0	1	1
Rv1600	hisC1	histidinol-phosphate aminotransferase	24	0	0	0	0	0	0	1	1
Rv1601	hisB	imidazoleglycerol-phosphate dehydratase	14	0	0	0	0	0	0	1	1
Rv1602	hisH	imidazole glycerol phosphate synthase subunit HisH	7	0	0	0	0	0	0	1	1
Rv1603	hisA	1-(5-phosphoribosyl)-5-	8	0	0	0	0	0	0	1	1
Rv1604	impA	PROBABLE INOSITOL-MONOPHOSPHATASE IMPA (IMP)	11	42.4	35.3	-0.27	1399.3	1163.96	-7.1	0.7519	1
Rv1605	hisF	imidazole glycerol phosphate synthase subunit HisF	6	0	0	0	0	0	0	1	1
Rv1606	hisI	phosphoribosyl-AMP cyclohydrolase	7	0	0	0	0	0	0	1	1
Rv1607	chaA	Probable ionic transporter integral membrane protein chaA	9	99.4	179.3	0.85	2683.3	4840.46	79.9	0.349	0.87795
Rv1608c	bcpB	Probable peroxidoxin BcpB	6	64.6	93.9	0.54	1162.5	1691.07	29.4	0.484	0.96475
Rv1609	trpE	anthranilate synthase component I	25	0	0	0	0	0	0	1	1
Rv1610	-	POSSIBLE CONSERVED MEMBRANE PROTEIN	5	0	0	0	0	0	0	1	1
Rv1611	trpC	indole-3-glycerol-phosphate synthase	11	0	0.1	0.19	0	4.62	0.1	1	1
Rv1612	trpB	tryptophan synthase subunit beta	18	0	0	0	0	0	0	1	1
Rv1613	trpA	tryptophan synthase subunit alpha	16	0	0	0	0	0	0	1	1
Rv1614	lgt	prolipoprotein diacylglyceryl transferase	23	28.5	17.4	-0.71	1967.7	1201.11	-11.1	0.6759	1
Rv1615	-	Probable hypothetical membrane protein	8	120.2	108.2	-0.15	2885.6	2597.06	-12	0.8391	1
Rv1616	-	hypothetical protein Rv1616	10	169.4	172.1	0.02	5082.2	5163.13	2.7	0.9593	1
Rv1617	pykA	pyruvate kinase	13	0.3	0	-0.36	10.9	0	-0.3	0.2481	0.75972
Rv1618	tesB1	Probable acyl-CoA thioesterase II tesB1	15	114.4	200.6	0.81	5149.7	9028.94	86.2	0.0729	0.39149
Rv1619	-	hypothetical protein Rv1619	23	27.8	55.1	0.99	1915.6	3805.16	27.4	0.11	0.50046
Rv1620c	cydC	PROBABLE 'COMPONENT LINKED WITH THE ASSEMBLY OF CYTOCHROME' TRANSPORT TRANSMEMBRANE ATP-BINDING PROTEIN ABC TRANSPORTER CYDC	18	8.3	0.9	-3.2	450.4	48.93	-7.4	0.0006	0.00775
Rv1621c	cydD	PROBABLE 'COMPONENT LINKED WITH THE ASSEMBLY OF CYTOCHROME' TRANSPORT TRANSMEMBRANE ATP-BINDING PROTEIN ABC TRANSPORTER CYDD	20	11.1	0.9	-3.58	664.7	55.55	-10.2	0	0
Rv1622c	cydB	Probable integral membrane cytochrome D ubiquinol oxidase (subunit II) cydB (Cytochrome BD-I oxidase subunit II)	20	12.4	0.4	-4.98	741.3	23.46	-12	0	0
Rv1623c	cydA	Probable integral membrane cytochrome D ubiquinol oxidase (subunit I) cydA (Cytochrome BD-I oxidase subunit I)	18	26.8	1.5	-4.12	1444.7	83.27	-25.2	0	0
Rv1624c	-	Probable conserved membrane protein	5	150.4	132.8	-0.18	2256.7	1991.46	-17.7	0.8054	1
Rv1625c	cya	MEMBRANE-ANCHORED ADENYLYL CYCLASE CYA (ATP PYROPHOSPHATE-LYASE) (ADENYLATE CYCLASE)	29	323.8	408.2	0.33	28168	35515.3	84.5	0.208	0.70449
Rv1626	-	Probable two-component system transcriptional regulator	5	58.7	46.9	-0.32	880.1	703.8	-11.8	0.698	1
Rv1627c	-	lipid-transfer protein	17	109.4	67.6	-0.69	5577.4	3446.81	-41.8	0.1676	0.63606
Rv1628c	-	hypothetical protein Rv1628c	7	222.1	140.6	-0.66	4663.9	2952.35	-81.5	0.3443	0.87107
Rv1629	polA	DNA polymerase I	38	0.2	3.9	4.63	18	445.04	3.7	1	1
Rv1630	rpsA	30S ribosomal protein S1	14	0	0	0	0	0	0	1	1
Rv1631	coaE	dephospho-CoA kinase/unknown domain fusion protein	11	3.3	0	-2.09	107.5	0	-3.3	0.1026	0.47657
Rv1632c	-	hypothetical protein Rv1632c	10	213	343	0.69	6391.4	10290.7	130	0.0824	0.41877
Rv1633	uvrB	excinuclease ABC subunit B	38	140.6	61.7	-1.19	16024.3	7037.33	-78.8	0	0
Rv1634	-	Possible drug efflux membrane protein	28	251.3	256.5	0.03	21106.5	21542.8	5.2	0.9321	1
Rv1635c	-	Probable conserved transmembrane protein	29	263.9	258	-0.03	22957.7	22445.6	-5.9	0.9034	1
Rv1636	TB15.3	IRON-REGULATED CONSERVED HYPOTHETICAL PROTEIN TB15.3	7	0	0	0	0	0	0	1	1
Rv1637c	-	hypothetical protein Rv1637c	10	181.7	229	0.33	5451.6	6869.63	47.3	0.6425	1
Rv1638	uvrA	excinuclease ABC subunit A	37	99.5	30.2	-1.72	11039.1	3348.19	-69.3	0	0
Rv1638A	-	hypothetical protein Rv1638A	5	12.6	38.8	1.63	188.4	582.58	26.3	0.4509	0.95493
Rv1639c	-	hypothetical protein Rv1639c	13	121.1	152.7	0.33	4723.7	5954.37	31.6	0.5249	0.98471
Rv1640c	lysS	lysyl-tRNA synthetase	59	92.5	62.9	-0.56	16375	11135.3	-29.6	0.0443	0.27362
Rv1641	infC	translation initiation factor IF-3	11	1.3	0	-1.21	43.5	0	-1.3	1	1
Rv1642	rpmI	50S ribosomal protein L35	1	0	0	0	0	0	0	1	1
Rv1643	rplT	50S ribosomal protein L20	7	0	0	0	0	0	0	1	1
Rv1644	tsnR	Possible 23S rRNA methyltransferase tsnR	10	302.1	320	0.08	9062.2	9600.71	17.9	0.873	1
Rv1645c	-	hypothetical protein Rv1645c	23	376.1	373.9	-0.01	25951.1	25798.9	-2.2	0.9789	1
Rv1647	-	hypothetical protein Rv1647	9	134.9	233.1	0.79	3642.1	6294.21	98.2	0.1414	0.58586
Rv1648	-	Probable transmembrane protein	12	235.4	445.5	0.92	8474.7	16037.9	210.1	0.1593	0.62132
Rv1649	pheS	phenylalanyl-tRNA synthetase subunit alpha	13	0	0	0	0	0	0	1	1
Rv1650	pheT	phenylalanyl-tRNA synthetase subunit beta	33	0	0	0	0	0	0	1	1
Rv1652	argC	N-acetyl-gamma-glutamyl-phosphate reductase	15	0	0	0	0	0	0	1	1
Rv1653	argJ	bifunctional ornithine acetyltransferase/N-acetylglutamate synthase protein	3	0.8	0	-0.88	7.6	0	-0.8	0.4665	0.96475
Rv1654	argB	acetylglutamate kinase	4	0	0	0	0	0	0	1	1
Rv1655	argD	acetylornithine aminotransferase	10	0	0	0	0	0	0	1	1
Rv1656	argF	ornithine carbamoyltransferase	5	0	0	0	0	0	0	1	1
Rv1657	argR	arginine repressor	3	126.2	157.9	0.32	1135.4	1421.43	31.8	0.7173	1
Rv1658	argG	argininosuccinate synthase	16	0	0	0	0	0	0	1	1
Rv1659	argH	argininosuccinate lyase	8	0	0	0	0	0	0	1	1
Rv1660	pks10	Possible chalcone synthase pks10	9	133.1	149.2	0.16	3594.7	4027.74	16	0.8887	1
Rv1661	pks7	Probable polyketide synthase pks7	73	21.1	16.1	-0.4	4622.4	3515.04	-5.1	0.48	0.96475
Rv1662	pks8	Probable polyketide synthase pks8	62	17.2	22.7	0.4	3201.5	4219.91	5.5	0.5313	0.98829
Rv1663	pks17	Probable polyketide synthase pks17	17	44	55.6	0.34	2246.3	2834.61	11.5	0.6314	1
Rv1664	pks9	Probable polyketide synthase pks9	42	33.8	30.1	-0.17	4262.4	3789.98	-3.7	0.7171	1
Rv1665	pks11	Possible chalcone synthase pks11	10	152.5	205	0.43	4576.1	6149.04	52.4	0.3719	0.89619
Rv1666c	cyp139	Probable cytochrome P450 139 CYP139	18	164.9	135.1	-0.29	8903.8	7293.22	-29.8	0.5511	0.99634
Rv1667c	-	PROBABLE SECOND PART OF MACROLIDE-TRANSPORT ATP-BINDING PROTEIN ABC TRANSPORTER	9	206.1	258.6	0.33	5565.3	6981.11	52.4	0.7301	1
Rv1668c	-	PROBABLE FIRST PART OF MACROLIDE-TRANSPORT ATP-BINDING PROTEIN ABC TRANSPORTER	12	80.9	101.9	0.33	2911.6	3666.83	21	0.5414	0.99303
Rv1669	-	hypothetical protein Rv1669	7	100.2	113	0.17	2104.7	2372.21	12.7	0.7763	1
Rv1670	-	hypothetical protein Rv1670	10	153	98.8	-0.63	4591.3	2963.36	-54.3	0.1068	0.49037
Rv1671	-	PROBABLE MEMBRANE PROTEIN	13	56.7	32.5	-0.8	2209.6	1267.28	-24.2	0.3005	0.81941
Rv1672c	-	PROBABLE CONSERVED INTEGRAL MEMBRANE TRANSPORT PROTEIN	20	90.1	96.9	0.1	5405.6	5812.93	6.8	0.8795	1
Rv1673c	-	hypothetical protein Rv1673c	13	122.9	299.2	1.28	4793.4	11670.6	176.3	0.085	0.42876
Rv1674c	-	PROBABLE TRANSCRIPTIONAL REGULATORY PROTEIN	9	91.4	100.3	0.13	2467.8	2708.09	8.9	0.8337	1
Rv1675c	-	PROBABLE TRANSCRIPTIONAL REGULATORY PROTEIN	10	55.9	74.1	0.41	1676.7	2221.91	18.2	0.5264	0.98471
Rv1676	-	hypothetical protein Rv1676	8	31.4	69.7	1.15	752.8	1672.36	38.3	0.1886	0.67733
Rv1677	dsbF	PROBABLE CONSERVED LIPOPROTEIN DSBF	11	49.3	59.8	0.28	1625.9	1972.79	10.5	0.9458	1
Rv1678	-	PROBABLE INTEGRAL MEMBRANE PROTEIN	10	63.9	55.6	-0.2	1917.7	1669.48	-8.3	0.7389	1
Rv1679	fadE16	POSSIBLE ACYL-CoA DEHYDROGENASE FADE16	8	40.5	71.5	0.82	971	1715.63	31	0.5381	0.99207
Rv1680	-	hypothetical protein Rv1680	14	57.8	29.1	-0.99	2427.5	1224.2	-28.7	0.2099	0.70616
Rv1681	moeX	POSSIBLE MOLYBDOPTERIN BIOSYNTHESIS PROTEIN MOEX	12	173.2	119.2	-0.54	6234	4292.17	-53.9	0.2481	0.75972
Rv1682	-	Probable coiled-coil structural protein	13	81.1	47.7	-0.76	3162	1862.14	-33.3	0.1922	0.68319
Rv1683	-	acyl-CoA synthetase	37	10	17.1	0.77	1112.3	1902.21	7.1	0.5435	0.99303
Rv1684	-	hypothetical protein Rv1684	4	0	0	0	0	0	0	1	1
Rv1685c	-	hypothetical protein Rv1685c	7	14.7	0	-3.97	308.1	0	-14.7	0.0003	0.00429
Rv1686c	-	PROBABLE CONSERVED INTEGRAL MEMBRANE PROTEIN ABC TRANSPORTER	12	39.1	53.8	0.46	1406.7	1935.64	14.7	0.6212	1
Rv1687c	-	PROBABLE CONSERVED ATP-BINDING PROTEIN ABC TRANSPORTER	10	122.8	23.5	-2.39	3685.4	705.3	-99.3	0.0104	0.08905
Rv1688	mpg	3-methyladenine DNA glycosylase	8	93.7	155.1	0.73	2249.2	3723	61.4	0.2882	0.80413
Rv1689	tyrS	tyrosyl-tRNA synthetase	17	0	0	0	0	0	0	1	1
Rv1690	lprJ	PROBABLE LIPOPROTEIN LPRJ	6	89.8	66.7	-0.43	1615.6	1201.4	-23	0.6271	1
Rv1691	-	hypothetical protein Rv1691	9	12.1	3.7	-1.7	325.4	100.3	-8.3	0.0129	0.10591
Rv1692	-	PROBABLE PHOSPHATASE	10	71.6	66	-0.12	2148.3	1980.6	-5.6	0.879	1
Rv1693	-	hypothetical protein Rv1693	1	102.6	66.2	-0.63	307.7	198.63	-36.4	0.5981	1
Rv1694	tlyA	CYTOTOXIN|HAEMOLYSIN HOMOLOGUE TLYA	8	36.1	37.5	0.05	866.9	900.42	1.4	0.9433	1
Rv1695	ppnK	inorganic polyphosphate/ATP-NAD kinase	7	0	0	0	0	0	0	1	1
Rv1696	recN	PROBABLE DNA REPAIR PROTEIN RECN (RECOMBINATION PROTEIN N)	18	31.7	43.8	0.47	1709.4	2366.66	12.2	0.477	0.96475
Rv1697	-	hypothetical protein Rv1697	15	0	0	0	0	0	0	1	1
Rv1698	-	hypothetical protein Rv1698	12	31.4	26.4	-0.25	1129	948.74	-5	0.7838	1
Rv1699	pyrG	CTP synthetase	34	0	0	0	0	0	0	1	1
Rv1700	-	hypothetical protein Rv1700	10	35.2	9.5	-1.89	1057.4	286.03	-25.7	0.0324	0.21474
Rv1701	xerD	site-specific tyrosine recombinase XerD	13	37.3	4.4	-3.09	1453.7	171.19	-32.9	0.0005	0.00669
Rv1702c	-	hypothetical protein Rv1702c	20	130.2	178.1	0.45	7814.2	10688.8	47.9	0.3546	0.88222
Rv1703c	-	Probable catechol-o-methyltransferase	11	294.6	378.9	0.36	9722.3	12502.1	84.2	0.5651	0.99945
Rv1704c	cycA	PROBABLE D-SERINE/ALANINE/GLYCINE TRANSPORTER PROTEIN CYCA	18	148.2	246.6	0.73	8003.6	13315.5	98.4	0.0928	0.45153
Rv1706A	-	hypothetical protein Rv1706A	2	80.3	144.9	0.85	481.8	869.36	64.6	0.6103	1
Rv1707	-	PROBABLE CONSERVED TRANSMEMBRANE PROTEIN	19	245	194.6	-0.33	13967.3	11090.9	-50.5	0.3597	0.88812
Rv1708	-	PUTATIVE INITIATION INHIBITOR PROTEIN	16	0.2	0	-0.22	8	0	-0.2	0.4902	0.96475
Rv1709	-	hypothetical protein Rv1709	11	53.3	86.3	0.69	1760.3	2848.81	33	0.2136	0.71088
Rv1710	-	hypothetical protein Rv1710	13	21.9	26.1	0.25	855.7	1017.51	4.1	0.7713	1
Rv1711	-	hypothetical protein Rv1711	9	0.4	0.2	-1.15	11.5	5.18	-0.2	0.748	1
Rv1712	cmk	cytidylate kinase	11	4.5	8.6	0.95	146.9	284.66	4.2	0.9933	1
Rv1713	engA	GTP-binding protein EngA	11	0	0	0	0	0	0	1	1
Rv1714	-	Probable oxidoreductase	6	105.3	16	-2.72	1894.6	288.29	-89.2	0.0027	0.02888
Rv1715	fadB3	PROBABLE 3-HYDROXYBUTYRYL-CoA DEHYDROGENASE FADB3 (BETA-HYDROXYBUTYRYL-CoA DEHYDROGENASE) (BHBD)	9	10.5	22.4	1.09	283.8	603.7	11.8	0.399	0.91749
Rv1716	-	hypothetical protein Rv1716	11	101.4	121.4	0.26	3346.3	4005.33	20	0.7533	1
Rv1717	-	hypothetical protein Rv1717	4	194.1	227.2	0.23	2329.1	2726.03	33.1	0.7058	1
Rv1718	-	hypothetical protein Rv1718	7	76.9	120	0.64	1615.9	2520.6	43.1	0.372	0.89619
Rv1719	-	PROBABLE TRANSCRIPTIONAL REGULATORY PROTEIN	6	28.9	103.5	1.84	520.7	1863.36	74.6	0.0623	0.34982
Rv1720c	-	hypothetical protein Rv1720c	9	149.3	162	0.12	4031.6	4373.82	12.7	0.8258	1
Rv1721c	-	hypothetical protein Rv1721c	2	74.6	114.9	0.62	447.9	689.51	40.3	0.6059	1
Rv1722	-	biotin carboxylase-like protein	22	236.6	367.8	0.64	15613.8	24274.2	131.2	0.0754	0.39953
Rv1723	-	PROBABLE HYDROLASE	16	181.8	188.8	0.05	8728	9063.17	7	0.9081	1
Rv1724c	-	hypothetical protein Rv1724c	11	295	268.5	-0.14	9733.5	8859.28	-26.5	0.7494	1
Rv1725c	-	hypothetical protein Rv1725c	9	200.9	311	0.63	5425.6	8396.81	110	0.2658	0.78096
Rv1726	-	PROBABLE OXIDOREDUCTASE	15	172.9	283.7	0.71	7780.3	12768	110.8	0.2035	0.69911
Rv1727	-	hypothetical protein Rv1727	4	212.7	211.2	-0.01	2552	2533.95	-1.5	0.9918	1
Rv1728c	-	hypothetical protein Rv1728c	17	124.8	112.7	-0.15	6367.2	5748.68	-12.1	0.7614	1
Rv1729c	-	hypothetical protein Rv1729c	21	39.1	35.4	-0.14	2464.3	2231.67	-3.7	0.802	1
Rv1730c	-	POSSIBLE PENICILLIN-BINDING PROTEIN	29	22.5	26.4	0.23	1961.6	2293.12	3.8	0.7585	1
Rv1731	gabD2	succinic semialdehyde dehydrogenase	23	72	67.4	-0.09	4965.1	4651	-4.6	0.8105	1
Rv1732c	-	hypothetical protein Rv1732c	8	85.1	82.3	-0.05	2042.2	1974.38	-2.8	0.9263	1
Rv1733c	-	PROBABLE CONSERVED TRANSMEMBRANE PROTEIN	5	45.4	144.3	1.67	680.3	2163.93	98.9	0.0507	0.30466
Rv1734c	-	hypothetical protein Rv1734c	2	73.2	56.4	-0.38	439.4	338.68	-16.8	0.7798	1
Rv1735c	-	HYPOTHETICAL MEMBRANE PROTEIN	6	55.7	144.9	1.38	1003.3	2608.06	89.2	0.2267	0.73599
Rv1736c	narX	PROBABLE NITRATE REDUCTASE NARX	37	130.8	163	0.32	14524.1	18088.4	32.1	0.2625	0.77799
Rv1737c	narK2	POSSIBLE NITRATE/NITRITE TRANSPORTER NARK2	13	89.5	133	0.57	3489.1	5185.8	43.5	0.3007	0.81941
Rv1738	-	hypothetical protein Rv1738	2	55.9	37.4	-0.58	335.4	224.63	-18.5	0.5361	0.99095
Rv1739c	-	PROBABLE SULPHATE-TRANSPORT TRANSMEMBRANE PROTEIN ABC TRANSPORTER	36	101.5	131.4	0.37	10958.6	14191	29.9	0.2807	0.79885
Rv1740	-	hypothetical protein Rv1740	4	102.8	50.3	-1.03	1233.8	603.09	-52.6	0.3456	0.8722
Rv1741	-	hypothetical protein Rv1741	6	205.9	206.1	0	3705.6	3709.3	0.2	0.9977	1
Rv1742	-	hypothetical protein Rv1742	13	161	113	-0.51	6280.6	4405.27	-48.1	0.2637	0.77799
Rv1743	pknE	PROBABLE TRANSMEMBRANE SERINE/THREONINE-PROTEIN KINASE E PKNE (PROTEIN KINASE E) (STPK E)	29	237.7	294.1	0.31	20679.4	25589.9	56.4	0.2837	0.79997
Rv1744c	-	PROBABLE MEMBRANE PROTEIN	5	362.8	249.9	-0.54	5441.6	3748.31	-112.9	0.5796	1
Rv1745c	idi	isopentenyl-diphosphate delta-isomerase	11	65	88.2	0.44	2146.6	2909.41	23.1	0.4878	0.96475
Rv1746	pknF	ANCHORED-MEMBRANE SERINE/THREONINE-PROTEIN KINASE PKNF (PROTEIN KINASE F) (STPK F)	13	177.7	303.4	0.77	6930.8	11831.9	125.7	0.1424	0.58696
Rv1747	-	PROBABLE CONSERVED TRANSMEMBRANE ATP-BINDING PROTEIN ABC TRANSPORTER	29	284.5	479	0.75	24755.6	41668.8	194.4	0.1333	0.56642
Rv1748	-	hypothetical protein Rv1748	12	314.2	408.2	0.38	11312.1	14694.6	94	0.5178	0.97962
Rv1749c	-	POSSIBLE INTEGRAL MEMBRANE PROTEIN	16	168.3	338.3	1.01	8079.3	16236.1	169.9	0.073	0.39149
Rv1750c	fadD1	acyl-CoA synthetase	36	135.7	173.8	0.36	14654.3	18768.6	38.1	0.2631	0.77799
Rv1751	-	hypothetical protein Rv1751	19	68.8	61.8	-0.16	3924.4	3522.24	-7.1	0.753	1
Rv1752	-	hypothetical protein Rv1752	4	73.6	86.1	0.23	882.8	1033.76	12.6	0.8223	1
Rv1766	-	hypothetical protein Rv1766	3	122.9	114.6	-0.1	1106.4	1031.65	-8.3	0.9145	1
Rv1767	-	hypothetical protein Rv1767	7	95.8	140.4	0.55	2012.1	2947.79	44.6	0.4498	0.95412
Rv1769	-	hypothetical protein Rv1769	20	143.1	170.7	0.25	8584.5	10242	27.6	0.6957	1
Rv1770	-	hypothetical protein Rv1770	16	282.5	360.7	0.35	13560.1	17313.2	78.2	0.3936	0.91475
Rv1771	-	PROBABLE OXIDOREDUCTASE	22	118.1	202.1	0.77	7796	13337.9	84	0.0782	0.40786
Rv1772	-	hypothetical protein Rv1772	4	27.3	10	-1.46	328.1	119.41	-17.4	0.398	0.91749
Rv1773c	-	PROBABLE TRANSCRIPTIONAL REGULATORY PROTEIN	10	50.9	31.6	-0.69	1527.8	947.26	-19.4	0.2922	0.80908
Rv1774	-	PROBABLE OXIDOREDUCTASE	27	114.9	158.1	0.46	9306.1	12809.9	43.3	0.2837	0.79997
Rv1775	-	hypothetical protein Rv1775	12	68.7	68.9	0	2473.9	2480.79	0.2	0.9934	1
Rv1776c	-	POSSIBLE TRANSCRIPTIONAL REGULATORY PROTEIN	11	53.3	52	-0.03	1757.6	1716.72	-1.2	0.9707	1
Rv1777	cyp144	Probable cytochrome p450 144 CYP144	23	100.5	90.3	-0.15	6931.7	6231.89	-10.1	0.8068	1
Rv1778c	-	hypothetical protein Rv1778c	5	55.3	6.2	-3.17	828.8	92.39	-49.1	0.0122	0.10141
Rv1779c	-	HYPOTHETICAL INTEGRAL MEMBRANE PROTEIN	12	93.9	151.6	0.69	3379.4	5456.26	57.7	0.4422	0.94554
Rv1780	-	hypothetical protein Rv1780	9	147.3	91.6	-0.69	3976.5	2472.03	-55.7	0.1912	0.68212
Rv1781c	malQ	PROBABLE 4-ALPHA-GLUCANOTRANSFERASE MALQ (Amylomaltase) (Disproportionating enzyme) (D-enzyme)	25	230.7	323.8	0.49	17305.8	24286	93.1	0.1534	0.60963
Rv1782	-	PROBABLE CONSERVED MEMBRANE PROTEIN	16	0	0	0	0	0	0	1	1
Rv1783	-	PROBABLE CONSERVED MEMBRANE PROTEIN	15	0	0	0	0	0	0	1	1
Rv1784	-	hypothetical protein Rv1784	38	0.1	0	-0.19	16.3	0	-0.1	0.2398	0.75102
Rv1785c	cyp143	PROBABLE CYTOCHROME P450 143 CYP143	16	114.8	54.9	-1.06	5508.8	2634.29	-59.9	0.0386	0.24369
Rv1786	-	PROBABLE FERREDOXIN	1	748	726.9	-0.04	2243.9	2180.56	-21.1	1	1
Rv1793	esxN	PUTATIVE ESAT-6 LIKE PROTEIN ESXN (ESAT-6 LIKE PROTEIN 5)	3	102.6	29.8	-1.79	923.3	267.79	-72.8	0.1094	0.49829
Rv1794	-	hypothetical protein Rv1794	18	0.2	0	-0.3	12.3	0	-0.2	0.2521	0.76556
Rv1795	-	hypothetical protein Rv1795	18	0.1	0	-0.2	8.1	0	-0.1	0.5016	0.96658
Rv1796	mycP5	PROBABLE PROLINE RICH MEMBRANE-ANCHORED MYCOSIN MYCP5 (SERINE PROTEASE) (SUBTILISIN-LIKE PROTEASE) (SUBTILASE-LIKE) (MYCOSIN-5)	29	0.2	0	-0.26	16.9	0	-0.2	0.2474	0.75963
Rv1797	-	hypothetical protein Rv1797	15	0.1	0	-0.13	4.1	0	-0.1	1	1
Rv1798	-	hypothetical protein Rv1798	30	57.4	1.2	-5.61	5169.8	106.08	-56.3	0	0
Rv1799	lppT	PROBABLE LIPOPROTEIN LPPT	2	101.2	23.7	-2.1	607.2	141.93	-77.5	0.1578	0.61706
Rv1804c	-	hypothetical protein Rv1804c	9	186.4	226.6	0.28	5033.7	6118.3	40.2	0.5634	0.99918
Rv1805c	-	hypothetical protein Rv1805c	5	2.5	0	-1.79	36.9	0	-2.5	0.4845	0.96475
Rv1810	-	hypothetical protein Rv1810	11	281.6	184.6	-0.61	9291.7	6091.41	-97	0.1208	0.53377
Rv1811	mgtC	POSSIBLE Mg2+ TRANSPORT P-TYPE ATPASE C MGTC	15	486.2	568.1	0.22	21877.3	25563.5	81.9	0.5924	1
Rv1812c	-	PROBABLE DEHYDROGENASE	22	299.9	276.2	-0.12	19794.1	18227.9	-23.7	0.7816	1
Rv1813c	-	hypothetical protein Rv1813c	9	128.7	88.3	-0.54	3475.8	2383.27	-40.5	0.3992	0.91749
Rv1814	erg3	MEMBRANE-BOUND C-5 STEROL DESATURASE ERG3 (STEROL-C5-DESATURASE)	21	412.1	374.9	-0.14	25962.4	23616.9	-37.2	0.6299	1
Rv1815	-	hypothetical protein Rv1815	7	206.3	236.9	0.2	4332.8	4974.08	30.5	0.6856	1
Rv1816	-	POSSIBLE TRANSCRIPTIONAL REGULATORY PROTEIN	15	218.7	201.3	-0.12	9842.8	9058.32	-17.4	0.8119	1
Rv1817	-	hypothetical protein Rv1817	26	206.2	271.2	0.4	16080.2	21156.9	65.1	0.4898	0.96475
Rv1819c	-	PROBABLE DRUGS-TRANSPORT TRANSMEMBRANE ATP-BINDING PROTEIN ABC TRANSPORTER	29	384.8	187.5	-1.04	33473.5	16313.2	-197.2	0	0
Rv1820	ilvG	hypothetical protein Rv1820	16	306.3	193.3	-0.66	14703	9276.76	-113	0.1436	0.58947
Rv1821	secA2	preprotein translocase subunit SecA	36	89.1	10.3	-3.11	9620.3	1113.07	-78.8	0	0
Rv1822	pgsA2	PROBABLE CDP-DIACYLGLYCEROL--GLYCEROL-3-PHOSPHATE 3-PHOSPHATIDYLTRANSFERASE PGSA2 (PGP SYNTHASE) (PHOSPHATIDYLGLYCEROPHOSPHATE SYNTHASE) (3-PHOSPHATIDYL-1'-GLYCEROL-3'PHOSPHATE SYNTHASE)	17	7.8	4.4	-0.82	398.5	225.68	-3.4	0.6462	1
Rv1823	-	hypothetical protein Rv1823	14	100.3	60.9	-0.72	4214	2555.75	-39.5	0.151	0.6049
Rv1824	-	hypothetical protein Rv1824	4	148.3	76.4	-0.96	1779.6	916.23	-72	0.234	0.74514
Rv1825	-	hypothetical protein Rv1825	9	247.1	98.8	-1.32	6671.2	2668.93	-148.2	0.0292	0.1995
Rv1826	gcvH	glycine cleavage system protein H	8	0	0	0	0	0	0	1	1
Rv1827	cfp17	CONSERVED HYPOTHETICAL PROTEIN CFP17	6	0	0	0	0	0	0	1	1
Rv1828	-	hypothetical protein Rv1828	13	0.2	0.1	-0.87	8.3	4.55	-0.1	1	1
Rv1829	-	hypothetical protein Rv1829	9	187.6	75	-1.32	5065.7	2025.73	-112.6	0.0044	0.044
Rv1830	-	hypothetical protein Rv1830	10	0.3	0.2	-0.63	8.3	5.38	-0.1	1	1
Rv1831	-	hypothetical protein Rv1831	5	209.6	143.2	-0.55	3143.4	2147.39	-66.4	0.4123	0.92333
Rv1832	gcvB	glycine dehydrogenase	50	0	0	-0.04	4.1	0	0	1	1
Rv1833c	-	haloalkane dehalogenase	13	112.3	145.1	0.37	4381.6	5658.22	32.7	0.5339	0.99036
Rv1834	-	Probable hydrolase	10	103.3	182.7	0.82	3099.7	5481.66	79.4	0.137	0.57661
Rv1835c	-	hypothetical protein Rv1835c	34	403.9	467	0.21	41201.9	47632.8	63	0.3146	0.83129
Rv1836c	-	hypothetical protein Rv1836c	37	28.9	0.1	-7.7	3203.4	15.35	-28.7	0	0
Rv1837c	glcB	malate synthase G	22	0.5	0	-0.59	33.2	0	-0.5	0.0102	0.08752
Rv1838c	-	hypothetical protein Rv1838c	10	435.2	407.1	-0.1	13056.8	12212.1	-28.2	0.773	1
Rv1839c	-	hypothetical protein Rv1839c	1	403	233.8	-0.79	1209	701.39	-169.2	0.3084	0.82467
Rv1841c	-	hypothetical protein Rv1841c	13	189.6	339	0.84	7395	13219.4	149.3	0.1567	0.61599
Rv1842c	-	hypothetical protein Rv1842c	15	197.5	280	0.5	8887	12600.3	82.5	0.2331	0.74414
Rv1843c	guaB1	inositol-5-monophosphate dehydrogenase	20	444.5	824.2	0.89	26669.4	49451.1	379.7	0.0082	0.07386
Rv1844c	gnd1	6-phosphogluconate dehydrogenase	14	349.2	549.4	0.65	14667.5	23075.9	200.2	0.0597	0.34029
Rv1845c	-	hypothetical protein Rv1845c	13	2.2	0	-1.7	87.7	0	-2.2	0	0
Rv1846c	-	POSSIBLE TRANSCRIPTIONAL REGULATORY PROTEIN	3	175	70	-1.32	1574.9	630.18	-105	0.0823	0.41877
Rv1847	-	hypothetical protein Rv1847	5	484.3	719.3	0.57	7265.1	10789.8	235	0.418	0.92659
Rv1848	ureA	urease subunit gamma	2	263.7	156.4	-0.75	1582.2	938.35	-107.3	0.3214	0.83816
Rv1849	ureB	urease subunit beta	6	28.6	24.9	-0.2	514.3	448.82	-3.6	0.9004	1
Rv1850	ureC	urease subunit alpha	11	42.2	100.7	1.25	1393.7	3323.69	58.5	0.2311	0.74307
Rv1851	ureF	Urease accessory protein uref	2	125.3	3062	4.61	752.1	18371.8	2936.6	0.3806	0.90578
Rv1852	ureG	Urease accessory protein ureG	4	162.8	63.7	-1.35	1953.3	763.9	-99.1	0.2219	0.72871
Rv1853	ureD	Probable urease accessory protein ureD	5	63.6	51.9	-0.29	954.3	778.04	-11.7	0.7638	1
Rv1854c	ndh	PROBABLE NADH DEHYDROGENASE NDH	17	38.5	0.1	-8.5	1962.6	5.41	-38.4	0	0
Rv1855c	-	POSSIBLE OXIDOREDUCTASE	11	276.7	190.8	-0.54	9132.3	6296.76	-85.9	0.402	0.91752
Rv1856c	-	short chain dehydrogenase	4	202.6	15.4	-3.72	2431.3	184.46	-187.2	0.0007	0.00881
Rv1857	modA	PROBABLE MOLYBDATE-BINDING LIPOPROTEIN MODA	5	300.1	260.5	-0.2	4501.3	3906.89	-39.6	0.7169	1
Rv1858	modB	PROBABLE MOLBDENUM-TRANSPORT INTEGRAL MEMBRANE PROTEIN ABC TRANSPORTER MODB	17	139.8	181.7	0.38	7131.7	9264.79	41.8	0.3171	0.83454
Rv1859	modC	PROBABLE MOLYBDENUM-TRANSPORT ATP-BINDING PROTEIN ABC TRANSPORTER MODC	16	148.6	202.9	0.45	7130.5	9741.25	54.4	0.3892	0.9109
Rv1860	apa	ALANINE AND PROLINE RICH SECRETED PROTEIN APA (FIBRONECTIN ATTACHMENT PROTEIN) (Immunogenic protein MPT32) (Antigen MPT-32) (45-kDa glycoprotein) (45/47 kDa antigen)	14	190.5	33.1	-2.52	8001.9	1392.22	-157.4	0.0001	0.00155
Rv1861	-	PROBABLE CONSERVED TRANSMEMBRANE PROTEIN	7	184.1	318.8	0.79	3865.2	6694.25	134.7	0.3826	0.90675
Rv1862	adhA	Probable alcohol dehydrogenase adhA	15	241.1	258.4	0.1	10849.9	11626.7	17.3	0.8245	1
Rv1863c	-	PROBABLE CONSERVED INTEGRAL MEMBRANE PROTEIN	10	294.4	297.8	0.02	8833	8934.19	3.4	0.973	1
Rv1864c	-	hypothetical protein Rv1864c	9	267.7	459.1	0.78	7227.9	12396.4	191.4	0.0282	0.19637
Rv1865c	-	short chain dehydrogenase	12	241.8	202.1	-0.26	8703.4	7275.88	-39.7	0.4984	0.96475
Rv1866	-	hypothetical protein Rv1866	32	70.5	72.6	0.04	6767.1	6968.96	2.1	0.9385	1
Rv1867	-	acetyl-CoA acetyltransferase	18	177.2	246.7	0.48	9566.9	13323.1	69.6	0.3072	0.82467
Rv1868	-	hypothetical protein Rv1868	27	182.1	231.9	0.35	14751.3	18784.4	49.8	0.447	0.95274
Rv1869c	-	Probable reductase	23	205.6	256.7	0.32	14188	17713.7	51.1	0.2929	0.80933
Rv1870c	-	hypothetical protein Rv1870c	10	224.1	220.6	-0.02	6722.7	6618.31	-3.5	0.9764	1
Rv1871c	-	hypothetical protein Rv1871c	8	194.9	228.6	0.23	4677.7	5487.14	33.7	0.6591	1
Rv1872c	lldD2	POSSIBLE L-LACTATE DEHYDROGENASE (CYTOCHROME) LLDD2	13	213.2	200.9	-0.09	8314.8	7836.73	-12.3	0.8908	1
Rv1873	-	hypothetical protein Rv1873	9	538.8	595.8	0.15	14547.2	16085.7	57	0.7416	1
Rv1874	-	hypothetical protein Rv1874	11	251.3	369.5	0.56	8291.8	12192.2	118.2	0.2135	0.71088
Rv1875	-	hypothetical protein Rv1875	4	330.8	386.6	0.23	3969.5	4639.66	55.8	0.7082	1
Rv1876	bfrA	PROBABLE BACTERIOFERRITIN BFRA	10	333.2	287.7	-0.21	9997.3	8631.46	-45.5	0.6823	1
Rv1877	-	PROBABLE CONSERVED INTEGRAL MEMBRANE PROTEIN	30	271.9	240.4	-0.18	24466.7	21636.7	-31.4	0.4229	0.93005
Rv1878	glnA3	PROBABLE GLUTAMINE SYNTHETASE GLNA3 (GLUTAMINE SYNTHASE) (GS-I)	26	89.6	174.5	0.96	6987.7	13612.9	84.9	0.0308	0.20585
Rv1879	-	hypothetical protein Rv1879	17	150.1	82.6	-0.86	7655.1	4213.39	-67.5	0.1255	0.54634
Rv1880c	cyp140	Probable cytochrome p450 140 CYP140	15	165	182.1	0.14	7426.9	8195.57	17.1	0.739	1
Rv1881c	lppE	POSSIBLE CONSERVED LIPOPROTEIN LPPE	8	353	478.5	0.44	8471.4	11485	125.6	0.4326	0.93946
Rv1882c	-	short chain dehydrogenase	14	391	401.7	0.04	16421	16869.4	10.7	0.9308	1
Rv1883c	-	hypothetical protein Rv1883c	6	220.5	164.3	-0.42	3968.2	2957.69	-56.1	0.4974	0.96475
Rv1884c	rpfC	PROBABLE RESUSCITATION-PROMOTING FACTOR RPFC	5	121.2	118.1	-0.04	1817.7	1772.2	-3	0.9516	1
Rv1885c	-	chorismate mutase	9	200.8	275.7	0.46	5420.4	7444.72	75	0.3372	0.8586
Rv1886c	fbpB	SECRETED ANTIGEN 85-B FBPB (85B) (ANTIGEN 85 COMPLEX B) (MYCOLYL TRANSFERASE 85B) (FIBRONECTIN-BINDING PROTEIN B) (EXTRACELLULAR ALPHA-ANTIGEN)	23	382.3	617	0.69	26379.8	42574.9	234.7	0.02	0.14972
Rv1887	-	hypothetical protein Rv1887	19	293.5	479.1	0.71	16731.9	27307.2	185.5	0.1642	0.633
Rv1888A	-	hypothetical protein Rv1888A	0	0	0	0	0	0	0	1	1
Rv1888c	-	POSSIBLE TRANSMEMBRANE PROTEIN	13	331.5	374.1	0.17	12927.5	14591.2	42.7	0.64	1
Rv1889c	-	hypothetical protein Rv1889c	3	111.6	232.1	1.06	1004.8	2088.57	120.4	0.3918	0.91207
Rv1890c	-	hypothetical protein Rv1890c	8	155.8	228.3	0.55	3739.8	5479.37	72.5	0.5975	1
Rv1891	-	hypothetical protein Rv1891	8	184.8	111.9	-0.72	4434.8	2686.45	-72.8	0.1325	0.56482
Rv1892	-	PROBABLE MEMBRANE PROTEIN	7	402.8	347.2	-0.21	8459.4	7291.86	-55.6	0.6802	1
Rv1893	-	hypothetical protein Rv1893	0	0	0	0	0	0	0	1	1
Rv1894c	-	hypothetical protein Rv1894c	11	416.8	526.7	0.34	13755.7	17381.9	109.9	0.5269	0.98471
Rv1895	-	POSSIBLE DEHYDROGENASE	17	97.3	129.9	0.42	4963.3	6624.78	32.6	0.5555	0.99634
Rv1896c	-	hypothetical protein Rv1896c	21	131.2	156.2	0.25	8266.7	9841.52	25	0.6585	1
Rv1897c	-	D-tyrosyl-tRNA deacylase	4	124.9	129.8	0.06	1498.6	1557.41	4.9	0.9419	1
Rv1898	-	hypothetical protein Rv1898	3	89.5	151.9	0.76	805.6	1366.65	62.3	0.4893	0.96475
Rv1899c	lppD	POSSIBLE LIPOPROTEIN LPPD	10	285.5	427.4	0.58	8566.4	12821.2	141.8	0.1513	0.6049
Rv1900c	lipJ	PROBABLE LIGNIN PEROXIDASE LIPJ	19	100.2	146	0.54	5712	8319.25	45.7	0.1641	0.633
Rv1901	cinA	competence damage-inducible protein A	17	184	440	1.26	9383.6	22440.2	256	0.004	0.0402
Rv1902c	nanT	PROBABLE SIALIC ACID-TRANSPORT INTEGRAL MEMBRANE PROTEIN NANT	30	153.7	182.2	0.25	13830	16396.6	28.5	0.4393	0.94491
Rv1903	-	PROBABLE CONSERVED MEMBRANE PROTEIN	5	243.3	407.3	0.74	3649.3	6109.16	164	0.2047	0.70047
Rv1904	-	hypothetical protein Rv1904	10	266.6	461.8	0.79	7997.7	13852.8	195.2	0.1092	0.49795
Rv1905c	aao	PROBABLE D-AMINO ACID OXIDASE AAO	17	237.9	309.3	0.38	12131.8	15774.1	71.4	0.2992	0.81941
Rv1906c	-	hypothetical protein Rv1906c	9	231.7	208.5	-0.15	6255	5628.92	-23.2	0.7043	1
Rv1907c	-	hypothetical protein Rv1907c	10	147.6	121.8	-0.28	4428.2	3654.31	-25.8	0.6483	1
Rv1908c	katG	CATALASE-PEROXIDASE-PEROXYNITRITASE T KATG	34	90.6	1	-6.44	9236.2	106.7	-89.5	0	0
Rv1909c	furA	FERRIC UPTAKE REGULATION PROTEIN FURA (FUR)	9	166.4	50.2	-1.73	4491.5	1356.64	-116.1	0.0386	0.24369
Rv1910c	-	PROBABLE EXPORTED PROTEIN	12	162.9	126.5	-0.36	5863.4	4552.94	-36.4	0.4298	0.9371
Rv1911c	lppC	PROBABLE LIPOPROTEIN LPPC	8	95	196.4	1.05	2280.3	4713.73	101.4	0.1669	0.63604
Rv1912c	fadB5	POSSIBLE OXIDOREDUCTASE FADB5	13	85.6	62.4	-0.46	3339.8	2434.05	-23.2	0.5369	0.99095
Rv1913	-	hypothetical protein Rv1913	10	66.6	139.9	1.07	1997.1	4198.24	73.4	0.2819	0.79885
Rv1914c	-	hypothetical protein Rv1914c	5	202.8	201.4	-0.01	3042.3	3021.66	-1.4	0.9863	1
Rv1915	aceAa	PROBABLE ISOCITRATE LYASE aceAa	21	90.1	103.5	0.2	5676.2	6519.63	13.4	0.6975	1
Rv1916	aceAb	isocitrate lyase	16	101.5	124.9	0.3	4874.1	5995.55	23.4	0.5475	0.99634
Rv1919c	-	hypothetical protein Rv1919c	7	264.8	217.5	-0.28	5559.9	4566.46	-47.3	0.5734	1
Rv1920	-	PROBABLE MEMBRANE PROTEIN	11	170.4	245.6	0.53	5623.9	8104.57	75.2	0.3003	0.81941
Rv1921c	lppF	PROBABLE CONSERVED LIPOPROTEIN LPPF	20	243.4	301.7	0.31	14604.8	18099.1	58.2	0.424	0.93056
Rv1922	-	PROBABLE CONSERVED LIPOPROTEIN	19	148.5	228.2	0.62	8462.1	13005.1	79.7	0.1048	0.48397
Rv1923	lipD	PROBABLE LIPASE LIPD	28	270.1	336.6	0.32	22690.8	28274.4	66.5	0.2061	0.70285
Rv1924c	-	hypothetical protein Rv1924c	9	161.5	392.5	1.28	4359.4	10596.3	231	0.0592	0.33792
Rv1925	fadD31	acyl-CoA synthetase	34	163.7	485.9	1.57	16694.7	49565.8	322.3	0	0
Rv1926c	mpt63	IMMUNOGENIC PROTEIN MPT63 (ANTIGEN MPT63/MPB63) (16 kDa IMMUNOPROTECTIVE EXTRACELLULAR PROTEIN)	8	138.9	197.5	0.51	3333.6	4739.91	58.6	0.3784	0.903
Rv1927	-	hypothetical protein Rv1927	16	195.9	372.1	0.93	9402.5	17859.9	176.2	0.0869	0.43396
Rv1928c	-	short chain dehydrogenase	17	217	199.8	-0.12	11064.8	10190	-17.2	0.7183	1
Rv1929c	-	hypothetical protein Rv1929c	9	139.6	38.1	-1.87	3768.3	1028.67	-101.5	0.0126	0.10452
Rv1930c	-	hypothetical protein Rv1930c	4	14	29.2	1.06	168.1	350.24	15.2	0.4388	0.94456
Rv1931c	-	PROBABLE TRANSCRIPTIONAL REGULATORY PROTEIN	2	100.4	29.4	-1.77	602.7	176.52	-71	0.0321	0.21311
Rv1932	tpx	thiol peroxidase	7	117.7	85.9	-0.45	2470.8	1804.82	-31.7	0.4795	0.96475
Rv1933c	fadE18	PROBABLE ACYL-CoA DEHYDROGENASE FADE18	9	93.1	68.9	-0.44	2514.1	1859.66	-24.2	0.4684	0.96475
Rv1934c	fadE17	PROBABLE ACYL-CoA DEHYDROGENASE FADE17	11	162	131.3	-0.3	5345.3	4331.51	-30.7	0.6449	1
Rv1935c	echA13	enoyl-CoA hydratase	10	152.9	292	0.93	4587.5	8761.46	139.1	0.381	0.90595
Rv1936	-	POSSIBLE MONOOXYGENASE	15	209.2	345.6	0.72	9415	15552.8	136.4	0.0714	0.3876
Rv1937	-	POSSIBLE OXYGENASE	44	95.4	109.5	0.2	12596.2	14453.2	14.1	0.5358	0.99095
Rv1938	ephB	PROBABLE EPOXIDE HYDROLASE EPHB (EPOXIDE HYDRATASE)	16	54.4	31.3	-0.8	2611.9	1500.49	-23.2	0.1869	0.67462
Rv1939	-	PROBABLE OXIDOREDUCTASE	5	39.8	26.3	-0.6	597.1	394.87	-13.5	0.5666	1
Rv1940	ribA1	Probable Riboflavin biosynthesis protein ribA1 (GTP cyclohydrolase II)	8	220.3	406.7	0.88	5286.1	9761.37	186.5	0.1033	0.47871
Rv1941	-	PROBABLE SHORT-CHAIN TYPE DEHYDROGENASE/REDUCTASE	3	119.4	51.7	-1.21	1075	464.88	-67.8	0.622	1
Rv1942c	-	hypothetical protein Rv1942c	2	49.5	62.3	0.33	297.1	373.67	12.8	0.8329	1
Rv1943c	-	hypothetical protein Rv1943c	10	63.3	45.7	-0.47	1899.6	1369.52	-17.7	0.5546	0.99634
Rv1944c	-	hypothetical protein Rv1944c	7	119.2	154.1	0.37	2502.6	3235.15	34.9	0.5922	1
Rv1945	-	hypothetical protein Rv1945	19	123	133.3	0.12	7009.3	7599.9	10.4	0.7652	1
Rv1946c	lppG	POSSIBLE LIPOPROTEIN	7	132.3	100.4	-0.4	2777.5	2108.33	-31.9	0.6755	1
Rv1947	-	hypothetical protein Rv1947	3	150.5	233.5	0.63	1354.6	2101.82	83	0.4859	0.96475
Rv1948c	-	hypothetical protein Rv1948c	15	100.3	63.3	-0.66	4514.8	2850.23	-37	0.2819	0.79885
Rv1949c	-	hypothetical protein Rv1949c	17	191.8	139.7	-0.46	9783.5	7124.25	-52.1	0.4586	0.95902
Rv1950c	-	hypothetical protein Rv1950c	5	299.1	283.2	-0.08	4486.6	4248.55	-15.9	0.8565	1
Rv1951c	-	hypothetical protein Rv1951c	5	121.8	53.7	-1.18	1826.9	805.51	-68.1	0.0395	0.24898
Rv1952	-	hypothetical protein Rv1952	2	121.6	164.3	0.43	729.7	985.57	42.6	0.7472	1
Rv1953	-	hypothetical protein Rv1953	9	117.5	105.6	-0.15	3172.6	2850.93	-11.9	0.8693	1
Rv1954c	-	hypothetical protein Rv1954c	7	424.9	597.9	0.49	8923.3	12555	172.9	0.3538	0.88222
Rv1955	-	hypothetical protein Rv1955	9	284.9	458.3	0.69	7693.1	12375.3	173.4	0.2152	0.71257
Rv1956	-	POSSIBLE TRANSCRIPTIONAL REGULATORY PROTEIN	8	253	278.8	0.14	6072	6690.85	25.8	0.8248	1
Rv1957	-	hypothetical protein Rv1957	13	77.6	14.4	-2.43	3026.3	562.07	-63.2	0	0
Rv1958c	-	hypothetical protein Rv1958c	11	155.6	196.7	0.34	5133.9	6490.66	41.1	0.6208	1
Rv1959c	-	hypothetical protein Rv1959c	5	357.1	307.4	-0.22	5356	4611.66	-49.6	0.7777	1
Rv1960c	-	hypothetical protein Rv1960c	3	193.7	200	0.05	1743.1	1800.26	6.3	0.9555	1
Rv1961	-	hypothetical protein Rv1961	8	236.5	294.3	0.32	5676.9	7063.68	57.8	0.651	1
Rv1962c	-	hypothetical protein Rv1962c	13	143.8	111.4	-0.37	5608.3	4346.5	-32.4	0.4884	0.96475
Rv1963c	mce3R	PROBABLE TRANSCRIPTIONAL REPRESSOR (PROBABLY TETR-FAMILY) MCE3R	16	61	55.5	-0.14	2926	2664.25	-5.5	0.7876	1
Rv1964	yrbE3A	CONSERVED HYPOTHETICAL INTEGRAL MEMBRANE PROTEIN YRBE3A	6	276.8	585.5	1.08	4981.8	10539.2	308.7	0.0222	0.16253
Rv1965	yrbE3B	CONSERVED HYPOTHETICAL INTEGRAL MEMBRANE PROTEIN YRBE3B	13	243.2	218.9	-0.15	9485.6	8537.8	-24.3	0.6939	1
Rv1966	mce3A	MCE-FAMILY PROTEIN MCE3A	15	187.4	239.1	0.35	8433	10758.6	51.7	0.4815	0.96475
Rv1967	mce3B	MCE-FAMILY PROTEIN MCE3B	12	251.9	387.5	0.62	9068.5	13951.6	135.6	0.1196	0.52964
Rv1968	mce3C	MCE-FAMILY PROTEIN MCE3C	12	163.3	179.9	0.14	5877.7	6477.38	16.7	0.8247	1
Rv1969	mce3D	MCE-FAMILY PROTEIN MCE3D	13	153.7	140.3	-0.13	5995.8	5472.17	-13.4	0.8189	1
Rv1970	lprM	POSSIBLE MCE-FAMILY LIPOPROTEIN LPRM (MCE-FAMILY LIPOPROTEIN MCE3E)	7	96	98.2	0.03	2015.6	2062.44	2.2	0.9625	1
Rv1971	mce3F	MCE-FAMILY PROTEIN MCE3F	18	214.2	284	0.41	11567.1	15334.2	69.8	0.3807	0.90578
Rv1972	-	PROBABLE CONSERVED MCE ASSOCIATED MEMBRANE PROTEIN	4	128	261.2	1.03	1535.9	3133.82	133.2	0.4786	0.96475
Rv1973	-	POSSIBLE CONSERVED MCE ASSOCIATED MEMBRANE PROTEIN	3	99.5	111.2	0.16	895.8	1000.43	11.6	0.8311	1
Rv1974	-	PROBABLE CONSERVED MEMBRANE PROTEIN	8	172.2	205.8	0.26	4131.7	4938.67	33.6	0.5701	1
Rv1975	-	hypothetical protein Rv1975	12	229.2	329.6	0.52	8251.8	11864.9	100.4	0.3674	0.89604
Rv1976c	-	hypothetical protein Rv1976c	3	194	86	-1.17	1745.6	773.69	-108	0.2955	0.81482
Rv1977	-	hypothetical protein Rv1977	12	145	213.9	0.56	5218.7	7698.82	68.9	0.1654	0.63517
Rv1978	-	hypothetical protein Rv1978	13	344.9	393.7	0.19	13452.7	15353.6	48.7	0.5593	0.99661
Rv1979c	-	POSSIBLE CONSERVED PERMEASE	33	309.7	413.4	0.42	30662.5	40927.5	103.7	0.3286	0.84807
Rv1980c	mpt64	IMMUNOGENIC PROTEIN MPT64 (ANTIGEN MPT64/MPB64)	19	327.1	360.5	0.14	18643.1	20547.2	33.4	0.6033	1
Rv1981c	nrdF	ribonucleotide-diphosphate reductase subunit beta	23	358.9	515.6	0.52	24761.9	35574.9	156.7	0.052	0.30738
Rv1982c	-	hypothetical protein Rv1982c	4	298.7	392	0.39	3584.8	4704.53	93.3	0.5868	1
Rv1984c	cfp21	PROBABLE CUTINASE PRECURSOR CFP21	13	408.2	311.9	-0.39	15918.3	12163.6	-96.3	0.2536	0.76598
Rv1985c	-	chromosome replication initiation inhibitor protein	13	227.6	163.1	-0.48	8878.2	6361.13	-64.5	0.3361	0.85689
Rv1986	-	PROBABLE CONSERVED INTEGRAL MEMBRANE PROTEIN	8	76.9	117	0.61	1845.1	2809.04	40.2	0.3063	0.82467
Rv1987	-	POSSIBLE CHITINASE	7	260.5	313.8	0.27	5470.5	6590.37	53.3	0.5264	0.98471
Rv1988	-	PROBABLE METHYLTRANSFERASE	6	225.5	169.2	-0.41	4058.9	3044.87	-56.3	0.5643	0.99918
Rv1989c	-	hypothetical protein Rv1989c	10	351.8	430.5	0.29	10553.8	12915.2	78.7	0.4937	0.96475
Rv1990A	-	POSSIBLE DEHYDROGENASE (FRAGMENT)	4	265.2	407.5	0.62	3182.7	4890.05	142.3	0.4917	0.96475
Rv1990c	-	PROBABLE TRANSCRIPTIONAL REGULATORY PROTEIN	5	0.6	0	-0.64	8.3	0	-0.6	0.4863	0.96475
Rv1991c	-	hypothetical protein Rv1991c	4	273.8	317.9	0.22	3285.5	3814.88	44.1	0.6841	1
Rv1992c	ctpG	PROBABLE METAL CATION TRANSPORTER P-TYPE ATPASE G CTPG	31	241.8	344	0.51	22490.3	31994.7	102.2	0.0751	0.39953
Rv1993c	-	hypothetical protein Rv1993c	4	161	185.6	0.21	1931.9	2227.44	24.6	0.7799	1
Rv1994c	-	PROBABLE TRANSCRIPTIONAL REGULATORY PROTEIN	6	126	117	-0.11	2267.5	2105.52	-9	0.9073	1
Rv1995	-	hypothetical protein Rv1995	7	449.6	510.8	0.18	9440.7	10726.1	61.2	0.7458	1
Rv1996	-	hypothetical protein Rv1996	12	185.2	212.9	0.2	6668.3	7663.58	27.6	0.638	1
Rv1997	ctpF	PROBABLE METAL CATION TRANSPORTER P-TYPE ATPASE A CTPF	23	136.1	137.9	0.02	9389.5	9512.69	1.8	0.9597	1
Rv1998c	-	hypothetical protein Rv1998c	17	115.8	121.5	0.07	5903.6	6196.53	5.7	0.9155	1
Rv1999c	-	PROBABLE CONSERVED INTEGRAL MEMBRANE PROTEIN	23	255.3	284.8	0.16	17617.7	19649.1	29.4	0.7431	1
Rv2000	-	hypothetical protein Rv2000	32	187.9	240.4	0.36	18042.4	23081.7	52.5	0.1928	0.68319
Rv2001	-	hypothetical protein Rv2001	13	53.7	57.4	0.1	2096.2	2239.74	3.7	0.8707	1
Rv2002	fabG3	POSSIBLE 20-BETA-HYDROXYSTEROID DEHYDROGENASE FABG3 (Cortisone reductase) ((R)-20-hydroxysteroid dehydrogenase)	9	37.4	40.8	0.13	1009.2	1101.66	3.4	0.8967	1
Rv2003c	-	hypothetical protein Rv2003c	12	50.7	51.3	0.02	1826.3	1847.72	0.6	0.9865	1
Rv2004c	-	hypothetical protein Rv2004c	24	49.1	46	-0.09	3537.7	3312.45	-3.1	0.8905	1
Rv2005c	-	hypothetical protein Rv2005c	10	162.8	209.7	0.37	4884.4	6291.08	46.9	0.5588	0.99661
Rv2006	otsB1	PROBABLE TREHALOSE-6-PHOSPHATE PHOSPHATASE OTSB1 (TREHALOSE-PHOSPHATASE) (TPP)	78	37.9	56.3	0.57	8863.2	13184.5	18.5	0.0912	0.44759
Rv2007c	fdxA	PROBABLE FERREDOXIN FDXA	7	165.8	119.9	-0.47	3482.1	2517.96	-45.9	0.6559	1
Rv2008c	-	hypothetical protein Rv2008c	27	72	67.4	-0.1	5831.6	5456.37	-4.6	0.8674	1
Rv2009	-	hypothetical protein Rv2009	2	105.4	161.1	0.61	632.6	966.6	55.7	0.7076	1
Rv2010	-	hypothetical protein Rv2010	7	175.6	190.8	0.12	3688.2	4006.49	15.2	0.8569	1
Rv2011c	-	hypothetical protein Rv2011c	6	172.6	186.6	0.11	3106.5	3358.34	14	0.882	1
Rv2012	-	hypothetical protein Rv2012	10	223.4	351.4	0.65	6702.2	10541	128	0.2077	0.7041
Rv2015c	-	hypothetical protein Rv2015c	8	183.7	227.2	0.31	4409.8	5453.99	43.5	0.5945	1
Rv2016	-	hypothetical protein Rv2016	7	203.2	204.1	0.01	4268.1	4285.9	0.8	0.9907	1
Rv2017	-	POSSIBLE TRANSCRIPTIONAL REGULATORY PROTEIN	12	0.5	0	-0.57	17.5	0	-0.5	0.241	0.75398
Rv2018	-	hypothetical protein Rv2018	14	13.7	5.9	-1.2	573.8	249.83	-7.7	0.2334	0.74414
Rv2019	-	hypothetical protein Rv2019	6	360	424.3	0.24	6480.5	7637.87	64.3	0.5386	0.99207
Rv2020c	-	hypothetical protein Rv2020c	4	411	408.6	-0.01	4932	4903.66	-2.4	0.9898	1
Rv2021c	-	POSSIBLE TRANSCRIPTIONAL REGULATORY PROTEIN	5	258.6	113.1	-1.19	3879.5	1696.39	-145.5	0.0682	0.37534
Rv2022c	-	hypothetical protein Rv2022c	13	296.2	315	0.09	11551.2	12283.1	18.8	0.8209	1
Rv2023c	-	hypothetical protein Rv2023c	2	235.7	168.7	-0.48	1414.4	1012.1	-67.1	0.3803	0.90578
Rv2024c	-	hypothetical protein Rv2024c	12	413	389.2	-0.09	14869.3	14012.1	-23.8	0.8166	1
Rv2025c	-	POSSIBLE CONSERVED MEMBRANE PROTEIN	10	140.7	119	-0.24	4220.3	3570.34	-21.7	0.6525	1
Rv2026c	-	hypothetical protein Rv2026c	9	20.5	15.4	-0.42	554	415.4	-5.1	0.6786	1
Rv2027c	-	Probable histidine kinase response regulator	14	219.1	284.6	0.38	9203.2	11951.8	65.4	0.4541	0.95718
Rv2028c	-	hypothetical protein Rv2028c	11	54.1	117.1	1.11	1786.8	3865.4	63	0.0625	0.34982
Rv2029c	pfkB	Probable phosphofructokinase PfkB (PHOSPHOHEXOKINASE)	9	83.3	84.2	0.02	2248.9	2273.84	0.9	0.9829	1
Rv2030c	-	hypothetical protein Rv2030c	32	95.9	177.3	0.89	9207	17025.4	81.4	0.0283	0.19672
Rv2031c	hspX	HEAT SHOCK PROTEIN HSPX (ALPHA-CRSTALLIN HOMOLOG) (14 kDa ANTIGEN) (HSP16.3)	8	94.2	62.2	-0.6	2260.2	1493.25	-32	0.4594	0.95931
Rv2032	acg	Conserved hypothetical protein Acg	17	39.7	50	0.33	2026.7	2547.61	10.2	0.6097	1
Rv2033c	-	hypothetical protein Rv2033c	10	139.4	169.3	0.28	4182.7	5077.83	29.8	0.6531	1
Rv2034	-	Probable ArsR-type repressor protein	2	68.3	0	-6.12	409.9	0	-68.3	0.1825	0.66683
Rv2035	-	hypothetical protein Rv2035	12	136.9	221.3	0.69	4929.4	7967.41	84.4	0.1658	0.63549
Rv2036	-	hypothetical protein Rv2036	7	62	37.7	-0.72	1302.5	792.64	-24.3	0.4639	0.96345
Rv2037c	-	POSSIBLE CONSERVED TRANSMEMBRANE PROTEIN	16	35.2	34.9	-0.01	1689.6	1677.55	-0.3	0.9895	1
Rv2038c	-	Probable sugar-transport ATP-binding protein ABC transporter	16	47	33.1	-0.51	2253.8	1586.63	-13.9	0.4857	0.96475
Rv2039c	-	Probable sugar-transport integral membrane protein ABC transporter	14	33	32.6	-0.02	1386.4	1368.13	-0.4	0.9786	1
Rv2040c	-	Probable sugar-transport integral membrane protein ABC transporter	16	55.1	111.7	1.02	2645.7	5359.5	56.5	0.0818	0.41844
Rv2041c	-	Probable sugar-binding lipoprotein	21	77.9	67	-0.22	4906	4220.45	-10.9	0.5785	1
Rv2042c	-	hypothetical protein Rv2042c	14	84.1	57.1	-0.56	3530.5	2399.3	-26.9	0.3819	0.90675
Rv2043c	pncA	PYRAZINAMIDASE/NICOTINAMIDAS PNCA (PZase)	11	138.3	112.2	-0.3	4563.4	3704	-26	0.5525	0.99634
Rv2044c	-	hypothetical protein Rv2044c	7	211.7	167.9	-0.33	4445.5	3525.14	-43.8	0.6471	1
Rv2045c	lipT	Probable carboxylesterase LipT	27	104.8	92.4	-0.18	8489.8	7480.93	-12.5	0.6369	1
Rv2046	lppI	Probable lipoprotein lppI	10	179.6	201.4	0.17	5388.7	6042.37	21.8	0.7567	1
Rv2047c	-	hypothetical protein Rv2047c	30	74.7	22.9	-1.71	6725.8	2060.53	-51.8	0	0
Rv2048c	pks12	Probable polyketide synthase pks12	130	33.2	16	-1.05	12951.7	6256.35	-17.2	0	0
Rv2049c	-	hypothetical protein Rv2049c	1	68.7	222.2	1.69	206	666.47	153.5	0.5091	0.97145
Rv2050	-	hypothetical protein Rv2050	5	0	0	0	0	0	0	1	1
Rv2051c	ppm1	Polyprenol-monophosphomannose synthase Ppm1	32	55.6	2.9	-4.28	5335.4	275.19	-52.7	0	0
Rv2052c	-	hypothetical protein Rv2052c	19	281.4	179.7	-0.65	16039.9	10241.6	-101.7	0.0968	0.46035
Rv2053c	fxsA	FxsA	3	717	889.9	0.31	6452.7	8009.08	172.9	0.7672	1
Rv2054	-	hypothetical protein Rv2054	15	289.5	409.4	0.5	13027.9	18423.3	119.9	0.2002	0.694
Rv2055c	rpsR	30S ribosomal protein S18	3	70.7	43.3	-0.71	636.1	389.5	-27.4	0.6187	1
Rv2056c	rpsN	30S ribosomal protein S14	3	54.4	68.2	0.33	489.6	613.98	13.8	0.721	1
Rv2057c	rpmG	50S ribosomal protein L33	4	359.3	641.4	0.84	4311.8	7696.58	282.1	0.2012	0.69566
Rv2058c	rpmB	50S ribosomal protein L28	5	552	933.1	0.76	8280.3	13997.1	381.1	0.088	0.43617
Rv2059	-	hypothetical protein Rv2059	17	195.6	303.7	0.63	9974.9	15488.3	108.1	0.0838	0.42432
Rv2060	-	Possible conserved integral membrane protein	3	35.1	71.1	1.02	315.5	639.69	36	0.6237	1
Rv2061c	-	hypothetical protein Rv2061c	5	156.4	176.6	0.18	2346.5	2649.26	20.2	0.8327	1
Rv2062c	cobN	cobaltochelatase	46	80.9	100.4	0.31	11164.6	13860.2	19.5	0.474	0.96475
Rv2063	-	hypothetical protein Rv2063	2	28.5	0	-4.88	171.3	0	-28.5	0.015	0.11922
Rv2064	cobG	Possible cobalamin biosynthesis protein CobG	8	50.6	44	-0.2	1214.1	1055.62	-6.6	0.888	1
Rv2065	cobH	precorrin-8X methylmutase	5	84.2	131.3	0.64	1263	1968.9	47.1	0.3844	0.90806
Rv2066	cobI	Probable bifunctional protein, CobI-CobJ fusion protein: S-adenosyl-L-methionine-precorrin-2 methyl transferase + precorrin-3 methylase	20	204.2	276.4	0.44	12251.6	16585.9	72.2	0.2376	0.74856
Rv2067c	-	hypothetical protein Rv2067c	31	131	139.8	0.09	12179.6	13004.1	8.9	0.7932	1
Rv2068c	blaC	CLASS A BETA-LACTAMASE BLAC	13	403.6	497.6	0.3	15738.8	19407.8	94.1	0.4669	0.96475
Rv2069	sigC	RNA polymerase sigma factor SigC	8	193.1	64.7	-1.58	4634.5	1553.16	-128.4	0.0015	0.01765
Rv2070c	cobK	cobalt-precorrin-6x reductase	15	42	97.2	1.21	1889	4374.76	55.2	0.0974	0.46148
Rv2071c	cobM	Probable precorrin-4 C11-methyltransferase CobM	13	138.1	96.8	-0.51	5386.5	3775.32	-41.3	0.5226	0.98423
Rv2072c	cobL	Probable precorrin-6y methyltransferase CobL	13	114	75.3	-0.6	4444.5	2935.71	-38.7	0.4539	0.95718
Rv2073c	-	Probable shortchain dehydrogenase	8	274.4	485.5	0.82	6586.3	11651.1	211	0.1478	0.5981
Rv2074	-	hypothetical protein Rv2074	5	94.2	69.5	-0.44	1412.9	1042.46	-24.7	0.5595	0.99661
Rv2075c	-	Possible hypothetical exported or envelope protein	23	305	394.2	0.37	21046.6	27201.6	89.2	0.1829	0.66719
Rv2076c	-	hypothetical protein Rv2076c	5	212.7	458	1.11	3190.9	6869.35	245.2	0.2868	0.8036
Rv2077A	-	hypothetical protein Rv2077A	7	142.8	36.3	-1.97	2998.3	762.84	-106.5	0.0089	0.07874
Rv2077c	-	POSSIBLE CONSERVED TRANSMEMBRANE PROTEIN	18	208.2	330.9	0.67	11240.2	17867.4	122.7	0.0963	0.45852
Rv2078	-	hypothetical protein Rv2078	3	20.3	2.4	-3.07	182.9	21.76	-17.9	0.1017	0.47349
Rv2079	-	hypothetical protein Rv2079	31	100.4	181.7	0.86	9337.7	16899.9	81.3	0.0884	0.43757
Rv2080	lppJ	Possible lipoprotein lppJ	10	291.4	509.8	0.81	8742	15294.5	218.4	0.0178	0.13658
Rv2081c	-	POSSIBLE TRANSMEMBRANE PROTEIN	7	230.3	241	0.07	4836.2	5061.4	10.7	0.9109	1
Rv2082	-	hypothetical protein Rv2082	34	192	247	0.36	19583.4	25192.3	55	0.2334	0.74414
Rv2083	-	hypothetical protein Rv2083	4	101.4	72.1	-0.49	1217	865.14	-29.3	0.5906	1
Rv2084	-	hypothetical protein Rv2084	25	135.1	174.3	0.37	10131.3	13072	39.2	0.2865	0.8036
Rv2085	-	hypothetical protein Rv2085	3	70.5	0	-6.16	634.9	0	-70.5	0.0082	0.07386
Rv2086	-	hypothetical protein Rv2086	10	61.6	87.8	0.51	1847.7	2634.87	26.2	0.4078	0.92148
Rv2087	-	hypothetical protein Rv2087	4	22.6	9.9	-1.19	271.2	118.54	-12.7	0.5354	0.99095
Rv2088	pknJ	PROBABLE TRANSMEMBRANE SERINE/THREONINE-PROTEIN KINASE J PKNJ (PROTEIN KINASE J) (STPK J)	23	29.5	29.9	0.02	2037.2	2061.05	0.3	0.9772	1
Rv2089c	pepE	Probable dipeptidase PepE	19	45.3	38.4	-0.24	2579.3	2187.44	-6.9	0.6631	1
Rv2090	-	Probable 5'-3' exonuclease	15	165.9	219.7	0.41	7464.3	9887.21	53.8	0.5079	0.97066
Rv2091c	-	Probable membrane protein	18	111.7	3.8	-4.87	6030.3	205.8	-107.9	0	0
Rv2092c	helY	PROBABLE ATP-DEPENDENT DNA HELICASE HELY	36	202.9	318.9	0.65	21915.2	34443.2	116	0.0302	0.20423
Rv2093c	tatC	Probable Sec-independent protein translocase transmembrane protein tatC	11	0.3	0	-0.33	8.4	0	-0.3	0.4883	0.96475
Rv2094c	tatA	twin argininte translocase protein A	2	0	0	0	0	0	0	1	1
Rv2095c	-	hypothetical protein Rv2095c	14	239.2	150.1	-0.67	10046.1	6304.7	-89.1	0.0558	0.32455
Rv2096c	-	hypothetical protein Rv2096c	13	127.2	117	-0.12	4959.2	4563.73	-10.1	0.8133	1
Rv2097c	-	hypothetical protein Rv2097c	20	100.8	0.7	-7.18	6045.6	41.57	-100.1	0	0
Rv2100	-	hypothetical protein Rv2100	18	293	400.4	0.45	15823.9	21622.7	107.4	0.3716	0.89619
Rv2101	helZ	PROBABLE HELICASE HELZ	27	253.6	299.5	0.24	20538.5	24260	45.9	0.4717	0.96475
Rv2102	-	hypothetical protein Rv2102	11	250.3	263.8	0.08	8260.6	8705.08	13.5	0.9176	1
Rv2103c	-	hypothetical protein Rv2103c	5	241.6	261.7	0.12	3624.1	3925.21	20.1	0.885	1
Rv2104c	-	hypothetical protein Rv2104c	1	194.2	84.5	-1.2	582.6	253.59	-109.7	0.2348	0.7463
Rv2109c	prcA	proteasome (alpha subunit) PrcA	17	1.1	0	-1.09	57.7	0	-1.1	0.0143	0.11457
Rv2110c	prcB	proteasome (beta subunit) PrcB	16	0.7	0	-0.76	33.5	0	-0.7	0.0267	0.18756
Rv2111c	-	hypothetical protein Rv2111c	1	4.1	0	-2.36	12.4	0	-4.1	0.3941	0.91475
Rv2112c	-	hypothetical protein Rv2112c	29	80.9	11.9	-2.76	7035.2	1036.28	-69	0	0
Rv2113	-	Probable integral membrane protein	11	678.9	728.8	0.1	22404.3	24050.6	49.9	0.7828	1
Rv2114	-	hypothetical protein Rv2114	12	335.8	404.2	0.27	12087.8	14552.5	68.5	0.56	0.99705
Rv2115c	-	Probable ATPase	23	237.8	2.8	-6.39	16405.1	195.25	-234.9	0	0
Rv2116	lppK	Probable conserved lipoprotein lppK	5	133.3	251.3	0.91	1999.5	3769.98	118	0.2644	0.77799
Rv2117	-	hypothetical protein Rv2117	2	73.6	70.5	-0.06	441.5	423.26	-3	0.9548	1
Rv2118c	-	POSSIBLE RNA METHYLTRANSFERASE	12	273.9	1164.4	2.09	9860.8	41919.3	890.5	0.0003	0.00429
Rv2119	-	hypothetical protein Rv2119	18	166.1	105.8	-0.65	8972.1	5710.76	-60.4	0.0905	0.4447
Rv2120c	-	PROBABLE CONSERVED INTEGRAL MEMBRANE PROTEIN	7	67.8	52.7	-0.36	1423.2	1106.15	-15.1	0.7201	1
Rv2121c	hisG	ATP phosphoribosyltransferase	9	0	0	0	0	0	0	1	1
Rv2122c	hisE	phosphoribosyl-ATP pyrophosphatase	2	0	0	0	0	0	0	1	1
Rv2124c	metH	Probable 5-methyltetrahydrofolate--homocystein methyltransferase MetH (Methionine synthase, vitamin-B12 dependent isozyme) (MS)	38	114.2	104.1	-0.13	13022.8	11867.8	-10.1	0.6822	1
Rv2125	-	hypothetical protein Rv2125	9	292.1	346.5	0.25	7885.6	9354.65	54.4	0.7131	1
Rv2127	ansP1	Probable L-asparagine permease ansP1	24	318	214.4	-0.57	22894.5	15436.6	-103.6	0.0519	0.30738
[truncated: 1,691 more rows]

## Sheet: 630 Week1 Resampling
#Orf	Name	Desc	Sites	Mean Ctrl	Mean Exp	log2FC	Sum Ctrl	Sum Exp	Delta Mean	p-value	Adj. p-value
Rv0001	dnaA	chromosomal replication initiation protein	29	0	0	0	0	0	0	1	1
Rv0002	dnaN	DNA polymerase III subunit beta	27	0	0	0	0	0	0	1	1
Rv0003	recF	recombination protein F	33	36	17.6	-1.04	2377.4	3478.78	-18.5	0.0494	0.28239
Rv0004	-	hypothetical protein Rv0004	5	0	0	0	0	0	0	1	1
Rv0005	gyrB	DNA gyrase subunit B	38	0	0.2	0.29	0	51.48	0.2	1	1
Rv0006	gyrA	DNA gyrase subunit A	42	0.1	1.5	3.95	8.3	382.4	1.4	0.3831	0.94032
Rv0007	-	POSSIBLE CONSERVED MEMBRANE PROTEIN	10	51.6	0.6	-6.44	1031.2	35.63	-51	0	0
Rv0008c	-	POSSIBLE MEMBRANE PROTEIN	4	91.1	47.9	-0.93	728.9	1150.39	-43.2	0.4596	0.98767
Rv0009	ppiA	PROBABLE IRON-REGULATED PEPTIDYL-PROLYL CIS-TRANS ISOMERASE A PPIA (PPIase A) (ROTAMASE A)	6	121	88.1	-0.46	1452.5	3171.24	-33	0.5817	1
Rv0010c	-	PROBABLE CONSERVED MEMBRANE PROTEIN	10	58	40	-0.54	1159.4	2399.57	-18	0.5354	1
Rv0011c	-	putative septation inhibitor protein	3	0	0	0	0	0	0	1	1
Rv0012	-	PROBABLE CONSERVED MEMBRANE PROTEIN	14	201.6	67	-1.59	5645.9	5629.8	-134.6	0.0038	0.04109
Rv0013	trpG	para-aminobenzoate synthase component II	13	0	0	0	0	0	0	1	1
Rv0014c	pknB	TRANSMEMBRANE SERINE/THREONINE-PROTEIN KINASE B PKNB (PROTEIN KINASE B) (STPK B)	22	0	0	0	0	0	0	1	1
Rv0015c	pknA	TRANSMEMBRANE SERINE/THREONINE-PROTEIN KINASE A PKNA (PROTEIN KINASE A) (STPK A)	13	1.5	3.6	1.22	39.8	278.12	2	0.954	1
Rv0016c	pbpA	PROBABLE PENICILLIN-BINDING PROTEIN PBPA	34	25.9	0.1	-7.68	1763.5	25.76	-25.8	0	0
Rv0017c	rodA	PROBABLE CELL DIVISION PROTEIN RODA	23	64.4	1.7	-5.22	2961.9	238.66	-62.7	0	0
Rv0018c	ppp	POSSIBLE SERINE/THREONINE PHOSPHATASE PPP	23	144.3	60	-1.27	6637.9	8274.26	-84.3	0.0118	0.09996
Rv0019c	-	hypothetical protein Rv0019c	12	284.8	304	0.09	6834	21884.9	19.2	0.9672	1
Rv0020c	TB39.8	hypothetical protein Rv0020c	50	39.2	68.2	0.8	3917.4	20451.1	29	0.6406	1
Rv0021c	-	hypothetical protein Rv0021c	18	292.3	403.3	0.46	10521.3	43559.9	111.1	0.5561	1
Rv0022c	whiB5	PROBABLE TRANSCRIPTIONAL REGULATORY PROTEIN WHIB-LIKE WHIB5	8	213.2	210.2	-0.02	3411.5	10090.2	-3	0.981	1
Rv0023	-	POSSIBLE TRANSCRIPTIONAL REGULATORY PROTEIN	12	0.3	0	-0.43	8.3	0	-0.3	0.2542	0.78356
Rv0024	-	PUTATIVE SECRETED PROTEIN P60-RELATED PROTEIN	11	255.6	249	-0.04	5622.9	16431.5	-6.6	0.9585	1
Rv0025	-	hypothetical protein Rv0025	7	185.7	129.8	-0.52	2599.9	5452.37	-55.9	0.4966	1
Rv0026	-	hypothetical protein Rv0026	12	218.9	107.7	-1.02	5253.6	7752.77	-111.2	0.0631	0.31445
Rv0027	-	hypothetical protein Rv0027	5	160.2	143	-0.16	1601.9	4290.47	-17.2	0.8574	1
Rv0028	-	hypothetical protein Rv0028	4	328.5	529	0.69	2628.3	12697	200.5	0.4302	0.96586
Rv0029	-	hypothetical protein Rv0029	17	232.9	225.8	-0.04	7918.1	23036	-7	0.9439	1
Rv0030	-	hypothetical protein Rv0030	5	32.5	13.5	-1.26	324.6	406.48	-18.9	0.3816	0.93895
Rv0032	bioF2	POSSIBLE 8-AMINO-7-OXONONANOATE SYNTHASE BIOF2 (AONS) (8-AMINO-7-KETOPELARGONATE SYNTHASE) (7-KETO-8-AMINO-PELARGONIC ACID SYNTHETASE) (7-KAP SYNTHETASE) (L-ALANINE--PIMELYL CoA LIGASE)	50	212.3	142	-0.58	21225.2	42595.2	-70.3	0.4124	0.95946
Rv0033	acpA	PROBABLE ACYL CARRIER PROTEIN ACPA (ACP)	3	138.1	127.6	-0.11	828.5	2296.95	-10.5	0.9849	1
Rv0034	-	hypothetical protein Rv0034	5	389.4	293	-0.41	3894.4	8789.97	-96.4	0.7511	1
Rv0035	fadD34	PROBABLE FATTY-ACID-CoA LIGASE FADD34 (FATTY-ACID-CoA SYNTHETASE) (FATTY-ACID-CoA SYNTHASE)	24	238.9	183.5	-0.38	11469.6	26424.4	-55.4	0.4989	1
Rv0036c	-	hypothetical protein Rv0036c	4	271.8	71.6	-1.92	2174.6	1719.16	-200.2	0.0242	0.17151
Rv0037c	-	PROBABLE CONSERVED INTEGRAL MEMBRANE PROTEIN	17	380.9	395.6	0.05	12950.7	40348.5	14.7	0.9272	1
Rv0038	-	hypothetical protein Rv0038	7	168.1	97	-0.79	2353.7	4074.34	-71.1	0.4027	0.95075
Rv0039c	-	POSSIBLE CONSERVED TRANSMEMBRANE PROTEIN	4	493.3	407.3	-0.28	3946.3	9776.06	-85.9	0.7542	1
Rv0040c	mtc28	SECRETED PROLINE RICH PROTEIN MTC28 (PROLINE RICH 28 KDA ANTIGEN)	8	127.8	28.2	-2.18	2045.3	1352.16	-99.7	0.0006	0.00883
Rv0041	leuS	leucyl-tRNA synthetase	66	0	0.1	0.18	0	51.2	0.1	1	1
Rv0042c	-	POSSIBLE TRANSCRIPTIONAL REGULATORY PROTEIN (PROBABLY MARR-FAMILY)	5	509.9	244.5	-1.06	5099.1	7335.29	-265.4	0.3123	0.8604
Rv0043c	-	PROBABLE TRANSCRIPTIONAL REGULATORY PROTEIN (PROBABLY GNTR-FAMILY)	7	139.5	181.9	0.38	1952.4	7641.66	42.5	0.897	1
Rv0044c	-	POSSIBLE OXIDOREDUCTASE	19	199.4	114.6	-0.8	7576.6	13058.7	-84.8	0.1731	0.66538
Rv0045c	-	POSSIBLE HYDROLASE	6	347.4	521.7	0.59	4168.4	18780.2	174.3	0.5908	1
Rv0046c	ino1	MYO-INOSITOL-1-PHOSPHATE SYNTHASE INO1 (Inositol 1-phosphate synthetase) (D-glucose 6-phosphate cycloaldolase) (Glucose 6-phosphate cyclase) (Glucocycloaldolase)	15	0	0	0	0	0	0	1	1
Rv0047c	-	hypothetical protein Rv0047c	7	86.8	70.9	-0.29	1214.5	2975.8	-15.9	0.8686	1
Rv0048c	-	POSSIBLE MEMBRANE PROTEIN	14	597.6	631.1	0.08	16731.8	53011.1	33.5	0.8911	1
Rv0049	-	hypothetical protein Rv0049	6	175.2	249	0.51	2102	8962.67	73.8	0.6972	1
Rv0050	ponA1	PROBABLE BIFUNCTIONAL PENICILLIN-BINDING PROTEIN 1A/1B PONA1 (MUREIN POLYMERASE) (PBP1): PENICILLIN-INSENSITIVE TRANSGLYCOSYLASE (PEPTIDOGLYCAN TGASE) + PENICILLIN-SENSITIVE TRANSPEPTIDASE (DD-TRANSPEPTIDASE)	33	42	84	1	2770.8	16639.5	42.1	0.6489	1
Rv0051	-	PROBABLE CONSERVED TRANSMEMBRANE PROTEIN	33	194	87.2	-1.15	12801.1	17269	-106.7	0.0126	0.10405
Rv0052	-	hypothetical protein Rv0052	6	314.5	536.3	0.77	3773.8	19305.3	221.8	0.8816	1
Rv0053	rpsF	30S ribosomal protein S6	5	23.9	0	-4.64	239.1	0	-23.9	0.0564	0.30869
Rv0054	ssb	single-strand DNA-binding protein	5	0	0	0	0	0	0	1	1
Rv0055	rpsR	30S ribosomal protein S18	4	8.2	0	-3.2	65.5	0	-8.2	0.0548	0.30326
Rv0056	rplI	50S ribosomal protein L9	7	111.2	0	-6.81	1557	0	-111.2	0	0
Rv0057	-	hypothetical protein Rv0057	15	63.5	52.6	-0.27	1903.7	4735.02	-10.8	0.733	1
Rv0058	dnaB	replicative DNA helicase	36	0	0	0	0	0	0	1	1
Rv0059	-	hypothetical protein Rv0059	16	623	638.1	0.03	19937.2	61255	15	0.9433	1
Rv0060	-	hypothetical protein Rv0060	21	0	0	0	0	0	0	1	1
Rv0061	-	hypothetical protein Rv0061	6	128.6	47.8	-1.43	1543.4	1720.93	-80.8	0.0872	0.39854
Rv0062	celA1	POSSIBLE CELLULASE CELA1 (ENDOGLUCANASE) (ENDO-1,4-BETA-GLUCANASE) (FI-CMCASE) (CARBOXYMETHYL CELLULASE)	19	219	130.6	-0.75	8323	14888.2	-88.4	0.1125	0.48475
Rv0063	-	POSSIBLE OXIDOREDUCTASE	21	161.1	176.1	0.13	6767.3	22193.8	15	0.9155	1
Rv0064	-	hypothetical protein Rv0064	64	173.4	157.1	-0.14	22194	60308	-16.3	0.7117	1
Rv0065	-	hypothetical protein Rv0065	7	198.4	42.3	-2.23	2777.3	1775.38	-156.1	0.0149	0.11634
Rv0066c	icd2	PROBABLE ISOCITRATE DEHYDROGENASE	33	157.5	415.3	1.4	10395.3	82228.3	257.8	0.0196	0.14536
Rv0067c	-	POSSIBLE TRANSCRIPTIONAL REGULATORY PROTEIN (POSSIBLY TETR-FAMILY)	11	23.1	10.9	-1.08	507.4	717.62	-12.2	0.3155	0.86104
Rv0068	-	short chain dehydrogenase	11	365.6	283.9	-0.36	8042.4	18738.5	-81.6	0.5664	1
Rv0069c	sdaA	PROBABLE L-SERINE DEHYDRATASE SDAA (L-SERINE DEAMINASE) (SDH) (L-SD)	11	176.7	21.7	-3.02	3888.2	1433.66	-155	0.0007	0.01005
Rv0070c	glyA2	PROBABLE SERINE HYDROXYMETHYLTRANSFERASE GLYA2 (SERINE METHYLASE 2) (SHMT 2)	16	140.1	91.1	-0.62	4483.2	8748.47	-49	0.3141	0.8604
Rv0071	-	POSSIBLE MATURASE	8	185.3	256.1	0.47	2964.7	12292	70.8	0.6687	1
Rv0072	-	PROBABLE GLUTAMINE-TRANSPORT TRANSMEMBRANE PROTEIN ABC TRANSPORTER	16	453.7	622	0.46	14516.9	59714	168.4	0.5819	1
Rv0073	-	PROBABLE GLUTAMINE-TRANSPORT ATP-BINDING PROTEIN ABC TRANSPORTER	13	301.7	172.6	-0.81	7844.6	13465	-129.1	0.1404	0.56757
Rv0074	-	hypothetical protein Rv0074	14	241.7	178.5	-0.44	6768.8	14991.9	-63.3	0.4245	0.96504
Rv0075	-	PROBABLE AMINOTRANSFERASE	22	265	228.7	-0.21	11660.3	30184.7	-36.3	0.7148	1
Rv0076c	-	PROBABLE MEMBRANE PROTEIN	3	407.9	569.8	0.48	2447.3	10256.7	161.9	0.8329	1
Rv0077c	-	PROBABLE OXIDOREDUCTASE	11	158.4	123.9	-0.35	3484.6	8177.1	-34.5	0.7587	1
Rv0078	-	PROBABLE TRANSCRIPTIONAL REGULATORY PROTEIN	7	67.5	57.4	-0.23	944.9	2410.91	-10.1	0.9461	1
Rv0078A	-	hypothetical protein Rv0078A	9	158.3	257.2	0.7	2849.9	13887.5	98.9	0.388	0.94199
Rv0079	-	hypothetical protein Rv0079	13	131.8	85.2	-0.63	3426.6	6648.39	-46.6	0.217	0.77375
Rv0080	-	hypothetical protein Rv0080	3	117	63.1	-0.89	701.9	1135.64	-53.9	0.6065	1
Rv0081	-	PROBABLE TRANSCRIPTIONAL REGULATORY PROTEIN	5	283.3	442.8	0.64	2833.5	13285	159.5	0.5579	1
Rv0082	-	PROBABLE OXIDOREDUCTASE	7	57.1	34.9	-0.71	799.5	1464.54	-22.2	0.3659	0.91994
Rv0083	-	PROBABLE OXIDOREDUCTASE	20	219.5	170.1	-0.37	8779.6	20414.9	-49.4	0.5155	1
Rv0084	hycD	POSSIBLE FORMATE HYDROGENLYASE HYCD (FHL)	7	69.7	161.1	1.21	976.2	6765.72	91.4	0.608	1
Rv0085	hycP	POSSIBLE HYDROGENASE HYCP	3	78.9	103.2	0.39	473.4	1858.17	24.3	0.9488	1
Rv0086	hycQ	POSSIBLE HYDROGENASE HYCQ	14	61	20.1	-1.6	1709.2	1690.85	-40.9	0.0303	0.20083
Rv0087	hycE	POSSIBLE FORMATE HYDROGENASE HYCE (FHL)	22	75.1	41.7	-0.85	3304	5499.01	-33.4	0.4442	0.97704
[truncated: 3,600 more rows]

## Sheet: 630 Week2 Resampling
#Orf	Name	Desc	Sites	Mean Ctrl	Mean Exp	log2FC	Sum Ctrl	Sum Exp	Delta Mean	p-value	Adj. p-value
[truncated: 3,687 more rows]

[truncated: 16 more sheets: 621 Week1 Resampling, 621 Week2 Resampling, H37Rv_v_621 Week1 GI, H37Rv_v_621 Week2 GI, H37Rv_v_630 Week1 GI, H37Rv_v_630 Week2 GI, 630_v_621 Week1 GI, 630_v_621 Week2 GI, H37Rv in vitro HMM, 621 in vitro HMM, 630 in vitro HMM, Excluded Genes, H37Rv wig, 621 wig, 630 wig, Sheet1]
